# Supplementary material for: Identification of the prognostic and immunological roles of aquaporin 4: A potential target for survival and immunotherapy in glioma patients
Source: Front Cell Neurosci. 2022 Nov 29;16:1061428. doi: 10.3389/fncel.2022.1061428 (PMC9744806; doi:10.3389/fncel.2022.1061428)
Supplement: Supplementary Table 1 — Twenty immune checkpoints used in current research. [file Data_Sheet_1.ZIP]

Archive with 23 entries (22 files):
- supplementary tables/
- supplementary tables/SupplementaryTable1.csv
- supplementary tables/SupplementaryTable10.csv
- supplementary tables/SupplementaryTable11.csv
- supplementary tables/SupplementaryTable12.csv
- supplementary tables/SupplementaryTable13.csv
- supplementary tables/SupplementaryTable14.csv
- supplementary tables/SupplementaryTable15.csv
- supplementary tables/SupplementaryTable16.csv
- supplementary tables/SupplementaryTable17.csv
- supplementary tables/SupplementaryTable18.csv
- supplementary tables/SupplementaryTable19.csv
- supplementary tables/SupplementaryTable2.csv
- supplementary tables/SupplementaryTable20.csv
- supplementary tables/SupplementaryTable21.csv
- supplementary tables/SupplementaryTable22.csv
- supplementary tables/SupplementaryTable3.csv
- supplementary tables/SupplementaryTable4.csv
- supplementary tables/SupplementaryTable5.csv
- supplementary tables/SupplementaryTable6.csv
- supplementary tables/SupplementaryTable7.csv
- supplementary tables/SupplementaryTable8.csv
- supplementary tables/SupplementaryTable9.csv
