# Supplementary material for: Identification of the prognostic and immunological roles of aquaporin 4: A potential target for survival and immunotherapy in glioma patients
Source: Front Cell Neurosci. 2022 Nov 29;16:1061428. doi: 10.3389/fncel.2022.1061428 (PMC9744806; doi:10.3389/fncel.2022.1061428)
Supplement: Supplementary Table 1 — Twenty immune checkpoints used in current research. [file Data_Sheet_1.ZIP › supplementary tables/SupplementaryTable1.csv]

	V1
1	HAVCR2
2	CD274
3	CD86
4	LAG3
5	LAIR1
6	PVR
7	IDO1
8	CD80
9	CTLA4
10	PDCD1
11	TIGIT
12	CD200R1
13	CEACAM1
14	CD276
15	CD200
16	KIR3DL1
17	BTLA
18	ADORA2A
19	LGALS3
20	VTCN1
