# Supplementary material for: Identification of the prognostic and immunological roles of aquaporin 4: A potential target for survival and immunotherapy in glioma patients
Source: Front Cell Neurosci. 2022 Nov 29;16:1061428. doi: 10.3389/fncel.2022.1061428 (PMC9744806; doi:10.3389/fncel.2022.1061428)
Supplement: Supplementary Table 1 — Twenty immune checkpoints used in current research. [file Data_Sheet_1.ZIP › supplementary tables/SupplementaryTable10.csv]

	Step1	Step2	Step3	Step4.T.cell.recruiting	Step4.CD4.T.cell.recruiting	Step4.CD8.T.cell.recruiting	Step4.Th1.cell.recruiting	Step4.Dendritic.cell.recruiting	Step4.Th22.cell.recruiting	Step4.Macrophage.recruiting	Step4.Monocyte.recruiting	Step4.Neutrophil.recruiting	Step4.NK.cell.recruiting	Step4.Eosinophil.recruiting	Step4.Basophil.recruiting	Step4.Th17.cell.recruiting	Step4.B.cell.recruiting	Step4.Th2.cell.recruiting	Step4.Treg.cell.recruiting	Step4.MDSC.recruiting	Step5	Step6	Step7
TCGA.32.1970.01A.01R.1850.01	4.591	1.779	-5.211	-2.915	-0.189	0.317	-0.334	-2.13	-2.134	0.841	-1.04	-3.525	-0.57	-3.288	-1.913	-0.78	-0.838	-1.722	-3.771	-1.044	-1.268	4.049	-0.558
TCGA.28.5218.01A.01R.1850.01	5.387	-1.566	-1.152	0.34	-0.426	0.004	-0.443	-0.025	-0.8	2.452	0.98	-0.377	1.652	0.455	-0.519	-0.161	0.432	-1.612	-2.946	-1.222	0.218	0.436	0.098
TCGA.19.2619.01A.01R.1850.01	4.987	1.642	-3.772	-0.933	1.059	0.662	-1.277	-0.255	-0.994	0.747	1.019	0.689	0.926	-3.179	-1.877	0.55	-0.936	-1.533	-3.476	0.046	-2.266	5.275	0.161
TCGA.32.2634.01A.01R.1850.01	4.938	1.14	-3.233	-1.662	-0.598	-0.899	-1.97	-0.145	-1.86	0.497	0.442	-3.006	0.346	-2.853	-1.626	0.819	-1.434	-1.85	-3.344	-1.702	-2.429	4.859	-1.836
TCGA.06.5415.01A.01R.1849.01	4.876	-0.818	-4.472	-1.304	-0.182	0.2	-0.458	0.033	-1.916	0.614	0.39	-3.335	1.153	-3.355	-1.997	0.466	-1.371	-1.729	-3.508	-1.499	-1.5	4.578	-0.054
TCGA.26.5134.01A.01R.1850.01	4.265	1.145	-3.571	-1.501	-0.121	0.549	0.064	-0.577	-1.618	0.148	-0.065	-3.154	0.79	-4.11	-2.859	0.296	-0.951	-2.498	-3.992	-1.923	-1.463	3.755	-0.458
TCGA.32.1982.01A.01R.1850.01	5.172	-0.199	-6.003	-0.839	0.084	-1.317	0.876	0.813	-1.633	2.945	0.327	-1.801	1.193	-2.55	-1.371	-0.776	-0.761	-1.145	-3.041	-0.988	0.24	1.034	-1.705
TCGA.19.2620.01A.01R.1850.01	4.477	1.9	-5.302	-0.161	0.651	0.072	-2.711	1.106	-0.882	1.17	0.659	0.847	1.161	-2.784	-1.446	1.05	-1.284	-1.457	-3.562	-0.188	-0.308	4.19	-2.363
TCGA.32.2638.01A.01R.1850.01	5.431	-0.448	-6.184	-0.139	0.448	0.815	0.548	0.824	-0.782	1.457	0.723	-0.544	1.031	-2.539	-1.404	-0.608	-1.696	-1.573	-3.384	-1.049	-0.907	3.016	-0.159
TCGA.06.5416.01A.01R.1849.01	4.829	1.088	-2.392	-1.58	0.409	-2.021	-1.61	0	-2.076	0.225	0.066	-3.038	0.06	-2.931	-1.742	-1.322	-0.829	-1.796	-3.101	-2.056	-1.771	4.142	-1.351
TCGA.26.5135.01A.01R.1850.01	5.235	-0.285	-5.484	-0.5	0.59	0.844	-0.426	0.252	-1.82	1.035	0.694	-1.277	-1.458	-3.149	-1.707	-1.198	-0.41	-1.769	-3.299	-1.286	-0.727	3.633	-1.175
TCGA.12.1597.01B.01R.1849.01	4.186	0.746	-5.717	-0.354	-0.545	-1.127	-2.265	-1.389	-1.869	0.645	-0.429	-2.743	0.856	-3.519	-2.137	-1.082	-0.379	-1.755	-3.842	-1.255	-0.903	4.253	-2.159
TCGA.19.2624.01A.01R.1850.01	4.413	0.265	-1.696	-1.276	1.283	-1.811	-2.129	-0.184	-1.605	0.254	0.497	-0.438	0.163	-3.022	-1.822	-0.506	-0.392	-1.652	-3.692	-2.218	-3.299	4.922	0.534
TCGA.41.2571.01A.01R.1850.01	4.359	1.152	-4.666	-0.235	-1.162	-2.24	-3.532	-0.677	-1.82	1.66	-0.784	-1.763	0.962	-3.35	-1.888	0.894	-1.155	-2.08	-3.415	-1.769	-1.014	3.305	-1.356
TCGA.06.5417.01A.01R.1849.01	3.957	1.635	-4.55	-2.188	-0.506	-1.265	-2.388	-2.033	-1.216	0.945	-0.996	-3.379	-1.438	-2.61	-1.494	-0.301	-0.149	-1.599	-3.766	-1.466	-1.605	3.117	0.176
TCGA.26.5136.01B.01R.1850.01	5.243	0.228	-5.639	-0.138	-0.613	-1.351	1.04	0.925	-1.182	1.566	0.459	-1.201	-0.588	-3.176	-1.88	-1.243	-0.071	-2.227	-3.516	-0.91	-0.628	4.119	-1.441
TCGA.28.5216.01A.01R.1850.01	4.737	-0.876	-5.132	0.296	-0.026	0.227	-1.821	1.019	-0.638	1.298	0.664	0.554	0.955	-2.417	-1.113	-0.955	0.424	-1.964	-4.056	-1.427	-1.079	4.196	-2.628
TCGA.76.4929.01A.01R.1850.01	4.39	-0.658	-4.892	-1.067	-0.044	-0.165	-1.778	0.162	-1.826	0.874	0.165	-3.027	0.657	-3.553	-2.264	-1.316	-0.413	-2.078	-3.588	-1.565	-0.633	3.638	-0.839
TCGA.06.5413.01A.01R.1849.01	4.547	-0.97	-5.42	-1.206	0.045	0.955	-0.082	-0.132	-1.04	0.538	0.523	-1.316	1.242	-2.361	-1.219	-0.421	-0.379	-1.766	-3.765	0.455	-1.332	4.192	-1.109
TCGA.28.2510.01A.01R.1850.01	4.97	1.276	-4.215	-1.463	0.535	-1.119	-3.231	-1.004	-1.336	0.062	0.763	0.637	-0.985	-2.799	-1.405	0.946	-1.532	-1.417	-3.38	-1.081	-0.355	3.62	-2.124
TCGA.26.5139.01A.01R.1850.01	4.903	-0.287	-5.278	-2.298	0.448	-0.174	0.892	-1.613	0.8	-0.127	0.955	-0.138	1.244	-2.867	-1.589	-0.91	-0.923	-1.629	-3.469	-1.053	-1.681	3.596	-1.184
TCGA.06.5418.01A.01R.1849.01	4.772	-0.369	-5.473	-1.914	-0.399	1.086	-1.361	-0.435	0.781	0.868	0.297	-1.142	0.077	-2.746	-1.533	-0.699	-0.292	-1.668	-3.474	-0.595	-1.49	3.928	-2.1
TCGA.12.5299.01A.02R.1849.01	5.11	-1.022	-5.902	-1.95	-0.14	0.142	-0.179	-0.912	-0.136	0.225	0.355	1.021	-0.339	-2.533	-1.264	-1.051	-1.177	-1.984	-3.732	-0.598	-1.914	3.493	-1.977
TCGA.32.4213.01A.01R.1850.01	4.942	0.033	-5.932	1.012	0.373	1.195	1.012	0.368	-0.604	1.145	0.753	-1.238	1.172	-1.613	-0.291	-0.666	0.586	-1.227	-2.915	-0.681	0.013	2.615	-1.076
TCGA.28.2499.01A.01R.1850.01	4.829	0.061	-6.319	-2.36	0.383	0.868	-0.054	-1.248	-1.509	0.112	0.53	-2.986	0.303	-3.171	-1.907	0.388	-1.455	-1.547	-3.512	-1.541	0.084	2.227	-1.846
TCGA.12.3652.01A.01R.1849.01	4.945	1.59	-4.423	-2.851	-0.063	-1.402	0.981	-1.341	-0.624	-1.089	-0.309	0.284	0.757	-1.893	-0.759	0.679	-0.744	-1.342	-3.19	-1.526	-2.047	4.569	-1.931
TCGA.19.2629.01A.01R.1850.01	4.585	-0.101	-7.296	0.101	0.604	1.017	-0.68	0.425	-2.226	0.897	0.978	-4.306	-1.122	-3.331	-1.994	-0.824	-0.352	-1.579	-3.487	-1.547	1.186	3.813	-0.831
TCGA.41.2572.01A.01R.1850.01	5.113	-0.861	-5.454	-1.968	0.453	-0.754	-1.136	-1.017	-1.148	0.034	0.516	-0.591	-1.126	-2.053	-0.766	0.94	-0.797	-1.164	-2.823	-0.513	-0.91	4.018	-2.03
TCGA.12.5295.01A.01R.1849.01	5.14	-0.792	-5.472	-1.87	-0.277	-0.193	-0.106	-0.704	-0.908	-0.39	-0.316	-3.199	-0.602	-2.389	-1.267	-1.055	-0.622	-1.041	-2.956	-1.139	0.434	3.943	-0.794
TCGA.28.2509.01A.01R.1850.01	5.004	-0.794	-6.238	-2.553	0.182	-0.192	-2.012	-1.341	-0.738	0.093	0.395	-1.705	-1.067	-2.521	-1.227	0.818	-1.104	-1.424	-3.398	-1.688	-1.566	3.433	-0.919
TCGA.12.3653.01A.01R.1849.01	5.206	-0.153	-5.419	-2.562	0.108	-0.107	-0.211	-1.948	-1.499	1.2	-1.108	-3.869	-1.11	-2.594	-1.335	0.353	-0.435	-1.377	-3.399	-1.44	-1.16	3.645	-1.523
TCGA.32.2615.01A.01R.1850.01	5.223	-0.234	-5.299	0.754	0.784	-0.557	0.5	-0.896	-0.164	2.252	1.333	1.634	0.225	-3.265	-1.838	-0.583	-1.071	-1.441	-3.587	-0.122	-1.007	1.455	-1.89
TCGA.41.3915.01A.01R.1850.01	4.537	-0.423	-5.252	-0.35	-0.173	0.076	-2.163	0.876	-0.559	1.319	-0.046	0.445	0.463	-3.018	-1.717	-0.211	0.36	-2.319	-3.421	0.306	-1.604	4.004	-2.164
TCGA.26.5133.01A.01R.1850.01	4.044	1.102	-3.869	-2.511	-0.411	-1.067	-2.28	-1.85	-2.075	0.225	-1.226	-4.731	-1.405	-2.513	-1.282	0.516	-0.545	-1.23	-3.084	-2.019	-1.383	3.969	0.644
TCGA.28.2513.01A.01R.1850.01	4.892	-0.092	-6.422	-0.053	0.387	1.667	0.913	-0.542	0.996	0.414	0.85	-0.942	0.489	-2.007	-0.852	0.61	0.783	-0.057	-2.126	0.549	-0.321	1.354	-0.398
TCGA.19.1390.01A.01R.1850.01	4.835	1.45	-3.497	-2.302	0.324	0.019	-1.13	-1.353	-1.461	0.425	-1.418	-3.054	-0.409	-2.948	-1.687	0.14	-0.964	-1.228	-3.197	-1.34	-2.809	5.083	0.074
TCGA.32.2616.01A.01R.1850.01	5.14	-1.077	-4.783	-1.943	-0.035	0.333	-0.444	-0.575	-1.887	-0.042	-0.453	-3.817	0.415	-3.129	-1.759	-0.67	-1.243	-1.741	-3.216	-1.216	-1.604	3.888	-0.916
TCGA.41.4097.01A.01R.1850.01	4.535	0.496	-5.826	-1.668	0.192	0.255	-1.611	-0.409	-0.923	0.71	0.477	0.415	0.14	-3.137	-1.825	-0.789	-1.204	-1.665	-3.726	-0.705	0.027	2.423	-1.75
TCGA.26.5132.01A.01R.1850.01	4.82	-1.014	-4.022	-1.81	-0.459	-0.018	-0.852	-0.775	-1.476	0.238	0.17	-1.112	-0.142	-2.826	-1.655	0.762	-0.462	-1.024	-2.685	0.579	-1.406	2.134	-0.837
TCGA.28.2514.01A.02R.1850.01	5.223	1.652	-4.759	-3.038	0.296	-1.445	0.539	-2.452	-1.657	-1.333	0.67	-2.187	0.276	-2.87	-1.508	0.738	-1.283	-1.85	-3.701	-1.447	-1.723	4.641	-1.809
TCGA.19.1787.01B.01R.1850.01	5.033	-0.338	-6.125	-0.72	1.347	-1.091	0.536	-0.853	-2.155	-0.561	-0.182	-3.63	1.348	-2.946	-1.646	-1.084	-0.772	-1.671	-2.759	-0.901	-0.85	4.24	-0.508
TCGA.32.2632.01A.01R.1850.01	5.34	0.351	-5.824	0.638	0.595	-0.498	1.208	-0.858	-1.793	1.958	0.858	-2.643	0.385	-2.746	-1.578	-1.246	-1.086	-1.135	-3.086	-0.326	-0.033	2.194	-2.857
TCGA.06.5414.01A.01R.1849.01	5.061	0.191	-5.748	-2.031	0.466	0.114	-1.414	-1.076	0.606	0.039	0.801	-1.17	-1.118	-2.722	-1.571	-1.156	-1.097	-0.998	-2.604	-0.059	-0.739	4.012	-1.472
TCGA.06.0190.02A.01R.2005.01	5.13	-0.55	-1.742	0.379	0.171	-0.304	-0.238	0.583	-0.397	1.541	0.612	1.534	-1.377	0.706	0.02	1.44	0.999	-1.264	-3.284	-0.647	-1.003	2.268	0.079
TCGA.76.4927.01A.01R.1850.01	4.604	-0.89	-5.247	-1.088	-0.11	0.265	-1.253	0.423	-1.065	0.974	0.5	-0.051	0.616	-2.879	-1.486	-0.935	-1.13	-2.113	-3.757	-0.925	-1.585	4.794	-1.775
TCGA.06.5411.01A.01R.1849.01	4.527	-0.864	-5.246	-0.721	0.121	-0.092	-1.827	0.257	-0.848	0.686	0.516	-0.586	0.763	-2.997	-1.614	-1.421	-1.326	-1.643	-3.771	-1.007	-0.102	4.889	-1.166
TCGA.19.5960.01A.11R.1850.01	3.731	0.369	-4.09	-1.909	-0.902	-1.389	-2.053	-0.557	-1.991	-1.42	0.727	-3.151	-0.564	-3.664	-2.523	0.473	-0.561	-1.692	-3.673	-1.505	-1.62	2.735	1.928
TCGA.28.5215.01A.01R.1850.01	4.694	-0.607	-5.722	-1.427	-0.051	0.386	-1.245	-0.202	-1.133	2.597	0.504	-1.621	-0.393	-2.556	-1.572	-0.892	-0.074	-2.129	-3.932	-1.263	-0.281	3.95	-1.069
TCGA.76.4928.01B.01R.1850.01	4.53	-0.483	-5.77	-2.408	0.059	-0.186	-2.327	-0.958	-0.257	0.006	0.142	-0.63	-1.39	-1.773	-0.621	-0.947	-1.023	-1.583	-3.98	-0.954	-0.73	1.849	-0.373
TCGA.06.5412.01A.01R.1849.01	5.461	0.187	-4.857	1.119	0.001	-0.416	1.109	0.104	0.352	2.825	0.99	1.01	0.67	-1.765	-0.532	0.092	-1.076	-1.598	-3.679	-0.166	0.932	2.293	-0.808
TCGA.26.1442.01A.01R.1850.01	4.002	-0.736	-4.841	-2.066	0.402	-1.27	-3.384	-2.67	-2.002	-0.812	0.924	-3.473	-2.053	-3.673	-2.246	-0.283	-0.686	-1.452	-3.601	-1.613	0.092	2.769	-1.351
TCGA.06.0211.02A.02R.2005.01	5.148	-0.423	-4.87	0.398	0.245	0.606	1.172	-1.416	-0.266	1.843	0.981	1.517	0.174	-1.115	-0.052	1.029	-0.215	-0.693	-2.508	-0.906	-1.529	2.529	-1.098
TCGA.06.0125.02A.11R.2005.01	4.895	-0.646	-4.949	-0.339	0.465	0.884	-0.736	0.754	-1.258	1.471	1.054	-0.878	-0.89	-3.5	-2.165	-1.493	-1.623	-2.073	-3.677	-1.001	-1.222	3.194	-1.643
TCGA.06.0221.02A.11R.2005.01	4.233	0.198	-3.812	-2.631	-0.444	-1.639	-2.463	-2.397	-2.024	-0.18	-0.802	-4.419	-1.727	-1.07	0.052	0.146	-1.103	-2.204	-3.665	-1.353	-1.815	3.841	1.339
TCGA.28.5213.01A.01R.1850.01	4.745	-0.62	-2.271	-1.276	0.122	-0.282	-0.23	0.04	-0.787	2.606	0.684	2.506	0.047	-1.642	-0.497	1.377	0.102	-1.873	-2.96	-1.154	0.201	1.651	0.83
TCGA.06.0152.02A.01R.2005.01	5.027	-0.182	-5.977	0.129	2.216	2.116	2.284	1.112	-0.967	1.449	0.96	-0.76	2.467	-2.496	-1.306	-1.366	-0.334	0.122	0.514	-1.013	-1.743	0.155	-0.572
TCGA.06.0171.02A.11R.2005.01	5.44	3.953	-2.006	-0.204	0.689	1.042	0.832	1.177	-0.729	3.736	0.699	0.791	1.546	-2.347	-1.315	1.963	-0.329	-1.45	-3.164	0.333	1.441	1.379	-1.069
TCGA.06.0210.02A.01R.2005.01	4.967	1.053	-6.857	0.359	0.613	-1.032	-0.31	-1.444	-0.375	1.883	0.873	-1.35	-0.934	-2.942	-1.597	-0.112	-0.532	-1.059	-2.982	0.055	-0.642	2.47	-0.425
TCGA.14.0736.02A.01R.2005.01	4.563	-0.558	-2.976	0.136	1.283	-0.708	1.086	-0.68	-0.253	2.179	0.372	0.148	0.353	-1.987	-0.604	-0.183	-0.003	-1.983	-1.888	-1.612	0.612	3.839	0.807
TCGA.19.0957.02A.11R.2005.01	4.651	-1.055	-5.245	-0.543	-0.091	-0.72	-2.692	-1.242	-1.43	1.653	0.157	-2.891	0.702	-3.447	-2.049	-1.031	-1.461	-1.991	-3.967	-1.526	-0.861	3.204	-1.987
TCGA.19.1389.02A.21R.2005.01	5.355	0.134	-4.912	-1.53	-0.017	-0.543	0.648	-1.334	0.932	2.3	2.53	2.292	-0.265	-2.046	-0.965	0.893	0.868	-1.742	-4.132	-1.43	0.318	2.635	-0.946
TCGA.14.1034.02B.01R.2005.01	5	0.505	-3.774	-4.727	-1.163	-1.872	-2.544	-3.193	-1.828	-1.331	-0.83	-1.762	-3.119	-3.627	-2.27	0.64	-2.143	-2.1	-3.702	-1.487	-2.688	3.753	0.92
TCGA.14.1402.02A.01R.2005.01	4.802	-1.036	-5.535	-0.172	-0.472	-0.594	-0.644	-1.25	-0.732	1.575	0.478	-0.706	0.597	-1.259	-0.098	-0.983	-1.346	-1.737	-3.658	-0.316	-0.916	2.075	-1.296
TCGA.19.4065.02A.11R.2005.01	4.906	-0.877	-5.278	0.892	-0.634	-1.04	-2.158	-1.318	-1.506	2.158	0.924	-1.691	1.138	-1.773	-0.53	-0.861	1.229	-2.431	-4.198	-0.384	-0.045	2.383	-0.059
TCGA.06.5859.01A.01R.1849.01	5.07	-0.258	-6.437	-0.314	-0.688	0.312	-0.138	-1.002	-1.826	2.323	0.141	-3.687	-0.796	-2.178	-1.028	1.19	-1.237	-1.299	-3.133	-1.544	0.024	3.957	-0.872
TCGA.06.5856.01A.01R.1849.01	4.803	-0.541	-5.914	-2.251	-0.137	0.119	-1.024	-1.324	-1.011	-0.056	0.503	-1.237	-0.144	-2.679	-1.433	1.224	-1.348	-1.789	-3.914	-1.365	-1.405	4.842	1.584
TCGA.32.1980.01A.01R.1850.01	4.959	0.276	-6.882	-1.228	0.52	-1.023	0.233	-0.119	-1.199	2.778	0.938	0.088	0.676	-3.164	-1.729	-0.991	-1.395	-2.134	-3.867	-0.829	0.602	4.579	-1.738
TCGA.28.5204.01A.01R.1850.01	4.921	-0.427	-5.766	-2.563	-0.158	-0.646	-0.807	-1.781	-1.893	-0.64	-0.003	-3.279	-1.382	-2.608	-1.261	0.221	-1.173	-1.391	-3.772	-1.439	-1.134	1.505	0.184
TCGA.28.5220.01A.01R.1850.01	3.92	0.051	-7.028	-1.621	-0.02	-1.403	0.9	-1.506	-2.715	-0.5	0.687	-3.851	0.877	-3.304	-1.835	-1.255	-0.576	-1.847	-4.124	-1.765	1.029	3.214	-0.289
TCGA.76.4932.01A.01R.1850.01	4.655	-0.353	-4.49	-2.352	0.287	0.196	-1.379	-2.414	-1.323	-0.66	0.544	0.033	-0.84	-3.335	-2.078	0.745	-0.662	-1.167	-3.285	-1.441	-1.853	4.031	0.239
TCGA.06.5858.01A.01R.1849.01	4.912	0.029	-6.333	-1.377	-0.416	-0.051	-1.199	-0.139	-1.788	0.414	-0.275	-2.68	0.472	-2.916	-1.563	-0.356	-0.904	-1.632	-3.494	-1.165	-1.463	4.04	-2.169
TCGA.41.5651.01A.01R.1850.01	4.225	0.377	-2.486	-2.469	-0.953	-1.955	-2.65	-1.955	-1.691	0.69	-1.05	-3.242	-1.5	-3.205	-2.016	-1.491	-0.586	-1.958	-3.694	-1.969	-3.264	4.716	1.91
TCGA.28.5207.01A.01R.1850.01	4.252	-0.069	-6.854	0.942	0.16	-0.04	-1.531	-0.581	-2.251	1.228	-0.491	-2.768	-0.513	-3.854	-2.216	-1.155	-1.159	-1.231	-3.604	-1.764	0.757	4.061	0.609
TCGA.32.5222.01A.01R.1850.01	5.327	0.148	-6.506	-0.251	-0.611	-0.077	0.128	-0.989	-0.803	1.329	-0.466	-0.366	0.79	-2.655	-1.266	1.158	-1.404	-1.606	-3.349	-0.797	-0.156	3.935	-2.992
TCGA.06.1804.01A.01R.1849.01	4.312	-0.639	-5.649	-2.678	-0.789	0.476	0.154	-3.241	-2.805	1.297	-0.468	-0.91	-0.642	-3.417	-2.136	-0.982	-1.29	-2.307	-4.319	0.734	-0.937	3.417	-1.206
TCGA.76.4931.01A.01R.1850.01	4.377	1.594	-4.557	-2.353	0.091	-0.109	-2.535	-1.89	-0.613	-0.944	0.303	1.1	-1.058	-3.162	-1.955	0.79	-1.415	-1.85	-4.114	-1.223	-2.607	4.091	0.423
TCGA.28.5208.01A.01R.1850.01	4.673	-0.246	-5.486	0.322	-0.227	0.724	-0.225	0.115	-1.293	0.731	0.346	-2.122	-1.434	-2.641	-1.342	0.915	-0.826	-1.981	-4.3	-1.017	-0.355	4.453	-0.092
TCGA.76.4925.01A.01R.1850.01	4.693	1.406	-3.453	-2.594	-1.024	-0.847	-1.612	-1.329	-1.186	-0.029	0.051	-0.011	-1.02	-2.546	-1.262	1.073	-0.917	-1.913	-3.526	-0.913	-3.473	3.841	-0.443
TCGA.06.5408.01A.01R.1849.01	4.98	-0.133	-5.152	-1.911	-0.069	-1.475	-0.26	-2.629	-0.424	-0.439	0.766	0.346	-0.32	-3.291	-1.959	-0.631	1.06	-2.338	-4.44	-0.932	-1.628	4.816	-2.217
TCGA.14.0781.01B.01R.1849.01	5.032	-0.148	-6.746	-2.395	0.645	0.558	-1.791	-2.028	-0.24	0.082	1.595	0.036	-0.897	-2.052	-0.958	-0.488	-0.934	-1.689	-3.579	0.025	-1.092	0.81	-2.252
TCGA.19.4065.01A.01R.2005.01	5.226	-0.096	-4.867	0.015	-0.789	-0.894	1.254	-0.658	-0.135	2.385	0.025	0.89	-0.042	-0.72	0.413	-1.254	-1.122	-1.995	-3.957	-0.687	-0.444	2.411	-1.768
TCGA.28.5209.01A.01R.1850.01	4.787	1.364	-3.917	-2.925	-0.063	-1.048	-1.333	-2.983	-1.494	-1.168	0.349	-1.582	0.75	-2.332	-0.903	0.605	-1.026	-2.123	-4.007	-1.484	-2.134	4.405	-0.79
TCGA.76.4926.01B.01R.1850.01	4.694	-0.614	-5.821	-3.793	-0.963	0.669	0.552	-3.126	-1.663	-1.004	0.136	-0.512	-0.313	-3.685	-2.338	-0.089	-1.237	-1.439	-3.489	-1.689	-1.214	3.847	0.051
TCGA.06.5410.01A.01R.1849.01	5.397	3.489	-3.808	0.955	0.37	-0.429	-1.05	-0.528	-0.55	2.587	1.88	2.347	-0.709	-0.805	0.451	1.289	-0.253	-0.28	-2.517	-0.369	1.193	1.23	0.265
TCGA.15.1444.01A.02R.1850.01	4.917	0.888	-7.598	0.808	0.503	-0.469	-2.712	-0.601	-2.121	2.509	0.61	-2.321	-0.906	-3.143	-1.728	-1.429	-0.917	-1.123	-3.512	-1.112	1.504	3.779	-1.217
TCGA.06.0139.01A.01R.1849.01	5.749	3.066	-0.798	0.732	-0.235	2.035	0.668	0.654	-0.323	3.124	1.979	4.404	1.937	-1.886	-0.699	2.045	0.037	-1.629	-2.907	0.8	1.529	0.879	1.012
TCGA.06.0747.01A.01R.1849.01	4.342	-0.862	-4.488	-0.577	0.573	0.168	-1.216	0.64	-2.103	0.239	-0.032	-1.648	0.948	-3.381	-2.135	0.465	-0.827	-1.737	-3.54	-1.149	-0.751	4.449	0.45
TCGA.06.0129.01A.01R.1849.01	3.582	0.907	-8.055	-0.504	-0.524	0.408	-0.371	-0.978	-2.056	1.198	-1.104	-3.871	-0.96	-3.637	-2.519	0.203	-1.042	-1.467	-3.743	-1.233	0.611	4.335	-0.946
TCGA.06.0157.01A.01R.1849.01	4.116	-0.633	-5.412	-1.651	-0.038	0.152	-1.146	-1.231	-1.355	-0.373	0.577	-2.258	-0.364	-2.943	-1.653	0.991	-0.683	-1.964	-3.745	-1.332	-1.083	4.736	0.418
TCGA.06.0190.01A.01R.1849.01	5.273	-1.053	-6.054	-0.043	0.448	-1.046	-1.337	0.849	1.329	3.4	1.032	1.667	0.089	-1.919	-1.035	0.538	-1.244	-1.61	-3.87	-0.954	-0.504	2.167	0.365
TCGA.12.0618.01A.01R.1849.01	4.481	0.451	-3.552	-3.426	-0.621	-1.767	-2.702	-2.446	-1.864	0.433	1.235	-1.356	-2.177	-2.924	-1.665	0.925	-0.65	-1.86	-3.818	-1.538	-2.553	3.224	0.308
TCGA.06.0749.01A.01R.1849.01	5.083	-1.097	-7.348	-1.29	0.441	-0.11	-2.091	0.115	-1.769	2.438	0.458	-2.755	-0.612	-3.08	-1.729	0.837	0.077	-1.421	-2.835	-1.5	2.741	3.639	0.743
TCGA.06.0130.01A.01R.1849.01	5.308	1.129	-0.361	0.588	-0.24	1.742	2.195	0.984	-1.25	3.915	-0.15	-1.544	3.333	-1.075	0.373	0.046	0.629	-0.836	-3.235	-0.625	0.863	1.431	0.977
TCGA.06.0158.01A.01R.1849.01	5.1	-0.05	-6.906	-0.804	0.829	0.972	-1.189	0.01	-1.988	1.069	1.673	-1.836	1.162	-3.549	-2.129	-1.474	-1.244	-1.739	-3.895	-0.594	-0.299	3.867	-1.506
TCGA.12.0619.01A.01R.1849.01	5.379	-0.896	-7.587	-1.495	-0.434	0.572	-0.575	0.14	-1.046	0.683	-1.009	-1.645	0.601	-1.868	-0.727	-1.173	-0.771	-1.215	-3.497	-0.605	-1.206	3.821	-0.612
TCGA.06.0750.01A.01R.1849.01	5.13	-0.377	-5.315	-1.089	0.136	0.469	0.268	-0.307	-0.56	2.58	1.227	-0.807	1.727	-2.208	-1.048	-0.476	-0.001	-1.806	-3.087	0.091	0.265	2.773	0.202
TCGA.12.0616.01A.01R.1849.01	5.108	-1.051	-5.465	-0.96	-0.6	-1.422	1.157	-0.539	-1.826	-0.098	0.366	-3.246	-1.239	-2.96	-1.603	0.614	-0.602	-0.433	-2.896	-1.129	-0.837	2.883	0.486
TCGA.06.0168.01A.01R.1849.01	5.421	0.259	-7.842	0.074	0.088	-0.852	0.687	0.718	-0.438	1.681	1.473	0.24	-0.721	-3.166	-1.887	-0.687	0.453	-0.931	-2.82	0.547	-0.051	1.752	-0.369
TCGA.06.0210.01A.01R.1849.01	5.016	0.287	-6.648	-1.941	-0.059	0.626	-2.323	-0.843	0.633	0.749	0.753	-0.414	-0.809	-2.798	-1.55	-0.475	-0.638	-1.73	-3.61	0.866	-0.625	4.352	-2.026
TCGA.06.0238.01A.02R.1849.01	5.24	-1.014	-7.351	-1.185	-0.114	1.319	0.384	0.422	-1.29	2.257	0.139	-0.143	0.576	-1.909	-0.688	-1.451	-0.055	-0.679	-3.162	-1.341	0.307	4.146	-1.585
TCGA.06.0649.01B.01R.1849.01	4.43	0.101	-6.236	0.195	0.329	0.883	-1.664	-1.254	-0.333	1.794	0.957	0.57	-1.096	-2.626	-1.318	0.172	-0.311	-1.332	-3.237	-0.375	-0.305	3.788	-2.762
TCGA.15.0742.01A.01R.1850.01	4.877	1.104	-3.796	-2.16	0.07	0.021	-1.718	-2.302	-1.361	-1.137	0.194	-0.507	-1.048	-2.781	-1.56	0.157	-0.118	-1.662	-3.255	-0.987	-1.499	4.884	1.086
TCGA.06.0141.01A.01R.1849.01	4.853	-1.111	-5.756	0.462	-0.249	-1.429	-0.279	0.953	0.295	1.479	0.902	1.762	-1.163	-1.224	0.005	0.383	-1.165	-1.012	-2.81	-0.346	0.34	2.314	0.057
TCGA.06.0644.01A.02R.1849.01	4.865	-0.171	-3.475	-0.268	-0.022	1.082	-0.573	0.151	-0.214	1.16	1.065	-0.607	-1.527	0.541	-1.239	-0.391	-0.38	-0.848	-2.752	0.406	-1.574	1.435	0.391
TCGA.06.0686.01A.01R.1849.01	4.846	1.377	-5.201	-1.549	-0.373	-1.045	-2.76	-0.365	-1.582	0.327	0.33	-1.748	-0.333	-2.224	-0.911	0.826	-0.607	-1.759	-3.626	-1.42	-1.841	5.448	-0.079
TCGA.06.0878.01A.01R.1849.01	5.218	0.161	-5.152	-0.939	0.415	-0.03	0.743	0.163	1.236	1.285	2.118	0.636	-0.715	-2.357	-0.975	-0.081	-1.21	-1.671	-3.599	0.758	-1.878	2.433	-0.068
TCGA.06.2557.01A.01R.1849.01	4.754	0.968	-3.79	-0.533	1.03	-0.26	-0.85	0.076	-1.562	2.922	0.643	-3.844	1.111	-3.337	-2.048	-0.464	-0.507	-1.175	-3.608	-1.204	0.611	2.209	-2.535
TCGA.06.0646.01A.01R.1849.01	5.049	0.533	-6.996	1.06	0.255	0.909	-0.697	0.151	-2.156	3.04	0.964	0.584	0.111	-3.48	-2.094	1.122	-1.329	-2.103	-3.249	0.618	-1.443	2.792	-3.188
TCGA.02.0047.01A.01R.1849.01	4.772	-0.169	-6.579	-1.765	0.516	0.406	-1.696	-0.897	-1.62	0.642	1.64	-2.272	0.396	-4.086	-2.686	-0.572	-1.396	-1.824	-3.77	-1.851	-0.898	5.365	-2.558
TCGA.06.0132.01A.02R.1849.01	4.892	-0.277	-7.562	-0.221	0.777	-0.405	0.625	-0.178	0.357	2.92	0.898	0.692	0.719	-2.195	-0.739	0.121	-1.232	-1.896	-3.805	0.77	1.354	4.241	-0.591
TCGA.06.0174.01A.01R.1849.01	4.835	0.939	-4.017	-3.238	-1.034	-1.565	-2.655	-1.917	-1.568	-0.821	0.073	-1.818	-1.797	-3.157	-1.708	0.689	-1.11	-1.992	-4.042	-1.459	-2.097	5.71	-0.529
TCGA.06.0211.01A.01R.1849.01	4.949	-0.129	-4.689	-0.716	0.212	-0.36	-0.36	0.125	-0.437	0.969	1.137	-0.063	1.151	-2.219	-1.011	0.169	-0.39	0.043	-2.183	-1.363	-2.032	2.183	-0.011
TCGA.06.0645.01A.01R.1849.01	5.681	2.859	-6.231	-1.093	0.725	0.138	0.26	0.229	1.319	3.061	1.527	1.868	0.624	-2.13	-0.921	0.791	-0.755	-1.78	-3.383	0.831	-0.272	2.312	0.224
TCGA.06.0743.01A.01R.1849.01	4.143	-0.827	-5.647	-0.566	-0.344	0.432	-0.68	-0.161	-0.952	0.52	0.811	-0.03	0.761	-2.893	-1.703	-1.368	0.403	-1.222	-2.998	-1.181	-1.091	5.1	-1.377
TCGA.02.0055.01A.01R.1849.01	5.716	1.852	-3.175	0.123	0.082	-0.102	-0.006	0.39	-0.365	3.248	1.14	3.634	0.397	1.158	-1.384	1.744	0.284	-1.95	-4.02	-0.567	0.046	0.115	0.649
TCGA.06.0138.01A.02R.1849.01	4.717	-0.848	-5.922	-1.45	-0.419	-1.036	0.505	0.458	0.509	2.968	0.635	1.048	0.612	-2.82	-1.527	-0.255	-0.883	-1.582	-2.942	-0.943	-0.266	2.819	-1.766
TCGA.06.0178.01A.01R.1849.01	4.247	-0.336	-5.98	-1.393	-0.378	0.512	-0.135	0.351	-1.536	2.294	0.394	-0.242	0.358	-2.466	-1.226	-1.011	-1.172	-0.984	-2.879	-1.271	0.939	5.372	-1.902
TCGA.06.0211.01B.01R.1849.01	4.449	-0.683	-4.61	-3.023	-0.135	0.226	-0.952	-2.662	-1.594	1.009	-0.052	-2.723	-1.003	-2.899	-1.692	0.595	-1.529	-1.899	-3.874	-1.248	-1.311	4.519	1.564
TCGA.19.2625.01A.01R.1850.01	4.781	-1.197	-5.619	-1.862	-0.58	-0.743	-2.131	-1.454	-0.509	0.403	0.322	-1.147	-1.084	-1.852	-0.617	1.004	0.305	-2.096	-2.841	-1.858	-1.055	4.451	0.632
TCGA.06.0744.01A.01R.1849.01	4.047	-1.223	-4.856	-0.641	0.148	-0.003	-1.157	-0.042	-2.184	0.225	0.513	-2.319	1.03	-2.757	-1.38	0.938	-0.64	-1.852	-3.754	-1.78	-1.87	5.704	0.539
TCGA.06.0125.01A.01R.1849.01	4.559	0.846	-3.56	-2.886	-0.009	0.088	-1.344	-2.747	-1.507	-1.213	0.989	-0.574	-1.121	-2.941	-2	0.693	-1.005	-1.696	-3.466	-0.907	-2.641	3.763	-0.867
TCGA.06.0156.01A.02R.1849.01	4.639	-0.125	-5.37	-1.418	0.116	-0.599	-0.396	0.981	-0.809	1.848	1.003	1.916	-0.941	-2.553	-1.677	0.798	-0.232	-1.613	-3.123	-0.651	-2.114	3.547	-1.973
TCGA.06.0184.01A.01R.1849.01	5.154	-0.112	-4.709	0.329	0.112	0.493	-1.235	-0.397	-1.407	2.282	-0.004	-2.315	-0.827	-0.867	0.37	-0.845	-1.017	-1.102	-3.104	-0.752	1.506	0.916	-0.995
TCGA.08.0386.01A.01R.1849.01	4.67	1.665	-4.188	-3.299	-1.012	-1.923	-3.657	-2.499	-1.81	-1.036	0.633	-2.417	-2.288	-3.056	-2.066	0.664	-0.444	-1.784	-3.491	-1.698	-2.354	3.131	-1.216
TCGA.06.0745.01A.01R.1849.01	4.99	-0.781	-4.783	0.703	-0.024	1.143	-0.024	-0.807	-0.987	2.15	0.496	-0.525	-0.051	-2.144	-1.179	1.08	-0.467	-1.713	-3.032	-1.226	-0.781	5.513	-1.018
TCGA.06.0156.01A.03R.1849.01	4.572	0.059	-4.791	-1.176	-0.151	-0.759	-0.414	-1.472	-0.666	2.053	0.809	2.419	-0.788	-2.539	-1.686	0.816	-0.154	-1.172	-2.979	-0.576	-2.372	4.01	-2.193
TCGA.06.0187.01A.01R.1849.01	4.94	0.314	-6.339	-1.416	0.544	-0.631	0.002	-0.967	0.345	0.567	1.544	-0.832	1.114	-2.27	-1.358	-0.892	-0.707	-1.321	-3.168	0.094	-1.563	1.279	-1.921
TCGA.06.0219.01A.01R.1849.01	4.685	-0.925	-6.094	0.007	-0.893	-0.924	-0.871	-0.395	-0.837	2.002	0.306	-0.073	0.55	-2.352	-1.285	1.084	-0.979	-1.759	-3.193	-1.211	-0.284	2.055	-2.285
TCGA.06.2564.01A.01R.1849.01	4.789	-0.412	-6.432	-3.06	0.015	-0.32	-2.297	-1.838	-1.733	-0.161	0.666	-3.127	-1.419	-2.772	-1.692	0.058	-1.425	-1.687	-3.31	-1.058	-1.117	1.357	-0.461
TCGA.27.2526.01A.01R.1850.01	4.837	-0.365	-5.099	-0.834	0.084	-0.134	-0.22	-1.113	-2.182	1.478	0.75	-4.068	0.96	-2.269	-1.056	-0.043	1.152	0.549	-1.461	-1.58	-0.567	1.178	0.423
TCGA.14.0817.01A.01R.1849.01	5.224	0.163	-4.288	1.024	-0.19	-0.598	-0.788	0.047	-1.465	2.975	0.319	-1.228	1.333	-1.758	-0.573	-1.012	-1.314	-1.781	-3.375	-1.038	0.714	3.711	0.153
TCGA.14.1823.01A.01R.1849.01	5.005	-0.373	-6.116	-0.766	-0.268	-0.15	0.654	0.03	-0.952	0.9	1.335	-0.702	-1.189	-2.043	-0.894	-0.048	-0.27	-1.401	-2.747	-0.005	-0.222	3.499	-1.41
TCGA.02.2483.01A.01R.1849.01	4.243	-0.679	-4.531	0.787	-0.297	0.176	-1.63	-0.481	-0.333	1.842	-0.546	-1.611	-0.628	-2.353	-1.346	-0.611	-0.595	-1.895	-3.683	-1.055	-0.912	2.56	-0.467
TCGA.06.2563.01A.01R.1849.01	5.086	-0.273	-5.593	-1.271	0.132	-0.173	-0.316	-0.638	-2.101	-0.476	0.196	-2.809	-0.365	-2.455	-1.354	0.404	-1.64	-1.907	-3.861	-1.229	-0.961	1.379	-1.372
TCGA.27.1831.01A.01R.1850.01	4.674	-0.818	-3.939	0.748	-1.241	-0.19	0.111	-0.477	-0.142	2.1	0.435	0.714	1.4	-1.693	-0.581	-0.528	-0.994	-1.139	-2.855	-1.332	-0.625	-0.897	-1.89
TCGA.27.2528.01A.01R.1850.01	4.821	1.497	-2.437	-0.83	0.302	-0.201	-2.29	0.316	-2.08	0.664	0.867	-2.333	0.593	-2.259	-1.204	-0.667	-1.088	-1.878	-3.609	-1.767	-0.745	4.053	-1.93
TCGA.14.0871.01A.01R.1849.01	5.035	-0.589	-1.876	-2.482	-0.466	-1.803	-0.893	-0.817	-0.621	1.043	0.713	-1.512	-0.845	-2.724	-1.692	0.531	-0.218	-1.967	-3.457	-2.065	-1.572	2.786	-0.378
TCGA.14.1825.01A.01R.1850.01	3.942	1.536	-4.755	-3.05	-1.329	-1.908	-2.855	-1.49	-1.663	-1.105	-1.019	-3.741	-2.054	-3.717	-2.624	0.398	-0.798	-1.869	-3.458	-1.094	-1.108	3.953	0.315
TCGA.02.2485.01A.01R.1849.01	4.771	1.592	-4.811	0.618	-1.105	-1.202	-0.723	-0.92	-1.864	1.689	0.67	-0.329	0.473	-2.692	-1.714	0.672	0.141	-0.507	-2.873	-1.853	-1.716	2.876	0.513
TCGA.27.2519.01A.01R.1850.01	4.427	-0.022	-6.154	-0.571	0.008	-1.105	0.151	0.456	-0.954	1.704	1.314	0.212	-0.925	-2.932	-1.901	-0.92	-0.654	-1.617	-3.157	1.121	-1.016	1.072	-2.315
TCGA.27.1835.01A.01R.1850.01	4.282	2.2	-4.59	-2.185	-1.144	0.429	0.672	-1.574	-2.033	0.954	-0.802	-4.073	0.64	-2.789	-1.657	0.162	-0.636	-1.378	-3.07	-1.956	-1.57	3.054	0.959
TCGA.28.1747.01C.01R.1850.01	4.761	0.543	-7.004	0.143	0.214	-0.716	-1.22	1.119	-1.699	1.632	0.579	-2.913	-0.007	-3.322	-2.285	0.203	-0.869	-1.576	-3.354	-1.007	0.99	3.316	-0.632
TCGA.16.0846.01A.01R.1850.01	4.766	0.128	-7.125	-0.83	0.673	-0.221	-0.676	0.024	-1.969	3.112	1.352	-2.611	1.828	-2.991	-2.03	-1.174	-0.574	-2.156	-3.831	-1.302	1.49	3.632	-1.28
TCGA.14.1829.01A.01R.1850.01	4.45	-0.448	-5.825	-0.36	-0.778	0.802	0.227	-1.436	-0.386	1.207	-0.085	0.228	-0.623	-1.961	-0.768	-0.544	-0.585	-1.047	-2.937	-1.184	-0.367	3.168	-1.821
TCGA.02.2486.01A.01R.1849.01	5.837	0.022	-3.425	-0.06	-0.533	-0.127	-0.318	-1.043	-1.113	2.092	0.912	-0.543	0.46	-1.913	-0.9	-1.198	-0.469	-2.016	-3.018	-0.589	0.518	-0.634	-0.016
TCGA.06.2565.01A.01R.1849.01	4.479	-0.674	-3.849	-2.208	-0.059	1.037	0.218	-1.331	-1.6	-0.429	0.715	-2.991	0.402	-1.773	-0.829	0.928	-1.294	-1.914	-3.797	-1.399	-1.006	4.007	-1.466
TCGA.27.1837.01A.01R.1850.01	3.942	0.518	-6.234	-0.472	0.416	-0.268	-0.561	-1.135	-2.281	0.173	0.798	-3.032	-0.564	-3.46	-2.527	-0.724	0.449	0.228	-1.961	-0.322	-0.74	3.151	-1.299
TCGA.28.1753.01A.01R.1850.01	5.155	-0.79	-6.265	-1.45	0.215	-0.785	0.975	-0.165	-2.148	2.481	0.63	-0.654	0.754	-2.317	-1.292	0.098	-1.143	-1.552	-3.743	-1.619	-0.819	1.9	-1.464
TCGA.12.3650.01A.01R.1849.01	4.325	2.171	-5.293	-1.784	-0.316	-0.437	-1.691	-0.627	-2.207	-1.06	-0.64	-2.873	-0.474	-2.468	-1.349	0.467	-0.787	-1.408	-3.116	-1.387	-0.752	4.244	-0.006
TCGA.06.2562.01A.01R.1849.01	4.962	0.224	-6.503	-1.773	0.419	0.765	-2.447	-0.772	0.118	0.521	1.903	-0.548	-0.497	-2.141	-1.17	-0.524	-1.41	-1.979	-3.707	-0.042	-1.017	1.953	-0.592
TCGA.06.2567.01A.01R.1849.01	4.904	0.732	-6.28	0.738	-0.23	-1.474	0.727	-1.171	-1.965	2.413	0.462	-0.556	-0.161	-2.75	-1.716	-0.879	0.906	-1.823	-3.299	0.449	-1.076	1.586	-1.149
TCGA.06.0882.01A.01R.1849.01	4.883	0.372	-6.464	-0.698	0.262	0.707	-1.377	0.987	-0.699	1.483	0.8	0.869	1.143	-3.134	-2.042	-1.116	-2.008	-2.02	-3.773	-0.464	0.925	4.76	-2.752
TCGA.14.1034.01A.01R.1849.01	4.834	-0.273	-7.48	-2.914	0.286	0.906	-1.343	-1.924	-0.351	0.017	0.575	-0.162	-1.226	-2.363	-1.229	-1.369	-0.714	-1.524	-3.284	-0.433	-0.978	1.396	-1.254
TCGA.06.2558.01A.01R.1849.01	4.515	-0.392	-4.319	-2.057	-0.518	-1.203	-3.338	-0.566	-1.454	0.152	0.314	-1.934	-0.893	-2.234	-1.149	-1.219	-1.041	-2.217	-3.934	-1.47	-0.959	4.825	-1.536
TCGA.06.2569.01A.01R.1849.01	4.343	-0.731	-1.588	-3.749	-0.48	-3.61	-3.143	-1.628	-1.567	0.746	-1.228	-4.251	-2.493	-1.827	-1.12	0.271	-0.609	-1.98	-3.259	-2.18	0.978	3.272	-0.413
TCGA.27.2521.01A.01R.1850.01	3.674	1.725	-3.654	-3.062	-0.523	-1.404	-3.171	-2.174	-1.765	-0.872	0.387	-3.151	-2.222	-2.212	-1.222	0.491	-0.488	-1.754	-3.394	-1.734	-2.668	3.861	-0.498
TCGA.12.0821.01A.01R.1849.01	4.329	1.659	-3.582	-2.496	-0.891	-1.002	-1.857	-1.716	-1.536	-0.57	0.567	-2.531	-1.367	-2.545	-1.543	0.926	-0.407	-2.11	-2.541	-1.631	-2.437	5.199	-0.85
TCGA.27.1830.01A.01R.1850.01	4.625	-0.566	-5.207	-0.49	0.074	-0.158	-1.919	0.582	-1.666	3.317	0.875	0.06	-0.232	-2.327	-1.242	-1.024	-1.402	-2.353	-3.608	-1.221	-0.609	3.995	-1.268
TCGA.06.2559.01A.01R.1849.01	5.283	-0.691	-4.396	-2.961	-0.852	-0.579	-1.408	-1.723	-1.584	-0.5	0.21	-1.592	-1.148	-2.818	-1.808	-1.349	-1.158	-1.418	-3.126	-1.411	-2.038	3.722	-1.173
TCGA.06.2570.01A.01R.1849.01	4.841	-0.068	-6.613	-2.224	0.078	0.305	-1.348	-1.366	-1.66	-0.129	0.34	-0.964	-0.439	-2.993	-1.891	1.194	-0.904	-1.8	-3.654	-0.887	-0.95	4.476	-1.943
TCGA.14.0787.01A.01R.1849.01	4.742	-0.547	-5.092	-1.563	0.362	-1.277	0.394	-1.316	-1.125	0.036	0.619	0.417	0.586	-2.324	-1.225	1.087	-0.625	-1.102	-2.591	0.04	-1.387	4.132	-0.96
TCGA.27.1832.01A.01R.1850.01	5.093	0.313	-5.457	0.027	-0.108	1.146	-0.929	0.898	0.517	1.948	0.37	0.697	1.177	-1.763	-0.728	0.311	0.072	-1.83	-3.009	-0.594	-0.205	1.629	-2.793
TCGA.06.2561.01A.02R.1849.01	4.721	0.534	-7.292	-1.692	0.174	0.81	-0.891	-0.134	-1.571	1.08	0.928	-2.907	0.899	-2.817	-1.754	1.035	-2.379	-1.241	-2.71	-1.408	1.146	3.857	-1.322
TCGA.14.0790.01B.01R.1849.01	4.241	1.159	-2.917	-1.474	-0.293	-0.963	-1.18	-1.925	-2.246	1.197	-0.029	-3.004	-1.487	-2.586	-1.515	0.519	-0.347	-1.742	-3.41	-0.88	-1.452	3.942	1.122
TCGA.27.2524.01A.01R.1850.01	5.247	-0.394	-4.246	-1.195	0.199	-1.312	-0.724	-1.367	0.052	1.933	1.583	1.369	-0.691	-0.674	0.52	-0.922	-0.345	-1.87	-3.477	-1.414	-1.734	2.853	-1.42
TCGA.14.0789.01A.01R.1849.01	5.007	0.062	-6.896	-0.181	0.389	-0.888	-1.905	-0.53	-0.884	0.889	1.194	1.019	-0.231	-2.274	-1.2	-0.167	-1.333	-1.314	-3.069	1.213	0.03	1.588	-2.24
TCGA.16.1045.01B.01R.1850.01	4.835	0.013	-3.916	-0.905	0.07	-0.783	0.313	-0.076	0.12	0.738	0.508	-1.026	1.116	-2.819	-1.875	-0.111	-0.866	-1.339	-3.026	0.628	0.647	3.873	0.33
TCGA.27.1834.01A.01R.1850.01	4.668	0.74	-8	-0.762	0.409	-0.357	-1.315	-0.119	-2.439	0.845	1.057	-4.974	-0.568	-2.185	-1.069	-1.423	-0.95	-1.748	-3.587	-1.226	0.831	2.619	-1.447
TCGA.14.2554.01A.01R.1850.01	4.81	-0.998	-6.332	-0.423	-0.366	-1.367	-0.265	1.217	0.005	1.513	0.724	1.097	-0.967	-2.301	-1.235	-1.348	-0.574	-1.437	-2.899	0.073	-0.679	2.802	-1.521
TCGA.27.2523.01A.01R.1850.01	4.554	-1.261	-3.968	-1.578	0.609	0.495	-1.073	-1.107	-1.14	-0.41	0.484	-3.663	0.046	-2.387	-1.358	0.074	-1.03	-2.15	-3.559	-1.741	-2.213	3.018	1.075
TCGA.06.0681.11A.41R.A36H.07	4.664	1.694	-3.449	-1.066	-0.157	-1.539	-3.659	-0.091	-1.106	1.922	1.213	-0.447	-0.671	-3.243	-2.139	0.476	-1.074	-1.896	-3.6	-1.557	-0.228	2.064	-0.669
TCGA.06.0675.11A.32R.A36H.07	4.366	0.892	-3.838	-0.669	-0.256	-1.333	-3.053	0.469	-1.764	-0.377	0.321	-3.388	0.657	-2.834	-1.827	-0.725	-1.841	-1.854	-3.363	-1.444	1.126	1.459	0.115
TCGA.06.0680.11A.32R.A36H.07	4.276	0.137	-2.918	-0.293	-0.461	-2.035	-3.901	0.766	-1.804	0.144	1.03	-3.333	0.448	-3.273	-2.222	-0.182	-1.476	-2.202	-3.299	-1.545	-0.29	1.188	-0.328
TCGA.06.AABW.11A.31R.A36H.07	4.309	1.15	-3.755	-2.425	-1.163	-2.296	-3.631	-1.134	-1.673	-0.125	0.401	-4.323	-1.406	-3.004	-1.958	-0.985	-1.264	-1.784	-3.49	-1.673	0.305	3.939	-0.1
TCGA.06.0678.11A.32R.A36H.07	4.998	1.129	-2.728	-0.886	-0.648	-1.636	-3.195	0.343	-1.555	0.894	1.342	0.864	0.575	-3.326	-2.357	-0.43	-1.771	-1.915	-3.742	-1.512	-1.108	2.94	-1.404
