# Supplementary material for: Identification of the prognostic and immunological roles of aquaporin 4: A potential target for survival and immunotherapy in glioma patients
Source: Front Cell Neurosci. 2022 Nov 29;16:1061428. doi: 10.3389/fncel.2022.1061428 (PMC9744806; doi:10.3389/fncel.2022.1061428)
Supplement: Supplementary Table 1 — Twenty immune checkpoints used in current research. [file Data_Sheet_1.ZIP › supplementary tables/SupplementaryTable11.csv]

	IFN-��_signature	APM_signal	Base_excision_repair	Cell_cycle	DNA_replication	Fanconi_anemia_pathway	Homologous_recombination	MicroRNAs_in_cancer	Mismatch_repair	Nucleotide_excision_repair	Oocyte_meiosis	p53_signaling_pathway	Progesterone-mediated_oocyte_maturation	Proteasome	Pyrimidine_metabolism	Spliceosome	Systemic_lupus_erythematosus	Viral_carcinogenesis	EGFR_ligands	FGFR3-coexpressed_genes	PPARG_network	WNT-��-catenin_network	IDH1	KDM6B	VEGFA	Hypoxia	Cell_cycle1	DNA_replication1
TCGA.28.1753.01A	0.888436	0.690872	0.77318	0.884892	0.736871	0.712377	0.712377	0.732903	0.863443	0.020858	0.793687	0.892681	0.884892	0.628722	0.805482	0.92838	0.79437	0.823332	0.739898	0.790143	0.352471	0.61252	0.835127	0.855727	0.635754	0.430014	0.828537	0.736871
TCGA.06.0219.01A	0.087144	0.883581	0.105473	0.705695	0.778256	0.051887	0.051887	0.170429	0.659123	0.890669	0.700526	0.927291	0.705695	0.436585	0.257	0.010614	0.347171	0.7097	0.513872	0.668389	0.396923	0.5602	0.741726	0.029922	0.734767	0.103332	0.041827	0.778256
TCGA.28.5213.01A	0.848085	0.917194	0.136484	0.063313	0.086922	0.319059	0.319059	0.204098	0.099659	0.912358	0.144605	0.169359	0.063313	0.316198	0.096908	0.038911	0.320129	0.141228	0.221467	0.215007	0.515393	0.253465	0.832653	0.033041	0.261394	0.785307	0.077527	0.086922
TCGA.06.5411.01A	0.081108	0.274979	0.428722	0.232469	0.212201	0.049931	0.049931	0.017185	0.071491	0.665159	0.211869	0.641163	0.232469	0.301357	0.498883	0.044264	0.354462	0.337074	0.001698	0.64587	0.69012	0.486158	0.654933	0.216022	0.035072	0.065768	0.063867	0.212201
TCGA.19.2620.01A	0.104569	0.100009	0.043064	0.024476	0.00587	0.35186	0.35186	0.325021	0.024827	0.567974	0.006331	0.015893	0.024476	0.289875	0.004098	0.140914	0.075588	0.02335	0.795736	0.954204	0.611598	0.60943	0.044596	0.344716	0.696428	0.930078	0.569211	0.00587
TCGA.06.5858.01A	0.715293	0.743258	0.954389	0.950217	0.941449	0.837785	0.837785	0.932146	0.828334	0.939769	0.915219	0.8479	0.950217	0.366368	0.351915	0.740748	0.936816	0.765132	0.251592	0.030531	0.423607	0.411264	0.770392	0.764042	0.84707	0.758449	0.818846	0.941449
TCGA.06.2564.01A	0.137462	0.399335	0.183313	0.280111	0.771961	0.952727	0.952727	0.854675	0.662409	0.068759	0.127605	0.236031	0.280111	0.621671	0.380046	0.259548	0.708316	0.408842	0.843359	0.908759	0.425788	0.407363	0.93126	0.689894	0.673595	0.136096	0.681052	0.771961
TCGA.06.2558.01A	0.171315	0.053733	0.563138	0.869922	0.811814	0.001144	0.001144	0.626987	0.626876	0.452386	0.830715	0.622058	0.869922	0.588205	0.782796	0.393927	0.926294	0.927383	0.1497	0.691057	0.450106	0.575167	0.744476	0.791915	0.654084	0.639428	0.559354	0.811814
TCGA.06.0745.01A	0.07234	0.471491	0.64419	0.787097	0.695856	0.792617	0.792617	0.224273	0.719483	0.745602	0.979437	0.932921	0.787097	0.255782	0.71736	0.25593	0.805242	0.830162	0.709885	0.19605	0.371632	0.504522	0.38826	0.635773	0.829331	0.471934	0.17724	0.695856
TCGA.15.0742.01A	0.057056	0.067577	0.853992	0.79749	0.3315	0.907356	0.907356	0.708094	0.882861	0.799077	0.927033	0.885058	0.79749	0.292626	0.858071	0.939216	0.799908	0.737407	0.879446	0.920037	0.377194	0.340683	0.978902	0.354296	0.798357	0.426581	0.106156	0.3315
TCGA.26.5132.01A	0.82647	0.657554	0.960572	0.950863	0.741135	0.71605	0.71605	0.940175	0.846184	0.605648	0.836733	0.854785	0.950863	0.716382	0.547707	0.711952	0.775007	0.915681	0.784735	0.823922	0.393833	0.448632	0.184052	0.944199	0.913964	0.687088	0.61737	0.741135
TCGA.06.0187.01A	0.25569	0.839926	0.429885	0.406664	0.123858	0.906322	0.906322	0.03234	0.317711	0.259991	0.165538	0.243341	0.406664	0.940194	0.836659	0.385159	0.208971	0.359723	0.997582	0.948186	0.34987	0.524824	0.905898	0.831324	0.875515	0.902704	0.901043	0.123858
TCGA.06.2561.01A	0.261024	0.314961	0.118708	0.034795	0.32563	0.938643	0.938643	0.658477	0.058071	0.831491	0.020655	0.017776	0.034795	0.384236	0.155293	0.063092	0.302704	0.027577	0.21329	0.73126	0.474484	0.46099	0.080498	0.140194	0.135136	0.593466	0.063959	0.32563
TCGA.12.3652.01A	0.20419	0.8927	0.448657	0.79952	0.459326	0.840701	0.840701	0.159982	0.525408	0.858606	0.820323	0.885796	0.79952	0.557342	0.259529	0.057351	0.068648	0.87258	0.846368	0.442437	0.520789	0.454967	0.477822	0.066987	0.895302	0.022741	0.106174	0.459326
TCGA.14.0817.01A	0.684264	0.965667	0.233503	0.76755	0.87365	0.236271	0.236271	0.553226	0.760941	0.866617	0.760295	0.858348	0.76755	0.298182	0.77868	0.060951	0.067208	0.928749	0.729562	0.363378	0.527052	0.468464	0.813419	0.033927	0.136853	0.106193	0.079612	0.87365
TCGA.06.0158.01A	0.188002	0.147024	0.120258	0.186968	0.193133	0.350235	0.350235	0.375302	0.59413	0.331998	0.237102	0.12227	0.186968	0.202418	0.09676	0.756844	0.776539	0.229497	0.863221	0.969395	0.376102	0.493621	0.232432	0.803802	0.734453	0.493456	0.692958	0.193133
TCGA.76.4931.01A	0.043323	0.005316	0.883544	0.799169	0.882769	0.978293	0.978293	0.798376	0.791417	0.179012	0.677268	0.769119	0.799169	0.562843	0.704144	0.896133	0.699326	0.730761	0.745768	0.953853	0.304238	0.311761	0.948223	0.857185	0.78874	0.59317	0.885261	0.882769
TCGA.19.4065.01A	0.70791	0.814139	0.052257	0.674462	0.822372	0.569617	0.569617	0.188186	0.595459	0.810669	0.670641	0.749405	0.674462	0.614785	0.623369	0.034499	0.226064	0.754204	0.012847	0.110937	0.364368	0.257933	0.697868	0.049359	0.796917	0.768399	0.567753	0.822372
TCGA.06.0686.01A	0.196917	0.024458	0.71317	0.906507	0.86743	0.210817	0.210817	0.287826	0.702021	0.006036	0.815376	0.975081	0.906507	0.841052	0.914259	0.908943	0.95269	0.900305	0.146451	0.373438	0.685583	0.618616	0.26898	0.912413	0.868463	0.787707	0.725501	0.86743
TCGA.12.0616.01A	0.71245	0.850226	0.452164	0.895542	0.787374	0.777443	0.777443	0.704698	0.9073	0.725575	0.946414	0.981117	0.895542	0.728879	0.833761	0.662501	0.938569	0.98215	0.321754	0.061486	0.360737	0.649618	0.835311	0.740102	0.063535	0.42623	0.110088	0.787374
TCGA.27.2521.01A	0.444928	0.079096	0.796179	0.665695	0.827282	0.286774	0.286774	0.236271	0.81126	0.217683	0.774232	0.89246	0.665695	0.297905	0.763747	0.724467	0.395958	0.886313	0.328879	0.108168	0.492712	0.538182	0.050743	0.76227	0.263479	0.678173	0.314998	0.827282
TCGA.28.5215.01A	0.87282	0.119465	0.944845	0.721366	0.639908	0.216447	0.216447	0.846977	0.752598	0.83066	0.813955	0.657425	0.721366	0.571149	0.96395	0.928399	0.684633	0.781431	0.049746	0.211075	0.573956	0.626982	0.640572	0.424439	0.106599	0.687347	0.829534	0.639908
TCGA.12.3653.01A	0.107245	0.994924	0.872709	0.845593	0.917933	0.963747	0.963747	0.918246	0.946507	0.649469	0.609912	0.742612	0.845593	0.339271	0.836253	0.792875	0.92779	0.731278	0.973143	0.566313	0.35604	0.327498	0.940268	0.344015	0.112358	0.003821	0.228777	0.917933
TCGA.06.0749.01A	0.649359	0.393503	0.034315	0.010134	0.066525	0.349774	0.349774	0.123913	0.028869	0.711269	0.005445	0.029792	0.010134	0.284264	0.050891	0.116198	0.065344	0.017813	0.205667	0.855487	0.717946	0.640816	0.01222	0.096207	0.031952	0.080148	0.083618	0.066525
TCGA.06.2562.01A	0.028279	0.030937	0.288399	0.158542	0.05713	0.87821	0.87821	0.337536	0.051149	0.680886	0.481034	0.165168	0.158542	0.379695	0.027042	0.104661	0.02407	0.151435	0.018514	0.716068	0.684996	0.592944	0.115681	0.732921	0.923563	0.864144	0.631749	0.05713
TCGA.41.2572.01A	0.892312	0.940138	0.222261	0.205907	0.381597	0.796641	0.796641	0.284947	0.267633	0.709368	0.422704	0.22898	0.205907	0.487993	0.281311	0.20838	0.158486	0.218126	0.987134	0.835994	0.538157	0.449439	0.886811	0.384089	0.774767	0.306507	0.049838	0.381597
TCGA.19.2624.01A	0.424956	0.021726	0.624901	0.882289	0.900305	0.837896	0.837896	0.684596	0.784605	0.042916	0.937093	0.915607	0.882289	0.200997	0.728066	0.536631	0.937019	0.859603	0.725685	0.548002	0.416178	0.460047	0.676641	0.914647	0.632838	0.274019	0.562307	0.900305
TCGA.32.1980.01A	0.718449	0.75712	0.17785	0.032155	0.070254	0.134435	0.134435	0.009359	0.010946	0.11306	0.065898	0.058976	0.032155	0.834518	0.087254	0.085002	0.028796	0.0376	0.118745	0.777536	0.704451	0.558471	0.070494	0.107503	0.431417	0.587559	0.149534	0.070254
TCGA.06.0211.01A	0.901117	0.207993	0.690097	0.711435	0.700803	0.847734	0.847734	0.748279	0.748703	0.043821	0.837766	0.753761	0.711435	0.426876	0.515681	0.875939	0.461264	0.740914	0.81497	0.803821	0.327031	0.461739	0.890577	0.679539	0.880923	0.504532	0.873226	0.700803
TCGA.14.2554.01A	0.166719	0.715348	0.04934	0.088177	0.017259	0.62706	0.62706	0.989183	0.134859	0.996161	0.103092	0.113798	0.088177	0.804522	0.012884	0.072709	0.490115	0.172829	0.84838	0.871657	0.431272	0.49022	0.759945	0.005704	0.236124	0.783221	0.060102	0.017259
TCGA.06.5413.01A	0.854232	0.607365	0.833872	0.944901	0.874425	0.783443	0.783443	0.710401	0.926867	0.918468	0.934896	0.984513	0.944901	0.661781	0.848417	0.694693	0.827042	0.844541	0.874167	0.133733	0.473886	0.522325	0.999243	0.116677	0.062206	0.661578	0.628094	0.874425
TCGA.28.5208.01A	0.180083	0.665565	0.883729	0.850928	0.682455	0.887383	0.887383	0.75701	0.809562	0.787762	0.693862	0.843175	0.850928	0.402713	0.729857	0.970688	0.993226	0.838763	0.693826	0.11725	0.319634	0.284099	0.919151	0.049691	0.022317	0.097222	0.798486	0.682455
TCGA.28.5218.01A	0.964892	0.225584	0.461098	0.723581	0.724965	0.128196	0.128196	0.395348	0.884393	0.423609	0.803489	0.480166	0.723581	0.914462	0.272986	0.915921	0.177185	0.323766	0.170226	0.012238	0.517381	0.416756	0.799409	0.827116	0.047107	0.752598	0.86108	0.724965
TCGA.06.5410.01A	0.445261	0.933604	0.157877	0.089838	0.079022	0.108814	0.108814	0.11712	0.050872	0.26156	0.068685	0.063369	0.089838	0.446294	0.07629	0.225695	0.010632	0.067577	0.018606	0.332552	0.654331	0.435248	0.958191	0.242067	0.169635	0.857665	0.250318	0.079022
TCGA.28.5207.01A	0.969395	0.205593	0.106451	0.172755	0.043969	0.794555	0.794555	0.805168	0.238782	0.88742	0.065528	0.206959	0.172755	0.615192	0.247605	0.747208	0.682953	0.106341	0.707725	0.638763	0.640808	0.678991	0.276013	0.614176	0.12	0.079428	0.502852	0.043969
TCGA.06.0747.01A	0.063166	0.462926	0.390605	0.259252	0.055874	0.43461	0.43461	0.668039	0.364282	0.193355	0.648639	0.2594	0.259252	0.264273	0.670678	0.899492	0.139585	0.263203	0.777351	0.966534	0.384061	0.532883	0.001606	0.822778	0.209322	0.965593	0.342852	0.055874
TCGA.19.2625.01A	0.126737	0.253272	0.80048	0.138237	0.391527	0.372423	0.372423	0.757323	0.137314	0.648989	0.225418	0.232672	0.138237	0.277877	0.751934	0.122012	0.010725	0.137333	0.103793	0.817056	0.522953	0.40472	0.005408	0.42191	0.957896	0.86383	0.250226	0.391527
TCGA.27.1835.01A	0.246996	0.071749	0.576447	0.145233	0.4606	0.963027	0.963027	0.875625	0.275275	0.301061	0.481883	0.121495	0.145233	0.471583	0.279742	0.133198	0.288362	0.157803	0.18778	0.999945	0.440447	0.375309	0.144642	0.073946	0.441661	0.070254	0.667596	0.4606
TCGA.14.1034.01A	0.140378	0.436936	0.876345	0.839243	0.217259	0.747965	0.747965	0.951527	0.212146	0.490392	0.43653	0.765611	0.839243	0.369746	0.758985	0.915127	0.879575	0.489802	0.359446	0.891112	0.597347	0.345043	0.749829	0.161403	0.411149	0.904956	0.940102	0.217259
TCGA.76.4929.01A	0.237508	0.042677	0.477157	0.072543	0.068611	0.341818	0.341818	0.77353	0.095708	0.95221	0.141744	0.082677	0.072543	0.397877	0.67712	0.255708	0.658514	0.083341	0.490651	0.222944	0.659263	0.533976	0.387983	0.910457	0.708906	0.78324	0.886128	0.068611
TCGA.26.5133.01A	0.276641	0.138182	0.189368	0.677176	0.694564	0.876382	0.876382	0.662649	0.235754	0.050171	0.685538	0.259474	0.677176	0.272118	0.905953	0.785916	0.214785	0.685039	0.058957	0.003987	0.423193	0.472016	0.322492	0.46383	0.205575	0.793392	0.66311	0.694564
TCGA.12.0618.01A	0.229054	0.000425	0.346267	0.741707	0.586525	0.053623	0.053623	0.577794	0.713946	0.037102	0.585196	0.242547	0.741707	0.22276	0.834758	0.323766	0.795201	0.852755	0.574066	0.110641	0.478321	0.485652	0.0309	0.993853	0.95653	0.783387	0.957766	0.586525
TCGA.12.3650.01A	0.301671	0.297	0.871731	0.980581	0.892109	0.799557	0.799557	0.753447	0.939751	0.203452	0.955551	0.98922	0.980581	0.323286	0.77305	0.728436	0.970411	0.991454	0.910346	0.748796	0.656495	0.510531	0.987965	0.358154	0.32838	0.14671	0.71688	0.892109
TCGA.28.5220.01A	0.742741	0.804116	0.613789	0.319575	0.410835	0.022298	0.022298	0.732201	0.708094	0.978809	0.257	0.694545	0.319575	0.426027	0.252829	0.359262	0.834333	0.326202	0.675681	0.016631	0.349563	0.468006	0.090485	0.140655	0.000461	0.000997	0.004799	0.410835
TCGA.28.5209.01A	0.074979	0.530152	0.95725	0.904476	0.785768	0.975764	0.975764	0.969174	0.953336	0.226064	0.813549	0.879262	0.904476	0.317951	0.8321	0.969654	0.897185	0.856373	0.948537	0.850208	0.260553	0.345486	0.889192	0.811241	0.839778	0.488565	0.999686	0.785768
TCGA.06.0743.01A	0.615431	0.182686	0.171334	0.064808	0.169635	0.896557	0.896557	0.471583	0.056834	0.73737	0.220046	0.136336	0.064808	0.720185	0.168879	0.743387	0.240148	0.09473	0.848233	0.876825	0.482917	0.368758	0.059492	0.665251	0.248159	0.063387	0.163083	0.169635
TCGA.14.0787.01A	0.13617	0.678689	0.856779	0.397693	0.544679	0.827651	0.827651	0.853364	0.872986	0.813327	0.793816	0.443987	0.397693	0.817407	0.674979	0.687679	0.766036	0.40838	0.856927	0.946488	0.328603	0.375421	0.947762	0.147245	0.415007	0.005741	0.250411	0.544679
TCGA.06.5856.01A	0.786876	0.273133	0.690263	0.81689	0.851426	0.647587	0.647587	0.889875	0.815413	0.624089	0.891869	0.75258	0.81689	1	0.912506	0.616724	0.748463	0.8194	0.887642	0.325464	0.456925	0.478995	0.673743	0.640535	0.635994	0.657111	0.643433	0.851426
TCGA.32.1982.01A	0.827208	0.859216	0.096373	0.090835	0.472229	0.223221	0.223221	0.087771	0.150272	0.086442	0.06359	0.226747	0.090835	0.827799	0.528786	0.160757	0.228279	0.098514	0.757527	0.755865	0.510671	0.604252	0.052792	0.302206	0.807716	0.237342	0.214878	0.472229
TCGA.28.2499.01A	0.764725	0.968066	0.011371	0.006664	0.005187	0.134527	0.134527	0.723433	0.001403	0.993226	0.014398	0.002455	0.006664	0.335874	0.10132	0.083359	0.350531	0.002104	0.907725	0.51186	0.603252	0.427021	0.014545	0.194998	0.777517	0.381781	0.024421	0.005187
TCGA.28.2513.01A	0.937314	0.745251	0.038523	0.014047	0.010558	0.344089	0.344089	0.169266	0.022243	0.867651	0.028722	0.025934	0.014047	0.329506	0.045741	0.308759	0.022409	0.021098	0.819234	0.151343	0.621297	0.354067	0.506008	0.12312	0.601311	0.932515	0.572478	0.010558
TCGA.14.1829.01A	0.277656	0.933733	0.008177	0.268851	0.4012	0.077896	0.077896	0.237157	0.278929	0.932497	0.204356	0.793853	0.268851	0.493475	0.067245	0.002658	0.793115	0.810078	0.764356	0.120295	0.362927	0.44866	0.764227	0.011278	0.363064	0.776004	0.01988	0.4012
TCGA.14.1825.01A	0.663516	0.067411	0.899511	0.848989	0.806294	0.261541	0.261541	0.751214	0.857462	0.575228	0.879742	0.92419	0.848989	0.266414	0.930614	0.759945	0.890688	0.839834	0.348777	0.238302	0.57342	0.497256	0.678837	0.779566	0.655598	0.143276	0.320129	0.806294
TCGA.06.2569.01A	0.159926	0.027024	0.829645	0.76766	0.926977	0.368011	0.368011	0.696004	0.913373	0.043895	0.780212	0.771943	0.76766	0.292478	0.943867	0.545584	0.048952	0.625621	0.262464	0.090798	0.318159	0.486906	0.152949	0.91832	0.125685	0.063904	0.874278	0.926977
TCGA.08.0386.01A	0.716733	0.018274	0.846645	0.741135	0.624329	0.189811	0.189811	0.646737	0.799335	0.118431	0.645371	0.560369	0.741135	0.325593	0.834573	0.70012	0.843433	0.288196	0.643101	0.888011	0.522445	0.461861	0.720222	0.687679	0.783461	0.151084	0.849451	0.624329
TCGA.15.1444.01A	0.287808	0.687679	0.270069	0.227614	0.265676	0.027282	0.027282	0.685962	0.625104	0.620009	0.100378	0.320868	0.227614	0.252497	0.196013	0.696594	0.261246	0.207033	0.341855	0.190438	0.483245	0.467664	0.019972	0.839705	0.033355	0.660932	0.445722	0.265676
TCGA.06.0210.01A	0.285722	0.806331	0.036622	0.047697	0.015985	0.160646	0.160646	0.054582	0.062187	0.175265	0.008399	0.040055	0.047697	0.260581	0.047291	0.01796	0.000665	0.016484	0.074167	0.256354	0.634037	0.423932	0.153281	0.774785	0.998283	0.965353	0.091038	0.015985
TCGA.27.1832.01A	0.759834	0.274961	0.905934	0.46228	0.257407	0.004006	0.004006	0.887199	0.489765	0.961052	0.686221	0.401089	0.46228	0.652866	0.132367	0.192543	0.940471	0.330891	0.257277	0.026138	0.644916	0.499677	0.071841	0.209968	0.32539	0.952229	0.206811	0.257407
TCGA.14.1823.01A	0.462187	0.935838	0.019935	0.178902	0.186451	0.253752	0.253752	0.13102	0.121606	0.980674	0.126701	0.210485	0.178902	0.350014	0.088879	0.016225	0.982667	0.172958	0.786082	0.124209	0.325426	0.4083	0.751435	0.014656	0.325925	0.733327	0.010761	0.186451
TCGA.02.0047.01A	0.933715	0.206516	0.235108	0.174121	0.345547	0.304033	0.304033	0.188722	0.240978	0.645095	0.112063	0.084928	0.174121	0.26383	0.199096	0.280055	0.091426	0.215838	0.050964	0.655044	0.512745	0.589188	0.206405	0.734324	0.59928	0.723267	0.53174	0.345547
TCGA.32.1970.01A	0.188556	0.158413	0.765205	0.717822	0.621467	0.848786	0.848786	0.855911	0.327033	0.063479	0.584864	0.581966	0.717822	0.333401	0.721569	0.907651	0.99928	0.586064	0.945141	0.899123	0.465419	0.509162	0.184716	0.318357	0.027614	0.101043	0.668445	0.621467
TCGA.06.0646.01A	0.937019	0.078006	0.60718	0.736668	0.282437	0.036788	0.036788	0.866451	0.629682	0.44264	0.596345	0.242215	0.736668	0.5691	0.683138	0.742575	0.698939	0.697222	0.564485	0.034389	0.424626	0.482622	0.318468	0.887587	0.96707	0.165796	0.644928	0.282437
TCGA.41.2571.01A	0.08168	0.040461	0.730208	0.230106	0.589257	0.025381	0.025381	0.070235	0.124153	0.007623	0.639225	0.613789	0.230106	0.226359	0.762234	0.420434	0.710955	0.160166	0.097093	0.225288	0.561854	0.472169	0.08096	0.964522	0.882769	0.711546	0.823904	0.589257
TCGA.06.2567.01A	0.929949	0.445888	0.964836	0.89209	0.756364	0.657499	0.657499	0.973383	0.814749	0.2206	0.671343	0.699492	0.89209	0.205039	0.431804	0.675385	0.724209	0.77305	0.578034	0.661984	0.486651	0.398368	0.572866	0.732773	0.239428	0.631251	0.37305	0.756364
TCGA.32.2615.01A	0.828186	0.767347	0.201015	0.088823	0.658736	0.594499	0.594499	0.327734	0.107743	0.889285	0.129174	0.167845	0.088823	0.629165	0.033041	0.230291	0.02156	0.239188	0.965464	0.867337	0.648141	0.437128	0.214509	0.773567	0.946765	0.936964	0.705528	0.658736
TCGA.06.2570.01A	0.040055	0.346248	0.446664	0.577683	0.932589	0.203987	0.203987	0.141191	0.364393	0	0.204079	0.616114	0.577683	0.204024	0.845519	0.791195	0.499751	0.626156	0.054896	0.384735	0.534343	0.383548	0.056779	0.940046	0.665768	0.031066	0.800406	0.932589
TCGA.06.5416.01A	0.58191	0.146894	0.746045	0.908556	0.939714	0.625178	0.625178	0.215948	0.711454	0.636733	0.82778	0.748943	0.908556	0.670494	0.578477	0.789405	0.349958	0.8618	0.087882	0.019105	0.439213	0.411889	0.573604	0.744679	0.297573	0.574361	0.222427	0.939714
TCGA.32.5222.01A	0.188629	0.845279	0.22946	0.46287	0.737647	0.393484	0.393484	0.31952	0.805058	0.776391	0.737794	0.440941	0.46287	0.310752	0.030494	0.11317	0.247919	0.682972	0.772257	0.270678	0.433878	0.524066	0.702538	0.033466	0.689838	0.104772	0.056613	0.737647
TCGA.06.0190.01A	0.858736	0.154924	0.11712	0.663295	0.450392	0.471011	0.471011	0.24168	0.44982	0.055395	0.652257	0.690725	0.663295	0.418699	0.704495	0.823055	0.059529	0.484725	0.020489	0.372146	0.50455	0.499394	0.825233	0.745233	0.862187	0.896724	0.6515	0.450392
TCGA.19.5960.01A	0.82239	0.02922	0.359409	0.733364	0.801108	0.821634	0.821634	0.981394	0.911841	0.211057	0.707116	0.669958	0.733364	0.66335	0.839096	0.857536	0.854933	0.64718	0.772903	0.907873	0.459378	0.470269	0.029552	0.940526	0.017831	0.033152	0.666691	0.801108
TCGA.16.0846.01A	0.96707	0.837508	0.201495	0.076788	0.512284	0.222593	0.222593	0.062169	0.151343	0.330983	0.14263	0.068389	0.076788	0.839206	0.106101	0.895192	0.147522	0.106433	0.067762	0.88312	0.671195	0.646965	0.030254	0.28144	0.008657	0.029239	0.120332	0.512284
TCGA.76.4925.01A	0.203138	0.626008	0.799649	0.991084	0.82767	0.728879	0.728879	0.86946	0.940877	0.112284	0.997176	0.973013	0.991084	0.234961	0.847439	0.750401	0.853936	0.979843	0.250411	0.994499	0.413104	0.309457	0.737868	0.222021	0.923359	0.341098	0.731094	0.82767
TCGA.06.2557.01A	0.971795	0.789349	0.522787	0.610835	0.768233	0.614619	0.614619	0.806516	0.921827	0.016299	0.822704	0.215838	0.610835	0.950328	0.902741	0.754241	0.331075	0.416022	0.82647	0.769451	0.51172	0.537799	0.415598	0.309645	0.020157	0.010854	0.158985	0.768233
TCGA.06.0138.01A	0.047826	0.859529	0.020286	0.176373	0.609285	0.126497	0.126497	0.164338	0.294029	0.759649	0.169322	0.674093	0.176373	0.237951	0.129229	0.007753	0.804873	0.397914	0.625418	0.350881	0.469784	0.501607	0.212903	0.060545	0.736004	0.490337	0.044485	0.609285
TCGA.19.2619.01A	0.178902	0.080886	0.862963	0.760904	0.301024	0.919815	0.919815	0.693475	0.760074	0.244559	0.352487	0.668703	0.760904	0.278653	0.07269	0.501117	0.762953	0.742833	0.392377	0.961551	0.40136	0.55401	0.908279	0.914149	0.911287	0.599575	0.960886	0.301024
TCGA.26.5135.01A	0.927439	0.2376	0.56563	0.667928	0.198597	0.742575	0.742575	0.456059	0.64886	0.00838	0.653346	0.649949	0.667928	0.267965	0.317397	0.868943	0.455708	0.733272	0.044338	0.667873	0.666781	0.60578	0.036068	0.934379	0.758302	0.201274	0.894601	0.198597
TCGA.28.5204.01A	0.203747	0.935431	0.963046	0.911804	0.736742	0.996899	0.996899	0.820784	0.911749	0.351952	0.862317	0.84443	0.911804	0.443895	0.845704	0.878966	0.974084	0.858514	0.880609	0.719354	0.476964	0.522959	0.995754	0.065547	0.165224	0.003359	0.934342	0.736742
TCGA.02.2486.01A	0.941874	0.976539	0.045648	0.013604	0.007716	0.0091	0.0091	0.025104	0.01281	0.944144	0.01545	0.009248	0.013604	0.864384	0.05222	0.056705	0.006202	0.010577	0.72731	0.120406	0.43813	0.427605	0.566922	0.060969	0.85737	0.936557	0.075127	0.007716
TCGA.32.2634.01A	0.03821	0.008934	0.978311	0.690097	0.68144	0.152709	0.152709	0.905307	0.964818	0.528306	0.839742	0.813899	0.690097	0.154518	0.913152	0.891537	0.631343	0.75282	0.058809	0.546451	0.589164	0.63113	0.020212	0.683563	0.608159	0.533124	0.73796	0.68144
TCGA.06.0141.01A	0.812644	0.878099	0.031306	0.069017	0.644725	0.529691	0.529691	0.062926	0.037323	0.739031	0.054749	0.046737	0.069017	0.378256	0.121754	0.034481	0.049728	0.034573	0.128786	0.724818	0.569302	0.344175	0.644633	0.127291	0.198708	0.736908	0.00779	0.644725
TCGA.27.1837.01A	0.19341	0.905842	0.75197	0.77593	0.163692	0.882529	0.882529	0.443581	0.682695	0.133826	0.723913	0.775155	0.77593	0.705362	0.669146	0.453272	0.729266	0.734102	0.714425	0.721864	0.565155	0.583249	0.93713	0.67413	0.141763	0.049802	0.770078	0.163692
TCGA.14.0789.01A	0.845261	0.891887	0.031269	0.014029	0.010798	0.571444	0.571444	0.041403	0.02156	0.168306	0.018385	0.014804	0.014029	0.777019	0.008454	0.216281	0.023498	0.012367	0.780729	0.356364	0.567337	0.606412	0.794389	0.894398	0.948334	0.968066	0.92934	0.010798
TCGA.27.2519.01A	0.821523	0.331371	0.736779	0.191232	0.140563	0.093327	0.093327	0.314186	0.190365	0.954776	0.379382	0.066433	0.191232	0.422612	0.171038	0.414509	0.691223	0.157471	0.08096	0.148851	0.41461	0.463749	0.45737	0.281698	0.205833	0.689562	0.269349	0.140563
TCGA.26.5139.01A	0.405648	0.739935	0.345491	0.07162	0.070291	0.82743	0.82743	0.151509	0.133567	0.870863	0.033503	0.088805	0.07162	0.662353	0.21233	0.666931	0.058071	0.154093	0.865934	0.801975	0.514677	0.325514	0.396567	0.210964	0.940969	0.891777	0.749774	0.070291
TCGA.02.2483.01A	0.09209	0.519299	0.986931	0.944181	0.73772	0.423461	0.423461	0.714684	0.980637	0.132515	0.97809	0.995884	0.944181	0.713761	0.994758	0.990346	0.746433	0.915533	0.025565	0.013383	0.429148	0.570553	0.67234	0.897831	0.227337	0.704901	0.992044	0.73772
TCGA.06.1804.01A	0.924301	0.020821	0.684393	0.161735	0.172866	0.724227	0.724227	0.829552	0.219345	0.155644	0.059677	0.071103	0.161735	0.186138	0.075145	0.617407	0.583683	0.11533	0.404153	0.782612	0.381767	0.346126	0.533899	0.686885	0.193779	0.516991	0.301837	0.172866
TCGA.02.2485.01A	0.651814	0.63856	0.68	0.766405	0.933013	0.772644	0.772644	0.786636	0.277896	0.143036	0.445944	0.771131	0.766405	0.806904	0.93724	0.916068	0.307946	0.341578	0.940489	0.9588	0.441069	0.554806	0.070641	0.846977	0.160203	0.674776	0.216964	0.933013
TCGA.06.2559.01A	0.068205	0.169192	0.634315	0.9818	0.930503	0.925611	0.925611	0.924892	0.882289	0.045814	0.865787	0.92395	0.9818	0.212183	0.717822	0.241477	0.831675	0.980102	0.284246	0.314518	0.335137	0.399323	0.765685	0.840757	0.958985	0.768233	0.823922	0.930503
TCGA.06.0130.01A	0.984384	0.946359	0.75197	0.706894	0.822187	0.05665	0.05665	0.632432	0.679022	0.751435	0.864938	0.753263	0.706894	0.983719	0.839686	0.467024	0.283821	0.828279	0.033263	0.007051	0.271927	0.372693	0.231675	0.269922	0.068334	0.977665	0.696188	0.822187
TCGA.27.1831.01A	0.326737	0.970337	0.042806	0.546599	0.815653	0.150771	0.150771	0.145695	0.190881	0.903295	0.141984	0.436382	0.546599	0.736779	0.078542	0.01964	0.775745	0.666894	0.7897	0.768676	0.370115	0.386409	0.908205	0.016114	0.222298	0.482806	0.007937	0.815653
TCGA.06.0156.01A	0.576521	0.571075	0.548943	0.75701	0.872118	0.068666	0.068666	0.859769	0.668113	0.753041	0.718948	0.857499	0.75701	0.247679	0.669755	0.033466	0.941855	0.86778	0.089838	0.001237	0.342893	0.420436	0.16227	0.949958	0.879465	0.519096	0.544938	0.872118
TCGA.76.4927.01A	0.723489	0.224827	0.771998	0.722953	0.302704	0.522289	0.522289	0.728842	0.711195	0.872321	0.654232	0.774601	0.722953	0.875422	0.387522	0.88168	0.322677	0.740157	0.835607	0.396031	0.402645	0.544489	0.936964	0.093899	0.538846	0.912192	0.908648	0.302704
TCGA.27.1830.01A	0.794629	0.065048	0.059659	0.215801	0.651204	0.313761	0.313761	0.700065	0.235164	0.617813	0.187245	0.106507	0.215801	0.200775	0.270365	0.596659	0.616557	0.109682	0.069903	0.076954	0.46081	0.506759	0.104642	0.849359	0.700951	0.927014	0.618329	0.651204
TCGA.26.1442.01A	0.60934	0.111749	0.018643	0.002695	0.284781	0.002326	0.002326	0.056465	0.004412	0.31832	0.001661	0.002344	0.002695	0.624513	0.025971	0.109719	0.337407	0.006682	0.199317	0.091832	0.45226	0.568897	0.022317	0.153743	0.057185	0.80179	0.196013	0.284781
TCGA.06.0174.01A	0.050245	0.024421	0.835533	0.95928	0.942464	0.587688	0.587688	0.737407	0.924799	0.009266	0.889525	0.930632	0.95928	0.281237	0.922916	0.933678	0.93222	0.93318	0.106248	0.499751	0.455264	0.520849	0.915773	0.920997	0.949829	0.817333	0.844522	0.942464
TCGA.06.5414.01A	0.275884	0.896114	0.062944	0.270623	0.079151	0.788832	0.788832	0.336391	0.130245	0.409395	0.227042	0.176133	0.270623	0.293973	0.209451	0.830918	0.292515	0.228334	0.976428	0.907097	0.398816	0.411845	0.910937	0.196271	0.283747	0.05569	0.476124	0.079151
TCGA.12.5299.01A	0.12048	0.932146	0.760037	0.749719	0.103461	0.897388	0.897388	0.192432	0.377296	0.955164	0.523747	0.591454	0.749719	0.473336	0.069054	0.444006	0.928879	0.60371	0.990844	0.884578	0.441201	0.377022	0.992413	0.15138	0.91162	0.994998	0.988076	0.103461
TCGA.06.0882.01A	0.411666	0.48347	0.014638	0.008288	0.066691	0.734158	0.734158	0.00048	0.004264	0.79221	0.017739	0.004172	0.008288	0.635588	0.020175	0.176871	0.066082	0.00611	0.092257	0.952229	0.584203	0.408563	0.394296	0.636437	0.07018	0.147319	0.677065	0.066691
TCGA.28.5216.01A	0.174878	0.69593	0.697554	0.378588	0.204393	0.128011	0.128011	0.135616	0.483581	0.803655	0.298643	0.668002	0.378588	0.269275	0.766331	0.720868	0.062077	0.656982	0.013013	0.062095	0.679081	0.63804	0.087808	0.751103	0.909405	0.87653	0.848399	0.204393
TCGA.06.5859.01A	0.491463	0.75413	0.823498	0.857702	0.81329	0.984292	0.984292	0.997988	0.843526	0.841661	0.788869	0.44982	0.857702	0.706064	0.792893	0.253383	0.87197	0.336354	0.703184	0.215413	0.268921	0.308902	0.146747	0.320074	0.025233	0.004836	0.297499	0.81329
TCGA.06.0184.01A	0.298957	0.863978	0.085298	0.045224	0.039096	0.808233	0.808233	0.010429	0.013309	0.439631	0.085113	0.099695	0.045224	0.454158	0.369229	0.134047	0.061357	0.048103	0.254379	0.75832	0.70303	0.464737	0.729765	0.075478	0.142926	0.832543	0.271472	0.039096
TCGA.06.0750.01A	0.20766	0.827614	0.126608	0.018699	0.032155	0.661855	0.661855	0.140581	0.033558	0.907208	0.036622	0.088676	0.018699	0.275201	0.119188	0.245168	0.129137	0.024569	0.733862	0.335856	0.460086	0.57324	0.749866	0.198579	0.738496	0.128288	0.16251	0.032155
TCGA.06.0178.01A	0.344938	0.751472	0.176317	0.334509	0.935228	0.018569	0.018569	0.070014	0.328325	0.864919	0.402658	0.927937	0.334509	0.349405	0.758671	0.036641	0.753669	0.838339	0.124246	0.115035	0.470651	0.50806	0.348113	0.131149	0.030365	0.427337	0.087863	0.935228
TCGA.02.0055.01A	0.768269	0.924873	0.182612	0.239354	0.341597	0.033189	0.033189	0.01102	0.21868	0.21233	0.69988	0.403932	0.239354	0.693346	0.906599	0.136613	0.123489	0.451001	0.012976	0.022077	0.575986	0.486698	0.416391	0.922289	0.721606	0.953558	0.208602	0.341597
TCGA.27.2524.01A	0.215653	0.325353	0.891204	0.853992	0.176964	0.189183	0.189183	0.178126	0.781283	0.872543	0.904605	0.809857	0.853992	0.52563	0.563452	0.351011	0.2079	0.861818	0.050854	0.104273	0.504385	0.529708	0.872561	0.162307	0.840055	0.939234	0.823996	0.176964
TCGA.27.2526.01A	0.88635	0.965519	0.208269	0.223904	0.018145	0.939252	0.939252	0.087254	0.16958	0.942261	0.381947	0.175745	0.223904	0.947134	0.02778	0.050854	0.832284	0.207568	0.972035	0.893918	0.345694	0.409264	0.950032	0.031195	0.153669	0.99317	0.046885	0.018145
TCGA.12.5295.01A	0.658256	0.777037	0.783147	0.86706	0.202547	0.797914	0.797914	0.124799	0.852441	0.925242	0.918486	0.892847	0.86706	0.401698	0.949922	0.125519	0.311435	0.943387	0.811334	0.29713	0.531165	0.450692	0.927383	0.035145	0.021006	0.107374	0.049156	0.202547
TCGA.06.0645.01A	0.781412	0.912893	0.11749	0.062427	0.177997	0.13796	0.13796	0.088842	0.120904	0.030475	0.235662	0.083526	0.062427	0.308353	0.172127	0.730097	0.034776	0.05353	0.864993	0.728657	0.658394	0.671213	0.968491	0.751214	0.859585	0.25737	0.414915	0.177997
TCGA.27.2528.01A	0.034149	0.190198	0.71365	0.804707	0.533659	0.882861	0.882861	0.611592	0.857148	0.791121	0.896742	0.749294	0.804707	0.29761	0.439778	0.827337	0.129414	0.813715	0.910808	0.838671	0.657749	0.69053	0.42431	0.175635	0.76024	0.332958	0.041477	0.533659
TCGA.06.5418.01A	0.064126	0.670734	0.115865	0.211094	0.030771	0.69785	0.69785	0.423	0.052312	0.270143	0.040683	0.160646	0.211094	0.400609	0.045482	0.023332	0.723599	0.151694	0.163267	0.742077	0.393216	0.344246	0.787227	0.701209	0.994739	0.973013	0.692146	0.030771
TCGA.06.0168.01A	0.7794	0.584956	0.913779	0.447697	0.231712	0.167051	0.167051	0.867448	0.847494	0.728897	0.386894	0.586562	0.447697	0.331795	0.404042	0.619695	0.725095	0.271767	0.387356	0.876751	0.729946	0.696413	0.215653	0.080628	0.299419	0.726018	0.371389	0.231712
TCGA.19.1390.01A	0.093327	0.014767	0.854601	0.890245	0.985159	0.773383	0.773383	0.945215	0.846645	0.005168	0.741301	0.824495	0.890245	0.754758	0.210632	0.955607	0.848343	0.937204	0.014398	0.15018	0.336852	0.473221	0.224753	0.992303	0.968897	0.148648	0.906728	0.985159
TCGA.41.3915.01A	0.710641	0.227227	0.287679	0.30815	0.61689	0.015247	0.015247	0.745381	0.459142	0.756234	0.134139	0.239908	0.30815	0.786451	0.082584	0.139935	0.182575	0.530023	0.023313	0.307042	0.461616	0.661261	0.317047	0.594333	0.881274	0.918985	0.822427	0.61689
TCGA.06.0125.01A	0.854121	0.001975	0.71725	0.672967	0.707891	0.892478	0.892478	0.71677	0.747356	0.104255	0.79533	0.65233	0.672967	0.336281	0.706193	0.878376	0.617462	0.676437	0.916991	0.910457	0.375969	0.440473	0.837231	0.642529	0.972755	0.858459	0.926073	0.707891
TCGA.32.2638.01A	0.620748	0.980914	0.095635	0.109829	0.04766	0.79712	0.79712	0.143701	0.141154	0.425178	0.149349	0.043489	0.109829	0.249838	0.044042	0.674536	0.038246	0.088952	0.987559	0.901412	0.228843	0.393064	0.220065	0.714573	0.811906	0.147633	0.924707	0.04766
TCGA.06.2563.01A	0.723729	0.873816	0.170891	0.478173	0.678782	0.948537	0.948537	0.181301	0.389331	0.086294	0.729229	0.680092	0.478173	0.784716	0.751011	0.660305	0.197914	0.69377	0.949165	0.751675	0.353118	0.454394	0.934139	0.307411	0.24491	0.010688	0.688066	0.678782
TCGA.06.5417.01A	0.714573	0.263793	0.699769	0.748703	0.912063	0.156271	0.156271	0.562566	0.700286	0.677896	0.382077	0.712044	0.748703	0.329008	0.578293	0.731371	0.696539	0.733733	0.687199	0.371481	0.286822	0.441497	0.746211	0.685611	0.392266	0.257333	0.36731	0.912063
TCGA.28.2514.01A	0.081274	0.770909	0.291168	0.767863	0.107596	0.920406	0.920406	0.764282	0.352229	0.101652	0.424033	0.637508	0.767863	0.367734	0.458809	0.789885	0.513244	0.366461	0.957047	0.673595	0.602754	0.608593	0.105953	0.686516	0.365814	0.216945	0.736133	0.107596
TCGA.06.0744.01A	0.1279	0.461652	0.239908	0.63976	0.748888	0.750051	0.750051	0.139123	0.6376	0.045888	0.649082	0.797287	0.63976	0.249691	0.772552	0.754315	0.356604	0.69102	0.987891	0.983036	0.391037	0.339982	0.774582	0.429368	0.630328	0.21209	0.799723	0.748888
TCGA.28.2509.01A	0.200092	0.711897	0.82012	0.727199	0.82228	0.304882	0.304882	0.765759	0.772017	0.923304	0.910106	0.767587	0.727199	0.437766	0.789312	0.248731	0.858662	0.820729	0.1085	0.221431	0.351167	0.405103	0.02324	0.194758	0.86898	0.958006	0.695782	0.82228
TCGA.06.5408.01A	0.028611	0.752875	0.846811	0.710365	0.272598	0.974822	0.974822	0.875921	0.777923	0.751749	0.588999	0.784458	0.710365	0.38503	0.771149	0.823166	0.709682	0.656576	0.729654	0.655708	0.537335	0.432533	0.96275	0.872026	0.875884	0.207254	0.995311	0.272598
TCGA.06.0132.01A	0.715164	0.889119	0.019049	0.003064	0.016557	0.138366	0.138366	0.000222	0.015782	0.517545	0.005113	0.004928	0.003064	0.483267	0.000978	0.055302	0.21174	0.002252	0.780175	0.751214	0.664525	0.533664	0.754776	0.065953	0.129912	0.108371	0.071472	0.016557
TCGA.19.2629.01A	0.795108	0.723526	0.905971	0.760222	0.355182	0.037028	0.037028	0.800203	0.707725	0.713724	0.211943	0.28563	0.760222	0.315662	0.755385	0.949626	0.395958	0.205611	0.299474	0.02239	0.520617	0.588086	0.036917	0.838043	0.021634	0.865104	0.843932	0.355182
TCGA.32.2616.01A	0.957397	0.443766	0.968731	0.872118	0.902907	0.294749	0.294749	0.955828	0.797471	0.696908	0.896465	0.736945	0.872118	0.291832	0.587762	0.79976	0.836198	0.740323	0.266414	0.176317	0.547298	0.335593	0.771204	0.685482	0.732958	0.196714	0.852958	0.902907
TCGA.26.5134.01A	0.663683	0.155459	0.81233	0.770761	0.758689	0.674444	0.674444	0.741431	0.832413	0.592174	0.761384	0.77892	0.770761	0.640277	0.673207	0.755958	0.646682	0.730909	0.119206	0.245224	0.423854	0.54669	0.591601	0.757619	0.752303	0.102686	0.672432	0.758689
TCGA.06.0139.01A	0.824365	0.979898	0.007974	0.104569	0.244947	0.107024	0.107024	0.025418	0.08683	0.168362	0.104698	0.138422	0.104569	0.939197	0.098348	0.057443	0.016078	0.146414	0.231546	0.099086	0.609079	0.379265	0.933826	0.256742	0.392469	0.798043	0.16312	0.244947
TCGA.27.2523.01A	0.064624	0.282916	0.868482	0.944126	0.971334	0.973493	0.973493	0.871121	0.590715	0.104126	0.978459	0.908168	0.944126	0.321827	0.890392	0.893623	0.370171	0.896908	0.606276	0.124744	0.526843	0.439152	0.983424	0.707965	0.828796	0.072044	0.954296	0.971334
TCGA.32.4213.01A	0.834001	0.941135	0.755976	0.543775	0.28395	0.139806	0.139806	0.127383	0.456502	0.499234	0.455081	0.782335	0.543775	0.938237	0.306599	0.175801	0.317785	0.555053	0.758062	0.482972	0.520723	0.677293	0.822796	0.070217	0.310032	0.468796	0.06695	0.28395
TCGA.06.5412.01A	0.913632	0.835994	0.336705	0.058403	0.10922	0.685741	0.685741	0.074278	0.190937	0.668685	0.078929	0.027356	0.058403	0.750549	0.676825	0.19066	0.056631	0.068593	0.008509	0.204301	0.48811	0.43072	0.148371	0.116677	0.371961	0.899455	0.053106	0.10922
TCGA.32.2632.01A	0.951509	0.848786	0.913189	0.09593	0.257739	0.016521	0.016521	0.236216	0.195902	0.662778	0.2812	0.169192	0.09593	0.776834	0.399594	0.751251	0.933216	0.088657	0.893032	0.734232	0.473264	0.577501	0.192284	0.09473	0.010134	0.312764	0.148611	0.257739
TCGA.06.0644.01A	0.954887	0.821412	0.868962	0.869349	0.068888	0.272653	0.272653	0.518246	0.805224	0.833872	0.956382	0.867503	0.869349	0.495708	0.943424	0.753466	0.487014	0.916659	0.074093	0.0388	0.54378	0.430014	0.377554	0.250208	0.495801	0.996936	0.751103	0.068888
TCGA.27.1834.01A	0.998985	0.718228	0.061117	0.046073	0.047697	0.086497	0.086497	0.422796	0.050669	0.945861	0.013973	0.01676	0.046073	0.756604	0.14575	0.150198	0.35269	0.024698	0.195256	0.79245	0.568632	0.586052	0.120535	0.667836	0.031638	0.718449	0.625067	0.047697
TCGA.14.0871.01A	0.172589	0.033226	0.805464	0.960258	0.875773	0.678911	0.678911	0.463184	0.921311	0.091371	0.951417	0.830678	0.960258	0.334619	0.895376	0.868888	0.101043	0.850485	0.450318	0.180969	0.40799	0.540473	0.005298	0.8194	0.182261	0.201126	0.763932	0.875773
TCGA.12.0821.01A	0.770466	0.039557	0.674075	0.86695	0.733623	0.641421	0.641421	0.900305	0.802732	0.946377	0.676844	0.655782	0.86695	0.239151	0.717213	0.649395	0.884375	0.873595	0.241975	0.021431	0.513952	0.616429	0.066341	0.747356	0.777905	0.313484	0.091334	0.733623
TCGA.06.0238.01A	0.594665	0.765002	0.202455	0.6479	0.740009	0.127826	0.127826	0.05617	0.623904	0.658809	0.712709	0.737296	0.6479	0.772441	0.809045	0.651371	0.751878	0.835035	0.001071	0.211131	0.479447	0.594059	0.627227	0.72048	0.069922	0.170614	0.066765	0.740009
TCGA.76.4932.01A	0.135708	0.188205	0.878597	0.760406	0.490891	0.942889	0.942889	0.739474	0.870881	0.252109	0.826045	0.840443	0.760406	0.334896	0.943738	0.749036	0.646682	0.803729	0.865805	0.899862	0.316711	0.558856	0.918468	0.35629	0.954093	0.918985	0.839465	0.490891
TCGA.41.4097.01A	0.690928	0.618662	0.075533	0.038874	0.274813	0.632469	0.632469	0.018902	0.034462	0.606276	0.064402	0.077508	0.038874	0.734712	0.018994	0.138791	0.008639	0.078117	0.444449	0.89318	0.743115	0.650168	0.15413	0.725316	0.609838	0.891666	0.231232	0.274813
TCGA.41.5651.01A	0.084725	0.009469	0.963341	0.85185	0.910863	0.074204	0.074204	0.852626	0.974749	0.015856	0.967402	0.800074	0.85185	0.731629	0.946045	0.99509	0.887734	0.975967	0.239317	0.255985	0.486967	0.499274	0.380138	0.815468	0.662944	0.21785	0.887605	0.910863
TCGA.06.0157.01A	0.673484	0.090263	0.681403	0.405685	0.837527	0.240978	0.240978	0.666082	0.88419	0.379622	0.670568	0.694656	0.405685	0.381172	0.73964	0.336834	0.853401	0.732072	0.861523	0.989405	0.469059	0.536549	0.646904	0.760849	0.236474	0.057499	0.262298	0.837527
TCGA.06.0878.01A	0.876991	0.738329	0.372589	0.53377	0.745381	0.838431	0.838431	0.810189	0.434832	0.713909	0.294398	0.338053	0.53377	0.241292	0.284006	0.405353	0.414638	0.673595	0.85054	0.653456	0.410168	0.42045	0.822649	0.499326	0.912229	0.711491	0.752617	0.745381
TCGA.06.0129.01A	0.519871	0.665307	0.736096	0.866433	0.982944	0.566904	0.566904	0.91365	0.965556	0.058828	0.752856	0.78191	0.866433	0.201643	0.914795	0.860046	0.654342	0.851961	0.552044	0.271177	0.369736	0.276787	0.213512	0.725851	0.014176	0.029755	0.95018	0.982944
TCGA.12.0619.01A	0.718653	0.242603	0.749405	0.20275	0.830771	0.07306	0.07306	0.704255	0.757711	0.181892	0.724615	0.147743	0.20275	0.321255	0.986101	0.683489	0.215745	0.611869	0.848528	0.047587	0.657878	0.410373	0.186673	0.690078	0.69988	0.719428	0.719834	0.830771
TCGA.06.2565.01A	0.199815	0.253438	0.102372	0.125076	0.209968	0.993687	0.993687	0.567199	0.151324	0.254066	0.211352	0.181006	0.125076	0.571186	0.441624	0.669239	0.067651	0.112192	0.922086	0.669479	0.431196	0.522164	0.03976	0.900914	0.639723	0.031011	0.918579	0.209968
TCGA.28.2510.01A	0.22287	0.02228	0.457277	0.121551	0.423904	0.661689	0.661689	0.117102	0.152247	0.040978	0.113152	0.023978	0.121551	0.67976	0.30324	0.163821	0.224421	0.047863	0.294324	0.800517	0.743923	0.580496	0.007494	0.248122	0.325076	0.058422	0.170411	0.423904
