# Supplementary material for: Identification of the prognostic and immunological roles of aquaporin 4: A potential target for survival and immunotherapy in glioma patients
Source: Front Cell Neurosci. 2022 Nov 29;16:1061428. doi: 10.3389/fncel.2022.1061428 (PMC9744806; doi:10.3389/fncel.2022.1061428)
Supplement: Supplementary Table 1 — Twenty immune checkpoints used in current research. [file Data_Sheet_1.ZIP › supplementary tables/SupplementaryTable12.csv]

	ID	Description	GeneRatio	BgRatio	pvalue	p.adjust	qvalue	geneID	Count
GO:0030198	GO:0030198	extracellular matrix organization	28/277	393/18862	5.62565734814838e-12	7.99809291950064e-09	6.25570323490824e-09	3655/58494/3696/780/1842/6662/1471/340267/3912/7042/4237/7101/183/29113/4316/4017/6423/1292/2192/1277/63827/4318/1293/1301/1289/5054/5156/1281	28
GO:0043062	GO:0043062	extracellular structure organization	28/277	394/18862	5.97779367892589e-12	7.99809291950064e-09	6.25570323490824e-09	3655/58494/3696/780/1842/6662/1471/340267/3912/7042/4237/7101/183/29113/4316/4017/6423/1292/2192/1277/63827/4318/1293/1301/1289/5054/5156/1281	28
GO:0045229	GO:0045229	external encapsulating structure organization	28/277	396/18862	6.74565048032104e-12	7.99809291950064e-09	6.25570323490824e-09	3655/58494/3696/780/1842/6662/1471/340267/3912/7042/4237/7101/183/29113/4316/4017/6423/1292/2192/1277/63827/4318/1293/1301/1289/5054/5156/1281	28
GO:0015711	GO:0015711	organic anion transport	26/277	376/18862	6.48540000220586e-11	5.76714195196156e-08	4.51076636995528e-08	2697/23657/6507/477/9122/6538/10991/3766/123264/358/6536/9429/8671/6506/9123/6529/760/53919/4915/4828/7200/2350/366/768/761/5322	26
GO:0003018	GO:0003018	vascular process in circulatory system	20/277	245/18862	6.42599203568045e-10	4.57145073418307e-07	3.57555725269546e-07	2697/6565/6507/477/6640/23576/5028/10991/1910/1956/6536/9429/8671/6506/6529/53919/952/183/4878/482	20
GO:0015718	GO:0015718	monocarboxylic acid transport	17/277	178/18862	1.17130320858828e-09	6.94387585491418e-07	5.43114803561197e-07	2697/23657/6507/477/9122/6538/3766/123264/9429/6506/9123/53919/4915/4828/7200/366/5322	17
GO:0046942	GO:0046942	carboxylic acid transport	21/277	284/18862	1.44198386451197e-09	7.32733800867012e-07	5.73107271263931e-07	2697/23657/6507/477/9122/6538/10991/3766/123264/6536/9429/6506/9123/6529/53919/4915/4828/7200/2350/366/5322	21
GO:0015849	GO:0015849	organic acid transport	22/277	324/18862	2.84761648473168e-09	1.26612147952382e-06	9.90296101203398e-07	2697/23657/6507/477/6538/10991/3766/123264/6536/9429/6506/80763/9123/6529/53919/123/4915/4828/7200/2350/366/5322	22
GO:0010232	GO:0010232	vascular transport	12/277	88/18862	6.04270993300473e-09	2.38821324796642e-06	1.86793945648322e-06	2697/6565/6507/477/10991/6536/9429/8671/6506/6529/53919/482	12
GO:0045766	GO:0045766	positive regulation of angiogenesis	15/277	175/18862	4.87678763265276e-08	1.57697578266781e-05	1.23343059455514e-05	3696/2246/23576/358/221074/7101/3162/126393/51129/7291/6423/2152/1524/5054/3576	15
GO:1904018	GO:1904018	positive regulation of vasculature development	15/277	175/18862	4.87678763265276e-08	1.57697578266781e-05	1.23343059455514e-05	3696/2246/23576/358/221074/7101/3162/126393/51129/7291/6423/2152/1524/5054/3576	15
GO:0150104	GO:0150104	transport across blood-brain barrier	11/277	87/18862	5.86175386141532e-08	1.73752154042119e-05	1.35900135576497e-05	6565/6507/477/10991/6536/9429/8671/6506/6529/53919/482	11
GO:0003012	GO:0003012	muscle system process	23/277	453/18862	2.66872920621418e-07	7.30205368192604e-05	5.71129659273205e-05	2697/1837/477/6640/5028/4604/818/1910/2628/3781/221476/6781/80763/952/7169/3162/183/4878/126393/1674/2660/23630/6588	23
GO:0098657	GO:0098657	import into cell	16/277	230/18862	3.14216496465874e-07	7.98334341377939e-05	6.24416691849102e-05	6565/23657/6507/477/6538/3766/6536/6506/80763/1261/221074/6529/3773/482/2350/4599	16
GO:0048545	GO:0048545	response to steroid hormone	19/277	330/18862	4.63541633989024e-07	0.000109921172806597	8.59747746409117e-05	477/85315/1956/358/6781/3176/1261/11170/55885/1036/760/6382/952/4129/7042/7101/7200/1277/2660	19
GO:0015800	GO:0015800	acidic amino acid transport	9/277	67/18862	5.66659087900727e-07	0.00012597539847893	9.85315769290541e-05	2697/23657/6507/477/3766/6506/6529/4915/7200	9
GO:0098739	GO:0098739	import across plasma membrane	13/277	161/18862	7.68577844124775e-07	0.000160813611267754	0.000125780262663887	6565/23657/6507/477/3766/6536/6506/1261/221074/6529/3773/482/2350	13
GO:0042063	GO:0042063	gliogenesis	17/277	283/18862	1.05492074863838e-06	0.00020532715610212	0.000160596503137742	5028/1956/3766/6662/9283/3912/7042/7101/1191/4915/482/23500/10675/1524/4504/6280/2840	17
GO:0051591	GO:0051591	response to cAMP	10/277	93/18862	1.09677142702847e-06	0.00020532715610212	0.000160596503137742	358/7430/6781/1261/1036/6382/366/1277/7425/5798	10
GO:0006730	GO:0006730	one-carbon metabolic process	7/277	40/18862	1.68200229332959e-06	0.000283593019085717	0.00022181209755221	10768/10840/23382/760/768/56934/761	7
GO:0051938	GO:0051938	L-glutamate import	5/277	15/18862	1.75401923527854e-06	0.000283593019085717	0.00022181209755221	23657/6507/477/3766/6506	5
GO:0098712	GO:0098712	L-glutamate import across plasma membrane	5/277	15/18862	1.75401923527854e-06	0.000283593019085717	0.00022181209755221	23657/6507/477/3766/6506	5
GO:0015908	GO:0015908	fatty acid transport	12/277	150/18862	2.26456716373499e-06	0.000350220234843712	0.000273924531521812	2697/23657/6507/477/3766/6506/80763/123/4915/4828/7200/5322	12
GO:0140115	GO:0140115	export across plasma membrane	8/277	60/18862	2.58302273623516e-06	0.000356033768438907	0.000278471583085697	2697/6565/477/9429/8671/4878/482/23630	8
GO:0006865	GO:0006865	amino acid transport	12/277	152/18862	2.60243969058521e-06	0.000356033768438907	0.000278471583085697	2697/23657/6507/477/6538/10991/3766/6536/6506/6529/4915/7200	12
GO:0031960	GO:0031960	response to corticosteroid	12/277	152/18862	2.60243969058521e-06	0.000356033768438907	0.000278471583085697	1956/358/6781/3176/1261/11170/1036/6382/4129/7200/1277/2660	12
GO:0046683	GO:0046683	response to organophosphorus	11/277	130/18862	3.4851326649172e-06	0.000459133958855943	0.000359111330735912	5028/358/7430/6781/1261/1036/6382/366/1277/7425/5798	11
GO:0070633	GO:0070633	transepithelial transport	6/277	30/18862	4.19539273416667e-06	0.000532964712693959	0.000416858007383553	6507/10768/1910/358/9429/6506	6
GO:0042044	GO:0042044	fluid transport	6/277	31/18862	5.138540689828e-06	0.000630268594266145	0.000492964175797292	361/10768/1910/358/6563/366	6
GO:0043090	GO:0043090	amino acid import	7/277	48/18862	6.00899154133151e-06	0.000712466097083873	0.000557254899780323	23657/6507/477/3766/6536/6506/6529	7
GO:0140354	GO:0140354	lipid import into cell	6/277	34/18862	9.04547658657831e-06	0.00100838165720495	0.000788705064881018	23657/6507/477/3766/6506/80763	6
GO:0006835	GO:0006835	dicarboxylic acid transport	9/277	93/18862	9.14062364792372e-06	0.00100838165720495	0.000788705064881018	2697/23657/6507/477/3766/6506/4915/7200/2350	9
GO:0014074	GO:0014074	response to purine-containing compound	11/277	144/18862	9.35524168899732e-06	0.00100838165720495	0.000788705064881018	5028/358/7430/6781/1261/1036/6382/366/1277/7425/5798	11
GO:0045765	GO:0045765	regulation of angiogenesis	17/277	335/18862	1.01413884078902e-05	0.0010609681931431	0.000829835590156464	3696/2246/23576/358/221074/154796/7042/7101/3162/126393/51129/7291/6423/2152/1524/5054/3576	17
GO:0001501	GO:0001501	skeletal system development	21/277	486/18862	1.110330998724e-05	0.00112841353213179	0.000882587918684973	2697/658/3696/2261/202151/6781/6662/6615/9104/7042/7291/4017/6423/3481/1277/63827/4318/4188/1301/5156/1281	21
GO:0071260	GO:0071260	cellular response to mechanical stimulus	8/277	74/18862	1.27421184167786e-05	0.00122771035306533	0.000960252863338906	2697/477/1956/358/6662/4316/1265/1277	8
GO:1901342	GO:1901342	regulation of vasculature development	17/277	341/18862	1.27706727757709e-05	0.00122771035306533	0.000960252863338906	3696/2246/23576/358/221074/154796/7042/7101/3162/126393/51129/7291/6423/2152/1524/5054/3576	17
GO:0030199	GO:0030199	collagen fibril organization	7/277	54/18862	1.34076740562988e-05	0.00125502885837513	0.000981620014703539	7042/4017/6423/1277/1301/1289/1281	7
GO:0006869	GO:0006869	lipid transport	20/277	461/18862	1.7034497639031e-05	0.00155363354107778	0.00121517347530254	57088/2697/23657/6507/477/3766/123264/6506/80763/53919/123/183/1191/4915/4828/7200/366/51083/347/5322	20
GO:0071276	GO:0071276	cellular response to cadmium ion	6/277	38/18862	1.76752655450766e-05	0.00157177298859594	0.00122936123251678	1956/4499/3162/4493/4318/4504	6
GO:0035672	GO:0035672	oligopeptide transmembrane transport	4/277	12/18862	2.05331612712445e-05	0.00178137694248334	0.00139330283029267	2697/6565/23657/760	4
GO:0070371	GO:0070371	ERK1 and ERK2 cascade	16/277	320/18862	2.21984123529097e-05	0.00187999411284047	0.00147043618668522	5028/10125/1956/2261/4609/57447/7430/6662/55885/2633/2192/8685/4504/5156/5322/6362	16
GO:1903522	GO:1903522	regulation of blood circulation	15/277	290/18862	2.71196674873806e-05	0.00217249365112701	0.00169921451250424	2697/477/10768/6640/1956/3781/6781/80763/952/7042/183/4878/1674/482/23630	15
GO:0007588	GO:0007588	excretion	7/277	60/18862	2.71250219067697e-05	0.00217249365112701	0.00169921451250424	1910/9429/6781/80763/3162/183/366	7
GO:0015813	GO:0015813	L-glutamate transmembrane transport	5/277	25/18862	2.75128562719291e-05	0.00217249365112701	0.00169921451250424	23657/6507/477/3766/6506	5
GO:0001503	GO:0001503	ossification	18/277	401/18862	2.89680176290185e-05	0.00217249365112701	0.00169921451250424	658/1901/1956/2261/202151/6781/6662/6615/54857/7042/115908/7291/6423/3481/1277/4318/1301/3486	18
GO:0006857	GO:0006857	oligopeptide transport	4/277	13/18862	2.93167543587564e-05	0.00217249365112701	0.00169921451250424	2697/6565/23657/760	4
GO:0019755	GO:0019755	one-carbon compound transport	4/277	13/18862	2.93167543587564e-05	0.00217249365112701	0.00169921451250424	358/6563/760/366	4
GO:0051384	GO:0051384	response to glucocorticoid	10/277	135/18862	3.11484505020749e-05	0.00226112323338532	0.00176853608328644	1956/358/6781/3176/11170/1036/6382/4129/7200/2660	10
GO:0089718	GO:0089718	amino acid import across plasma membrane	6/277	42/18862	3.19735003861759e-05	0.00227459481747255	0.00177907287411922	23657/6507/477/3766/6536/6506	6
GO:0048608	GO:0048608	reproductive structure development	18/277	405/18862	3.29924691479779e-05	0.00230106299528152	0.00179977494237576	2697/658/3696/6781/6662/6615/6382/4693/7042/7262/10409/6423/3481/7425/5798/4188/5156/9021	18
GO:0042698	GO:0042698	ovulation cycle	7/277	62/18862	3.36885232246357e-05	0.00230442455980825	0.00180240418790915	658/1956/7042/4316/2660/5798/5156	7
GO:0061458	GO:0061458	reproductive system development	18/277	408/18862	3.6329920973244e-05	0.0024382175264496	0.00190705027075042	2697/658/3696/6781/6662/6615/6382/4693/7042/7262/10409/6423/3481/7425/5798/4188/5156/9021	18
GO:1902475	GO:1902475	L-alpha-amino acid transmembrane transport	7/277	63/18862	3.74291014823201e-05	0.00246546877727061	0.00192836481905988	23657/6507/477/10991/3766/6536/6506	7
GO:0022898	GO:0022898	regulation of transmembrane transporter activity	14/277	268/18862	4.51184193268638e-05	0.00288898016895054	0.0022596139817813	2697/477/10768/6536/644139/9104/4878/219527/7291/482/51083/4318/23630/6588	14
GO:0009612	GO:0009612	response to mechanical stimulus	12/277	202/18862	4.62039711231581e-05	0.00288898016895054	0.0022596139817813	2697/477/5028/1956/358/6662/4878/4316/1265/1277/1301/1281	12
GO:0052547	GO:0052547	regulation of peptidase activity	19/277	455/18862	4.65294899115227e-05	0.00288898016895054	0.0022596139817813	358/4609/221476/1471/57333/26577/340267/183/286204/6423/2152/2192/5118/4318/1293/5918/4504/5054/6280	19
GO:0086009	GO:0086009	membrane repolarization	6/277	45/18862	4.78475627268718e-05	0.00288898016895054	0.0022596139817813	477/6640/3781/4878/482/23630	6
GO:0051346	GO:0051346	negative regulation of hydrolase activity	19/277	456/18862	4.79195473624071e-05	0.00288898016895054	0.0022596139817813	151242/358/221476/1471/154796/9104/340267/7042/183/51129/286204/84152/6423/4318/1293/5918/4504/5054/90853	19
GO:0072507	GO:0072507	divalent inorganic cation homeostasis	20/277	499/18862	5.20729115278308e-05	0.00308705577174157	0.00241453868715889	2697/477/5028/2847/1901/1910/1956/84239/6781/221074/9104/4499/952/4828/4493/1524/4504/5156/6280/2840	20
GO:0046916	GO:0046916	cellular transition metal ion homeostasis	9/277	118/18862	6.17681162525532e-05	0.00360178999197265	0.00281713772658323	6536/4609/9429/221074/4499/3162/4493/4504/6280	9
GO:0010001	GO:0010001	glial cell differentiation	12/277	210/18862	6.72552474440794e-05	0.00385849863159017	0.00301792222401871	1956/3766/6662/9283/7101/1191/4915/23500/10675/4504/6280/2840	12
GO:0070252	GO:0070252	actin-mediated cell contraction	9/277	120/18862	7.04231219206024e-05	0.00397611182018385	0.00310991330386219	2697/477/6640/4604/3781/6781/7169/1674/23630	9
GO:0008016	GO:0008016	regulation of heart contraction	13/277	245/18862	7.19061025989973e-05	0.0039964063585099	0.00312578666396628	2697/477/10768/6640/3781/6781/80763/7042/183/4878/1674/482/23630	13
GO:0071805	GO:0071805	potassium ion transmembrane transport	12/277	212/18862	7.36578580037762e-05	0.00403078462952972	0.00315267560654219	6507/477/3766/358/3781/3782/3773/4878/219527/482/51083/23630	12
GO:0032409	GO:0032409	regulation of transporter activity	14/277	283/18862	8.10419134191711e-05	0.00436766797018169	0.0034161686948464	2697/477/10768/6536/644139/9104/4878/219527/7291/482/51083/4318/23630/6588	14
GO:0042476	GO:0042476	odontogenesis	9/277	123/18862	8.53054585910747e-05	0.00452563182216053	0.00353972002011461	358/760/6382/3912/7042/7291/1277/5054/5156	9
GO:0031589	GO:0031589	cell-substrate adhesion	16/277	359/18862	8.75298185917412e-05	0.00452563182216053	0.00353972002011461	3655/780/1842/11170/3912/57348/2633/482/2192/23671/1277/10675/10894/347/5054/1281	16
GO:0008347	GO:0008347	glial cell migration	6/277	50/18862	8.77898779109015e-05	0.00452563182216053	0.00353972002011461	5028/3912/7042/7101/482/1524	6
GO:0098659	GO:0098659	inorganic cation import across plasma membrane	8/277	97/18862	9.13664569281153e-05	0.00457733080694797	0.00358015634782815	477/3766/6536/1261/221074/6529/3773/482	8
GO:0099587	GO:0099587	inorganic ion import across plasma membrane	8/277	97/18862	9.13664569281153e-05	0.00457733080694797	0.00358015634782815	477/3766/6536/1261/221074/6529/3773/482	8
GO:0072503	GO:0072503	cellular divalent inorganic cation homeostasis	19/277	480/18862	9.4487310017539e-05	0.00460848158544699	0.00360452090920391	2697/477/5028/2847/1901/1910/84239/6781/221074/9104/4499/952/4828/4493/1524/4504/5156/6280/2840	19
GO:1905039	GO:1905039	carboxylic acid transmembrane transport	10/277	154/18862	9.50965538186925e-05	0.00460848158544699	0.00360452090920391	23657/6507/477/10991/3766/6536/6506/9123/2350/366	10
GO:0098801	GO:0098801	regulation of renal system process	5/277	32/18862	9.58750737484053e-05	0.00460848158544699	0.00360452090920391	2697/1910/6781/80763/183	5
GO:0010718	GO:0010718	positive regulation of epithelial to mesenchymal transition	6/277	51/18862	9.82818273003882e-05	0.00466117946276641	0.00364573852006914	6615/7042/7291/286204/4017/1277	6
GO:1903825	GO:1903825	organic acid transmembrane transport	10/277	155/18862	0.000100360762926548	0.00469714781223332	0.00367387114148016	23657/6507/477/10991/3766/6536/6506/9123/2350/366	10
GO:0035296	GO:0035296	regulation of tube diameter	9/277	127/18862	0.000109182214632248	0.00497898894162701	0.00389431299963606	2697/477/6640/5028/1910/1956/952/183/4878	9
GO:0097746	GO:0097746	blood vessel diameter maintenance	9/277	127/18862	0.000109182214632248	0.00497898894162701	0.00389431299963606	2697/477/6640/5028/1910/1956/952/183/4878	9
GO:0035150	GO:0035150	regulation of tube size	9/277	128/18862	0.000115955086473699	0.00522091446312593	0.00408353489073934	2697/477/6640/5028/1910/1956/952/183/4878	9
GO:0000302	GO:0000302	response to reactive oxygen species	12/277	224/18862	0.000124237010977961	0.00551864791417136	0.00431640691805777	1956/358/9283/2861/6382/3162/1277/4318/5798/347/4504/5156	12
GO:0051047	GO:0051047	positive regulation of secretion	14/277	295/18862	0.000125670644095552	0.00551864791417136	0.00431640691805777	2697/5028/1910/1956/358/7430/6382/8938/952/7042/4828/7200/51083/3822	14
GO:0070372	GO:0070372	regulation of ERK1 and ERK2 cascade	14/277	301/18862	0.000155062123769804	0.00672629236889258	0.00526096525190746	5028/10125/1956/2261/57447/7430/55885/2633/2192/8685/4504/5156/5322/6362	14
GO:0042310	GO:0042310	vasoconstriction	7/277	79/18862	0.000160627786523389	0.00688377152606862	0.00538413747344727	2697/477/6640/1910/1956/952/183	7
GO:0006813	GO:0006813	potassium ion transport	12/277	232/18862	0.000172496263545277	0.00719371777369276	0.00562656173175798	6507/477/3766/358/3781/3782/3773/4878/219527/482/51083/23630	12
GO:0006575	GO:0006575	cellular modified amino acid metabolic process	11/277	198/18862	0.000172653015994385	0.00719371777369276	0.00562656173175798	8424/23657/10840/51268/8659/2628/347735/501/53919/2350/5322	11
GO:0001890	GO:0001890	placenta development	9/277	135/18862	0.000173927390648743	0.00719371777369276	0.00562656173175798	2697/3696/6781/6615/4693/7262/3481/4188/9021	9
GO:0035988	GO:0035988	chondrocyte proliferation	4/277	20/18862	0.000183182256063688	0.00740983589873795	0.00579559838431688	658/2261/6781/6662	4
GO:0048736	GO:0048736	appendage development	10/277	167/18862	0.00018540213522285	0.00740983589873795	0.00579559838431688	3655/23657/658/79583/6662/1382/7042/7291/6423/4223	10
GO:0060173	GO:0060173	limb development	10/277	167/18862	0.00018540213522285	0.00740983589873795	0.00579559838431688	3655/23657/658/79583/6662/1382/7042/7291/6423/4223	10
GO:0140353	GO:0140353	lipid export from cell	7/277	81/18862	0.00018794339506457	0.00742794062494082	0.0058097589842767	2697/6507/6506/183/4915/7200/51083	7
GO:0070482	GO:0070482	response to oxygen levels	16/277	385/18862	0.000195233928742591	0.0076312866432681	0.00596880594177754	1978/23576/358/4609/6781/221074/952/7042/3162/7200/51129/7291/4017/1277/768/4504	16
GO:0050673	GO:0050673	epithelial cell proliferation	17/277	428/18862	0.000211560038762513	0.00817955497693758	0.0063976336664682	2697/2246/1910/1956/4609/6662/9104/3912/7042/3162/7291/4017/6423/2152/3481/5798/3486	17
GO:0055076	GO:0055076	transition metal ion homeostasis	9/277	139/18862	0.000216720716626752	0.0082889848284017	0.00648322415443697	6536/4609/9429/221074/4499/3162/4493/4504/6280	9
GO:0006882	GO:0006882	cellular zinc ion homeostasis	5/277	38/18862	0.00022240008712753	0.00837513798304744	0.00655060878895414	221074/4499/4493/4504/6280	5
GO:0006833	GO:0006833	water transport	4/277	21/18862	0.000223682347031067	0.00837513798304744	0.00655060878895414	361/358/6563/366	4
GO:0009636	GO:0009636	response to toxic substance	12/277	239/18862	0.000227068792679486	0.0084133718287597	0.00658051336679694	6565/23657/10715/5445/9429/2878/6382/4499/4129/4493/4504/6280	12
GO:0006936	GO:0006936	muscle contraction	15/277	352/18862	0.00023587393740876	0.00856126117717307	0.00669618492557845	2697/1837/477/6640/4604/1910/3781/6781/80763/952/7169/4878/126393/1674/23630	15
GO:0010038	GO:0010038	response to metal ion	15/277	352/18862	0.00023587393740876	0.00856126117717307	0.00669618492557845	10768/1956/358/1261/3707/760/6382/4499/4129/3162/4493/4017/366/4318/4504	15
GO:1901381	GO:1901381	positive regulation of potassium ion transmembrane transport	5/277	39/18862	0.000252071649166586	0.00905675612207621	0.00708373597817422	4878/219527/482/51083/23630	5
GO:0060047	GO:0060047	heart contraction	13/277	279/18862	0.00026078946499897	0.00927628127001338	0.00725543743149767	2697/477/10768/6640/3781/6781/80763/7042/183/4878/1674/482/23630	13
GO:0019229	GO:0019229	regulation of vasoconstriction	6/277	61/18862	0.000268070191459977	0.00933273277477215	0.00729959093965133	2697/477/6640/1956/952/183	6
GO:0046686	GO:0046686	response to cadmium ion	6/277	61/18862	0.000268070191459977	0.00933273277477215	0.00729959093965133	1956/4499/3162/4493/4318/4504	6
GO:0044062	GO:0044062	regulation of excretion	4/277	22/18862	0.000270247814394583	0.00933273277477215	0.00729959093965133	1910/6781/80763/183	4
GO:0001657	GO:0001657	ureteric bud development	7/277	86/18862	0.000272905310441276	0.00933388643499635	0.00730049327425398	2246/2302/4609/6662/6382/183/10409	7
GO:0014047	GO:0014047	glutamate secretion	5/277	40/18862	0.000284656478893249	0.00948045635402183	0.00741513284218803	2697/6507/6506/4915/7200	5
GO:0055069	GO:0055069	zinc ion homeostasis	5/277	40/18862	0.000284656478893249	0.00948045635402183	0.00741513284218803	221074/4499/4493/4504/6280	5
GO:0006112	GO:0006112	energy reserve metabolic process	7/277	87/18862	0.000293117127037818	0.00948045635402183	0.00741513284218803	4609/5260/5837/8908/7262/3481/4504	7
GO:0072163	GO:0072163	mesonephric epithelium development	7/277	87/18862	0.000293117127037818	0.00948045635402183	0.00741513284218803	2246/2302/4609/6662/6382/183/10409	7
GO:0072164	GO:0072164	mesonephric tubule development	7/277	87/18862	0.000293117127037818	0.00948045635402183	0.00741513284218803	2246/2302/4609/6662/6382/183/10409	7
GO:0006027	GO:0006027	glycosaminoglycan catabolic process	6/277	62/18862	0.000293182513056621	0.00948045635402183	0.00741513284218803	9672/6382/10675/221914/63827/10894	6
GO:0001704	GO:0001704	formation of primary germ layer	8/277	115/18862	0.000298071549849501	0.00951984738400233	0.00744594251096227	2697/6615/3912/286204/6423/4318/1301/1289	8
GO:0036293	GO:0036293	response to decreased oxygen levels	15/277	360/18862	0.000299753417770104	0.00951984738400233	0.00744594251096227	1978/23576/358/4609/6781/221074/952/7042/3162/7200/51129/7291/4017/768/4504	15
GO:1905314	GO:1905314	semi-lunar valve development	5/277	41/18862	0.000320338635201446	0.0100835798708986	0.00788686551315717	6662/6615/7042/4878/7291	5
GO:0060485	GO:0060485	mesenchyme development	13/277	287/18862	0.000342267931727093	0.010679359939941	0.0083528545111238	1910/202151/4609/6662/6615/7042/10501/10409/7291/286204/4017/6423/1277	13
GO:0042045	GO:0042045	epithelial fluid transport	3/277	10/18862	0.000348313425100367	0.0106806108024311	0.00835383287241625	10768/1910/358	3
GO:0042135	GO:0042135	neurotransmitter catabolic process	3/277	10/18862	0.000348313425100367	0.0106806108024311	0.00835383287241625	3176/4129/18	3
GO:0003014	GO:0003014	renal system process	8/277	118/18862	0.000354990657091765	0.0107923227972257	0.00844120833732375	361/2697/6565/1910/358/6781/80763/183	8
GO:0046688	GO:0046688	response to copper ion	5/277	42/18862	0.00035930689666297	0.0107925150367051	0.00844135869730894	358/4499/4493/4017/4504	5
GO:0060349	GO:0060349	bone morphogenesis	7/277	90/18862	0.000361065304854626	0.0107925150367051	0.00844135869730894	658/2261/6781/6662/7291/6423/1277	7
GO:0003015	GO:0003015	heart process	13/277	289/18862	0.000365731981274592	0.010840905478281	0.00847920725007671	2697/477/10768/6640/3781/6781/80763/7042/183/4878/1674/482/23630	13
GO:0030048	GO:0030048	actin filament-based movement	9/277	150/18862	0.000381531659987408	0.0112157695419439	0.00877240693646559	2697/477/6640/4604/3781/6781/7169/1674/23630	9
GO:0001823	GO:0001823	mesonephros development	7/277	91/18862	0.000386324417498353	0.0112635733855872	0.0088097966820375	2246/2302/4609/6662/6382/183/10409	7
GO:0071214	GO:0071214	cellular response to abiotic stimulus	14/277	330/18862	0.000396202962406954	0.0113415961148424	0.00887082210956257	2697/477/10715/10991/1956/358/4609/6662/4316/1265/6423/80303/1277/4318	14
GO:0104004	GO:0104004	cellular response to environmental stimulus	14/277	330/18862	0.000396202962406954	0.0113415961148424	0.00887082210956257	2697/477/10715/10991/1956/358/4609/6662/4316/1265/6423/80303/1277/4318	14
GO:0015701	GO:0015701	bicarbonate transport	5/277	43/18862	0.000401754599513674	0.0113415961148424	0.00887082210956257	358/8671/760/768/761	5
GO:0022602	GO:0022602	ovulation cycle process	5/277	43/18862	0.000401754599513674	0.0113415961148424	0.00887082210956257	658/7042/2660/5798/5156	5
GO:0015807	GO:0015807	L-amino acid transport	6/277	66/18862	0.000412635865097514	0.0115195695538142	0.00901002392043291	23657/6507/477/10991/3766/6506	6
GO:0048568	GO:0048568	embryonic organ development	16/277	412/18862	0.000414536098647235	0.0115195695538142	0.00901002392043291	6662/128344/6615/259236/7042/4237/7262/115908/7291/286204/3481/4188/1301/5156/9021/3576	16
GO:0051216	GO:0051216	cartilage development	10/277	185/18862	0.000421252750610242	0.0116154731311677	0.00908503484180229	658/3696/2261/6781/6662/6615/4017/6423/1277/1301	10
GO:0010466	GO:0010466	negative regulation of peptidase activity	12/277	257/18862	0.00043886458578693	0.0119163460430848	0.0093203623964231	358/221476/1471/340267/183/286204/6423/4318/1293/5918/4504/5054	12
GO:0032412	GO:0032412	regulation of ion transmembrane transporter activity	12/277	257/18862	0.00043886458578693	0.0119163460430848	0.0093203623964231	477/10768/6536/644139/9104/4878/219527/482/51083/4318/23630/6588	12
GO:0050678	GO:0050678	regulation of epithelial cell proliferation	15/277	374/18862	0.000447694179167505	0.0119739354257872	0.00936540589507882	2697/2246/1910/1956/4609/6662/9104/3912/7042/3162/7291/6423/2152/3481/5798	15
GO:0010812	GO:0010812	negative regulation of cell-substrate adhesion	6/277	67/18862	0.000447718136527888	0.0119739354257872	0.00936540589507882	11170/2633/2192/1277/347/5054	6
GO:1901018	GO:1901018	positive regulation of potassium ion transmembrane transporter activity	4/277	25/18862	0.000451433289847786	0.011983195611855	0.00937264874365827	4878/219527/482/51083	4
GO:0099624	GO:0099624	atrial cardiac muscle cell membrane repolarization	3/277	11/18862	0.00047373771336869	0.0124821114552032	0.00976287544977346	3781/4878/23630	3
GO:0001649	GO:0001649	osteoblast differentiation	11/277	223/18862	0.000478233120184924	0.0125079059448366	0.00978305059325662	658/202151/6662/6615/54857/115908/7291/6423/3481/1277/3486	11
GO:0006026	GO:0006026	aminoglycan catabolic process	6/277	68/18862	0.000485082987964361	0.0125390807157987	0.00980743392032197	9672/6382/10675/221914/63827/10894	6
GO:0040013	GO:0040013	negative regulation of locomotion	15/277	377/18862	0.000486475439634586	0.0125390807157987	0.00980743392032197	2697/6781/9104/10501/3162/482/6423/2192/23671/1524/4223/347/5054/1281/3486	15
GO:0046887	GO:0046887	positive regulation of hormone secretion	8/277	124/18862	0.000495436379857419	0.0126781813176463	0.00991623136662747	2697/5028/1956/8938/952/4828/7200/51083	8
GO:1904062	GO:1904062	regulation of cation transmembrane transport	14/277	340/18862	0.000532900162844048	0.01348773546876	0.010549423625448	477/6640/6536/3781/644139/9104/4878/219527/7291/482/51083/4318/23630/6588	14
GO:0003333	GO:0003333	amino acid transmembrane transport	7/277	96/18862	0.000534655805761925	0.01348773546876	0.010549423625448	23657/6507/477/10991/3766/6536/6506	7
GO:0043268	GO:0043268	positive regulation of potassium ion transport	5/277	46/18862	0.000551972559935833	0.0138265239133223	0.0108144067895508	4878/219527/482/51083/23630	5
GO:0044106	GO:0044106	cellular amine metabolic process	9/277	158/18862	0.000557253474861992	0.0138611930775112	0.010841523254032	23657/3176/501/2861/4129/7042/7200/3642/85300	9
GO:0048015	GO:0048015	phosphatidylinositol-mediated signaling	10/277	192/18862	0.000563652309486448	0.0139229948947451	0.0108898615056483	1956/5333/7430/644139/6662/7042/183/4915/7291/5156	10
GO:0071496	GO:0071496	cellular response to external stimulus	13/277	303/18862	0.000571605243617214	0.0140220679416995	0.0109673514256283	2697/477/10991/1956/358/6662/11170/3162/4316/1265/6423/2350/1277	13
GO:0060348	GO:0060348	bone development	10/277	193/18862	0.000586915196527787	0.0142990229729407	0.0111839716252555	2697/658/2261/202151/6781/6662/9104/7291/6423/1277	10
GO:2000146	GO:2000146	negative regulation of cell motility	14/277	345/18862	0.000615105331588483	0.0148444034264083	0.0116105405963029	2697/6781/9104/3162/482/6423/2192/23671/1524/4223/347/5054/1281/3486	14
GO:0016049	GO:0016049	cell growth	17/277	470/18862	0.000617647373378809	0.0148444034264083	0.0116105405963029	2697/1956/780/221476/6662/11170/9201/952/1382/7042/10501/183/6423/347252/4504/6280/3486	17
GO:0060707	GO:0060707	trophoblast giant cell differentiation	3/277	12/18862	0.000624805897401169	0.014915668302389	0.0116662803732341	6615/4188/9021	3
GO:0048762	GO:0048762	mesenchymal cell differentiation	11/277	231/18862	0.000641582231196165	0.0152140533090984	0.0118996620143962	1910/202151/6662/6615/7042/10501/7291/286204/4017/6423/1277	11
GO:0019932	GO:0019932	second-messenger-mediated signaling	13/277	307/18862	0.000645891890667683	0.0152148175834765	0.0119002597911097	477/23576/1910/1956/358/6662/9104/183/4878/2633/51083/1524/3576	13
GO:0048708	GO:0048708	astrocyte differentiation	6/277	72/18862	0.000659426937279532	0.0152793790814746	0.0119507565252615	1956/6662/9283/7101/4504/6280	6
GO:0086003	GO:0086003	cardiac muscle cell contraction	6/277	72/18862	0.000659426937279532	0.0152793790814746	0.0119507565252615	2697/477/6640/3781/6781/23630	6
GO:0048017	GO:0048017	inositol lipid-mediated signaling	10/277	196/18862	0.000661519364224651	0.0152793790814746	0.0119507565252615	1956/5333/7430/644139/6662/7042/183/4915/7291/5156	10
GO:0001666	GO:0001666	response to hypoxia	14/277	348/18862	0.000669415702743761	0.0153509458595532	0.0120067324347245	1978/23576/358/4609/6781/952/7042/3162/7200/51129/7291/4017/768/4504	14
GO:0070839	GO:0070839	metal ion export	5/277	48/18862	0.000673249242083301	0.0153509458595532	0.0120067324347245	477/8671/4878/482/23630	5
GO:0010717	GO:0010717	regulation of epithelial to mesenchymal transition	7/277	100/18862	0.000683286732222593	0.0154805790223934	0.012108124929697	6615/7042/7291/286204/4017/6423/1277	7
GO:0009308	GO:0009308	amine metabolic process	9/277	163/18862	0.000697376167037955	0.0154978905237484	0.0121216651093521	23657/3176/501/2861/4129/7042/7200/3642/85300	9
GO:1903532	GO:1903532	positive regulation of secretion by cell	12/277	271/18862	0.000701944942488383	0.0154978905237484	0.0121216651093521	2697/5028/1956/7430/6382/8938/952/7042/4828/7200/51083/3822	12
GO:0071280	GO:0071280	cellular response to copper ion	4/277	28/18862	0.000705835891157504	0.0154978905237484	0.0121216651093521	358/4499/4493/4504	4
GO:0072376	GO:0072376	protein activation cascade	4/277	28/18862	0.000705835891157504	0.0154978905237484	0.0121216651093521	2161/2152/2192/2162	4
GO:0072378	GO:0072378	blood coagulation, fibrin clot formation	4/277	28/18862	0.000705835891157504	0.0154978905237484	0.0121216651093521	2161/2152/2192/2162	4
GO:0072132	GO:0072132	mesenchyme morphogenesis	5/277	49/18862	0.000740867439394443	0.0160721461322281	0.012570818764328	4609/6662/6615/7042/7291	5
GO:0051271	GO:0051271	negative regulation of cellular component movement	14/277	352/18862	0.000748112316066208	0.0160721461322281	0.012570818764328	2697/6781/9104/3162/482/6423/2192/23671/1524/4223/347/5054/1281/3486	14
GO:0043491	GO:0043491	protein kinase B signaling	12/277	273/18862	0.000748563049767285	0.0160721461322281	0.012570818764328	2246/1956/2261/6662/57333/4915/2152/3481/2660/1524/4504/5156	12
GO:0009914	GO:0009914	hormone transport	13/277	312/18862	0.000750063609207161	0.0160721461322281	0.012570818764328	2697/5028/818/1956/53919/8938/952/183/4828/7200/51083/7425/5798	13
GO:0035265	GO:0035265	organ growth	9/277	166/18862	0.000794422817493244	0.0167543048416112	0.0131043687603032	2697/1901/2261/221476/6781/6662/7042/10409/3481	9
GO:0015812	GO:0015812	gamma-aminobutyric acid transport	3/277	13/18862	0.000803452640313895	0.0167543048416112	0.0131043687603032	6538/6529/7200	3
GO:0002063	GO:0002063	chondrocyte development	4/277	29/18862	0.000809391820757681	0.0167543048416112	0.0131043687603032	658/6662/6423/1301	4
GO:1902001	GO:1902001	fatty acid transmembrane transport	5/277	50/18862	0.000813431612892614	0.0167543048416112	0.0131043687603032	23657/6507/477/3766/6506	5
GO:0006576	GO:0006576	cellular biogenic amine metabolic process	7/277	103/18862	0.000814870603766865	0.0167543048416112	0.0131043687603032	3176/501/2861/4129/7042/7200/3642	7
GO:0007200	GO:0007200	phospholipase C-activating G protein-coupled receptor signaling pathway	7/277	103/18862	0.000814870603766865	0.0167543048416112	0.0131043687603032	5028/1901/1910/23620/183/1524/2840	7
GO:0032414	GO:0032414	positive regulation of ion transmembrane transporter activity	7/277	103/18862	0.000814870603766865	0.0167543048416112	0.0131043687603032	6536/644139/9104/4878/219527/482/51083	7
GO:0035637	GO:0035637	multicellular organismal signaling	10/277	203/18862	0.00086642223184943	0.0176106507353624	0.0137741591505446	2697/477/10768/1901/3781/183/4878/4915/482/23630	10
GO:0050679	GO:0050679	positive regulation of epithelial cell proliferation	10/277	203/18862	0.00086642223184943	0.0176106507353624	0.0137741591505446	2246/1956/4609/6662/3912/3162/7291/2152/3481/5798	10
GO:0001654	GO:0001654	eye development	14/277	359/18862	0.000904696229923491	0.0181808163267676	0.0142201138012952	5080/23657/658/79583/6662/4693/7042/4237/7101/4915/7291/286204/1289/5156	14
GO:0042493	GO:0042493	response to drug	14/277	359/18862	0.000904696229923491	0.0181808163267676	0.0142201138012952	10715/6538/1956/4609/123/952/4129/7042/3162/6423/51083/1277/768/347	14
GO:0090183	GO:0090183	regulation of kidney development	4/277	30/18862	0.000923222174898734	0.0183517367868676	0.0143537991292754	4609/6662/183/10409	4
GO:0006979	GO:0006979	response to oxidative stress	16/277	444/18862	0.000923520068835901	0.0183517367868676	0.0143537991292754	23657/1956/358/9283/2861/2878/6382/952/3162/1277/4318/5798/761/347/4504/5156	16
GO:0001822	GO:0001822	kidney development	12/277	280/18862	0.00093264013223546	0.0184300052797863	0.0144150167806919	2246/2302/4609/6662/9104/760/6382/7042/183/10409/4318/5156	12
GO:0007218	GO:0007218	neuropeptide signaling pathway	7/277	106/18862	0.000965703828244951	0.0188346036195549	0.0147314731120203	2847/23620/2861/4878/4828/11247/51083	7
GO:0009063	GO:0009063	cellular amino acid catabolic process	7/277	106/18862	0.000965703828244951	0.0188346036195549	0.0147314731120203	51268/23576/8659/3176/501/1036/18	7
GO:0061448	GO:0061448	connective tissue development	11/277	243/18862	0.000971908106517239	0.0188346036195549	0.0147314731120203	658/3696/2261/6781/6662/6615/4017/6423/1277/1301/1289	11
GO:0060350	GO:0060350	endochondral bone morphogenesis	5/277	52/18862	0.000974294929996653	0.0188346036195549	0.0147314731120203	658/2261/6781/6662/1277	5
GO:0150063	GO:0150063	visual system development	14/277	363/18862	0.001005982280529	0.0193420484964413	0.0151283707962341	5080/23657/658/79583/6662/4693/7042/4237/7101/4915/7291/286204/1289/5156	14
GO:0070141	GO:0070141	response to UV-A	3/277	14/18862	0.00101151153056055	0.0193437984634616	0.0151297395318139	10715/1956/4318	3
GO:0001558	GO:0001558	regulation of cell growth	15/277	406/18862	0.0010347675979549	0.01961717030962	0.0153435571455324	2697/1956/780/221476/11170/952/1382/7042/10501/183/6423/347252/4504/6280/3486	15
GO:0010951	GO:0010951	negative regulation of endopeptidase activity	11/277	245/18862	0.00103867371862566	0.01961717030962	0.0153435571455324	358/1471/340267/183/286204/6423/4318/1293/5918/4504/5054	11
GO:0090066	GO:0090066	regulation of anatomical structure size	17/277	493/18862	0.00104479258582929	0.01961717030962	0.0153435571455324	361/2697/477/6640/5028/120/1910/1956/358/7430/1496/952/1382/10501/183/4878/4504	17
GO:0003180	GO:0003180	aortic valve morphogenesis	4/277	31/18862	0.00104786684251555	0.01961717030962	0.0153435571455324	6662/6615/4878/7291	4
GO:0003179	GO:0003179	heart valve morphogenesis	5/277	53/18862	0.00106304978383584	0.0197972150843146	0.0154843790503066	6662/6615/7042/4878/7291	5
GO:0010721	GO:0010721	negative regulation of cell development	9/277	174/18862	0.00110802311859587	0.0205272824627371	0.0160554007809698	5080/1910/9283/10501/7101/2633/2192/23500/4504	9
GO:0001942	GO:0001942	hair follicle development	6/277	80/18862	0.00115045865889586	0.0210826006803514	0.0164897425678555	1956/11166/6662/6615/7042/51083	6
GO:1904064	GO:1904064	positive regulation of cation transmembrane transport	8/277	141/18862	0.00115092658733294	0.0210826006803514	0.0164897425678555	6536/644139/9104/4878/219527/482/51083/23630	8
GO:0055078	GO:0055078	sodium ion homeostasis	5/277	54/18862	0.00115766165815318	0.0210826006803514	0.0164897425678555	477/1910/80763/183/482	5
GO:0001505	GO:0001505	regulation of neurotransmitter levels	10/277	211/18862	0.00116170641927154	0.0210826006803514	0.0164897425678555	6507/477/5028/6538/3766/3176/8938/4129/18/10675	10
GO:0048880	GO:0048880	sensory system development	14/277	369/18862	0.00117571300325922	0.0212284830080865	0.0166038443367038	5080/23657/658/79583/6662/4693/7042/4237/7101/4915/7291/286204/1289/5156	14
GO:0072001	GO:0072001	renal system development	12/277	288/18862	0.00118775044287747	0.021337516794521	0.0166891250426643	2246/2302/4609/6662/9104/760/6382/7042/183/10409/4318/5156	12
GO:0048705	GO:0048705	skeletal system morphogenesis	10/277	213/18862	0.00124711127463543	0.0218078654006626	0.0170570079025646	658/2261/6781/6662/7291/6423/1277/4188/1301/5156	10
GO:0008217	GO:0008217	regulation of blood pressure	9/277	177/18862	0.00124873186621455	0.0218078654006626	0.0170570079025646	2697/477/23576/1910/80763/9283/3162/183/4878	9
GO:0071346	GO:0071346	cellular response to interferon-gamma	9/277	177/18862	0.00124873186621455	0.0218078654006626	0.0170570079025646	361/818/10346/115361/2633/4940/2635/9021/6362	9
GO:0010273	GO:0010273	detoxification of copper ion	3/277	15/18862	0.00125071817310519	0.0218078654006626	0.0170570079025646	4499/4493/4504	3
GO:0036376	GO:0036376	sodium ion export across plasma membrane	3/277	15/18862	0.00125071817310519	0.0218078654006626	0.0170570079025646	477/8671/482	3
GO:1990169	GO:1990169	stress response to copper ion	3/277	15/18862	0.00125071817310519	0.0218078654006626	0.0170570079025646	4499/4493/4504	3
GO:0071385	GO:0071385	cellular response to glucocorticoid stimulus	5/277	55/18862	0.00125836475037638	0.0218341630101892	0.0170775765609487	1956/358/6781/11170/2660	5
GO:0006970	GO:0006970	response to osmotic stress	6/277	82/18862	0.00130834278575061	0.0224820062266421	0.0175842867161905	23209/1956/358/3176/366/80303	6
GO:0032410	GO:0032410	negative regulation of transporter activity	6/277	82/18862	0.00130834278575061	0.0224820062266421	0.0175842867161905	477/6536/7291/4318/23630/6588	6
GO:0003203	GO:0003203	endocardial cushion morphogenesis	4/277	33/18862	0.00133175763235857	0.022575919910094	0.017657741243324	6662/6615/7042/7291	4
GO:0021782	GO:0021782	glial cell development	7/277	112/18862	0.00133284879986498	0.022575919910094	0.017657741243324	1956/3766/1191/4915/10675/4504/6280	7
GO:0032411	GO:0032411	positive regulation of transporter activity	7/277	112/18862	0.00133284879986498	0.022575919910094	0.017657741243324	6536/644139/9104/4878/219527/482/51083	7
GO:0007369	GO:0007369	gastrulation	9/277	179/18862	0.00135030135977539	0.0227631371408581	0.0178041730800017	2697/154796/6615/3912/286204/6423/4318/1301/1289	9
GO:0060041	GO:0060041	retina development in camera-type eye	8/277	145/18862	0.00137705984242982	0.0231047257524663	0.0180713463929593	658/6662/4693/7042/7101/4915/286204/5156	8
GO:0022404	GO:0022404	molting cycle process	6/277	83/18862	0.00139323487847465	0.0231576470221231	0.0181127387299976	1956/11166/6662/6615/7042/51083	6
GO:0022405	GO:0022405	hair cycle process	6/277	83/18862	0.00139323487847465	0.0231576470221231	0.0181127387299976	1956/11166/6662/6615/7042/51083	6
GO:0048511	GO:0048511	rhythmic process	12/277	294/18862	0.001414964953693	0.0234094434431907	0.0183096811388523	658/1956/9099/3400/7042/4915/7291/4316/2660/5798/5054/5156	12
GO:0043409	GO:0043409	negative regulation of MAPK cascade	9/277	181/18862	0.00145842638348953	0.0240167715095939	0.0187847023955304	4609/57447/7430/55885/183/4878/2633/6423/2192	9
GO:0086065	GO:0086065	cell communication involved in cardiac conduction	5/277	57/18862	0.00147899217632611	0.024090498822385	0.0188423681658298	2697/477/3781/482/23630	5
GO:0098773	GO:0098773	skin epidermis development	6/277	84/18862	0.00148226516238926	0.024090498822385	0.0188423681658298	1956/11166/6662/6615/7042/51083	6
GO:0010810	GO:0010810	regulation of cell-substrate adhesion	10/277	218/18862	0.00148322160306503	0.024090498822385	0.0188423681658298	3655/780/1842/11170/2633/2192/1277/10675/347/5054	10
GO:0007193	GO:0007193	adenylate cyclase-inhibiting G protein-coupled receptor signaling pathway	6/277	85/18862	0.00157556408815228	0.0254740066434439	0.0199244779185956	5028/2847/1901/9283/2861/8685	6
GO:0061337	GO:0061337	cardiac conduction	8/277	149/18862	0.00163716944861822	0.026350279315543	0.0206098540257107	2697/477/10768/3781/183/4878/482/23630	8
GO:0001894	GO:0001894	tissue homeostasis	11/277	260/18862	0.00167008957727379	0.0265705279329531	0.0207821213402172	2697/58494/1901/1956/6662/57333/760/952/286204/482/563	11
GO:0060021	GO:0060021	roof of mouth development	6/277	86/18862	0.0016732634964806	0.0265705279329531	0.0207821213402172	3696/6615/7042/7291/4223/5156	6
GO:1901379	GO:1901379	regulation of potassium ion transmembrane transport	6/277	86/18862	0.0016732634964806	0.0265705279329531	0.0207821213402172	3781/4878/219527/482/51083/23630	6
GO:0033002	GO:0033002	muscle cell proliferation	10/277	222/18862	0.00169721614490058	0.0268311014551616	0.0209859287530864	2697/1901/1956/57447/7042/3162/4318/2660/347/3486	10
GO:1903779	GO:1903779	regulation of cardiac conduction	5/277	59/18862	0.00172684619826096	0.0271787253416559	0.021257822552416	477/10768/183/4878/482	5
GO:0010975	GO:0010975	regulation of neuron projection development	15/277	428/18862	0.00173933363261029	0.0272546684193604	0.0213172213818178	3655/818/56963/221074/1496/952/1382/10501/7101/4915/482/6423/221914/4504/6280	15
GO:0001667	GO:0001667	ameboidal-type cell migration	16/277	473/18862	0.00177187380675636	0.0274584402915808	0.0214766014206673	2697/2246/1910/6781/6662/154796/7042/10501/7101/3162/183/7291/286204/4017/4318/4223	16
GO:0046879	GO:0046879	hormone secretion	12/277	302/18862	0.00177272253468022	0.0274584402915808	0.0214766014206673	2697/5028/818/1956/8938/952/183/4828/7200/51083/7425/5798	12
GO:1904063	GO:1904063	negative regulation of cation transmembrane transport	6/277	87/18862	0.00177549656088377	0.0274584402915808	0.0214766014206673	477/6536/7291/4318/23630/6588	6
GO:0032332	GO:0032332	positive regulation of chondrocyte differentiation	3/277	17/18862	0.00182904523190151	0.0280427322839382	0.0219336050268406	658/6662/4017	3
GO:0061687	GO:0061687	detoxification of inorganic compound	3/277	17/18862	0.00182904523190151	0.0280427322839382	0.0219336050268406	4499/4493/4504	3
GO:0003176	GO:0003176	aortic valve development	4/277	36/18862	0.00185215341880333	0.0281773228576136	0.0220388749575108	6662/6615/4878/7291	4
GO:0010518	GO:0010518	positive regulation of phospholipase activity	5/277	60/18862	0.00186158866222637	0.0281773228576136	0.0220388749575108	1956/2261/4915/5156/5322	5
GO:0071384	GO:0071384	cellular response to corticosteroid stimulus	5/277	60/18862	0.00186158866222637	0.0281773228576136	0.0220388749575108	1956/358/6781/11170/2660	5
GO:0060993	GO:0060993	kidney morphogenesis	6/277	88/18862	0.00188239772957808	0.0283715623902933	0.0221907992831171	2246/2302/4609/6662/183/10409	6
GO:0060541	GO:0060541	respiratory system development	9/277	188/18862	0.00189294239506174	0.0284101101233528	0.0222209493677467	23657/1978/2246/1956/2302/6662/57333/10409/5156	9
GO:0001837	GO:0001837	epithelial to mesenchymal transition	8/277	153/18862	0.0019347335450751	0.0289153244530762	0.022616102430931	6662/6615/7042/7291/286204/4017/6423/1277	8
GO:0046849	GO:0046849	bone remodeling	6/277	89/18862	0.0019941026666436	0.029677921277202	0.0232125670466374	2697/1901/1956/760/952/115908	6
GO:0003170	GO:0003170	heart valve development	5/277	61/18862	0.00200386709711623	0.0296989802685101	0.0232290383231499	6662/6615/7042/4878/7291	5
GO:0099622	GO:0099622	cardiac muscle cell membrane repolarization	4/277	37/18862	0.00205296442585785	0.0303003919617277	0.0236994320923446	6640/3781/4878/23630	4
GO:0009266	GO:0009266	response to temperature stimulus	10/277	228/18862	0.00206449976890485	0.0303447342065891	0.0237341143506547	2766/2246/818/644139/26353/3310/3162/7200/2660/7425	10
GO:0003073	GO:0003073	regulation of systemic arterial blood pressure	6/277	90/18862	0.00211074819248567	0.0308968367105825	0.0241659409691992	2697/23576/80763/9283/183/4878	6
GO:1901016	GO:1901016	regulation of potassium ion transmembrane transporter activity	5/277	62/18862	0.00215392714834952	0.0313996674863903	0.0245592297372208	4878/219527/482/51083/23630	5
GO:0097501	GO:0097501	stress response to metal ion	3/277	18/18862	0.00217117370257893	0.0314122280049474	0.0245690539387349	4499/4493/4504	3
GO:0051051	GO:0051051	negative regulation of transport	15/277	438/18862	0.002172450966887	0.0314122280049474	0.0245690539387349	2697/477/5028/6536/6781/80763/4129/3162/4828/7200/7291/4318/347/23630/6588	15
GO:0043010	GO:0043010	camera-type eye development	12/277	310/18862	0.0022017639674217	0.0317071839357045	0.0247997535303455	5080/23657/658/79583/6662/4693/7042/7101/4915/7291/286204/5156	12
GO:0001504	GO:0001504	neurotransmitter uptake	4/277	38/18862	0.00226832493629671	0.0324386232083811	0.0253718482872176	6507/477/6538/3766	4
GO:0021537	GO:0021537	telencephalon development	10/277	231/18862	0.00227079482116584	0.0324386232083811	0.0253718482872176	5992/23657/477/358/3912/7101/4915/482/63827/1281	10
GO:0030203	GO:0030203	glycosaminoglycan metabolic process	8/277	158/18862	0.00236492046805115	0.0336480884194318	0.0263178307244597	9672/4166/135152/6382/10675/221914/63827/10894	8
GO:0048709	GO:0048709	oligodendrocyte differentiation	6/277	93/18862	0.00249171258398896	0.0352478503415756	0.0275690834833565	3766/6662/1191/4915/23500/2840	6
GO:0009110	GO:0009110	vitamin biosynthetic process	3/277	19/18862	0.00255047169732738	0.0352478503415756	0.0275690834833565	29968/6615/9104	3
GO:0035813	GO:0035813	regulation of renal sodium excretion	3/277	19/18862	0.00255047169732738	0.0352478503415756	0.0275690834833565	1910/80763/183	3
GO:0060972	GO:0060972	left/right pattern formation	3/277	19/18862	0.00255047169732738	0.0352478503415756	0.0275690834833565	2302/128344/6615	3
GO:0086014	GO:0086014	atrial cardiac muscle cell action potential	3/277	19/18862	0.00255047169732738	0.0352478503415756	0.0275690834833565	2697/3781/23630	3
GO:0086026	GO:0086026	atrial cardiac muscle cell to AV node cell signaling	3/277	19/18862	0.00255047169732738	0.0352478503415756	0.0275690834833565	2697/3781/23630	3
GO:0086066	GO:0086066	atrial cardiac muscle cell to AV node cell communication	3/277	19/18862	0.00255047169732738	0.0352478503415756	0.0275690834833565	2697/3781/23630	3
GO:0048660	GO:0048660	regulation of smooth muscle cell proliferation	8/277	160/18862	0.00255663350804793	0.0352478503415756	0.0275690834833565	2697/1901/1956/57447/3162/4318/347/3486	8
GO:0007611	GO:0007611	learning or memory	10/277	235/18862	0.00257131966752033	0.0353134519589568	0.0276203937462151	23657/477/1956/2628/6529/4915/84152/10882/6285/1524	10
GO:0034341	GO:0034341	response to interferon-gamma	9/277	197/18862	0.00259741959311491	0.0355346980488837	0.0277934412332094	361/818/10346/115361/2633/4940/2635/9021/6362	9
GO:0055067	GO:0055067	monovalent inorganic cation homeostasis	8/277	161/18862	0.00265694218077662	0.0360963164532628	0.0282327107071227	477/1910/3766/8671/80763/760/183/482	8
GO:0050890	GO:0050890	cognition	11/277	276/18862	0.00265876719447705	0.0360963164532628	0.0282327107071227	23657/477/1956/2628/11170/6529/4915/84152/10882/6285/1524	11
GO:0014066	GO:0014066	regulation of phosphatidylinositol 3-kinase signaling	7/277	127/18862	0.00273165199289542	0.0369448142156997	0.0288963626865023	1956/6662/7042/183/4915/7291/5156	7
GO:0048659	GO:0048659	smooth muscle cell proliferation	8/277	162/18862	0.00276030188804048	0.0371908856657575	0.0290888273129624	2697/1901/1956/57447/3162/4318/347/3486	8
GO:0050804	GO:0050804	modulation of chemical synaptic transmission	14/277	405/18862	0.00277740383972339	0.0372800960675325	0.0291586031713562	23657/477/5028/1956/3766/11170/2897/8938/952/7101/4915/10675/7425/1524	14
GO:0099177	GO:0099177	regulation of trans-synaptic signaling	14/277	406/18862	0.00283964084835798	0.0378831518802887	0.029630282887591	23657/477/5028/1956/3766/11170/2897/8938/952/7101/4915/10675/7425/1524	14
GO:0001655	GO:0001655	urogenital system development	12/277	320/18862	0.00285389864896598	0.0378831518802887	0.029630282887591	2246/2302/4609/6662/9104/760/6382/7042/183/10409/4318/5156	12
GO:0045667	GO:0045667	regulation of osteoblast differentiation	7/277	128/18862	0.00285428302049968	0.0378831518802887	0.029630282887591	658/202151/6662/54857/115908/7291/6423	7
GO:0030324	GO:0030324	lung development	8/277	163/18862	0.00286677547364061	0.0379075106310024	0.0296493350688011	23657/1978/2246/1956/2302/6662/57333/5156	8
GO:0006814	GO:0006814	sodium ion transport	10/277	239/18862	0.00290293241838959	0.0382434467118955	0.0299120872584939	477/10768/6640/6538/10991/6536/8671/6529/79570/482	10
GO:0001502	GO:0001502	cartilage condensation	3/277	20/18862	0.00296822865755038	0.0382806492974996	0.0299411852369062	658/6662/1301	3
GO:0009713	GO:0009713	catechol-containing compound biosynthetic process	3/277	20/18862	0.00296822865755038	0.0382806492974996	0.0299411852369062	2861/7042/3642	3
GO:0015669	GO:0015669	gas transport	3/277	20/18862	0.00296822865755038	0.0382806492974996	0.0299411852369062	358/4609/760	3
GO:0042423	GO:0042423	catecholamine biosynthetic process	3/277	20/18862	0.00296822865755038	0.0382806492974996	0.0299411852369062	2861/7042/3642	3
GO:0060563	GO:0060563	neuroepithelial cell differentiation	3/277	20/18862	0.00296822865755038	0.0382806492974996	0.0299411852369062	79583/3642/5054	3
GO:0071383	GO:0071383	cellular response to steroid hormone stimulus	9/277	201/18862	0.00297066284920565	0.0382806492974996	0.0299411852369062	477/85315/1956/358/6781/11170/55885/7101/2660	9
GO:0050714	GO:0050714	positive regulation of protein secretion	7/277	129/18862	0.00298109076620956	0.0382806492974996	0.0299411852369062	2697/1956/7430/8938/952/7042/7200	7
GO:0033555	GO:0033555	multicellular organismal response to stress	5/277	67/18862	0.00302960189663271	0.03876364728893	0.0303189618053777	2697/477/1910/644139/7101	5
GO:0060191	GO:0060191	regulation of lipase activity	6/277	97/18862	0.00307731105469647	0.0392329585001983	0.0306860332675449	1956/2261/4915/51129/5156/5322	6
GO:0072073	GO:0072073	kidney epithelium development	7/277	131/18862	0.00324760573893883	0.0412192076720738	0.0322395767803416	2246/2302/4609/6662/6382/183/10409	7
GO:0046395	GO:0046395	carboxylic acid catabolic process	10/277	243/18862	0.00326787083596425	0.0412192076720738	0.0322395767803416	10840/51268/23576/8659/3176/501/1036/18/7291/1381	10
GO:0090257	GO:0090257	regulation of muscle system process	10/277	243/18862	0.00326787083596425	0.0412192076720738	0.0322395767803416	477/818/221476/6781/80763/183/4878/126393/2660/6588	10
GO:0003197	GO:0003197	endocardial cushion development	4/277	42/18862	0.0032855551298141	0.0412958289637766	0.032299506074386	6662/6615/7042/7291	4
GO:0003002	GO:0003002	regionalization	12/277	326/18862	0.00331521648825282	0.0414993661285256	0.0324587025369377	5992/658/2246/2302/3955/128344/6615/10409/286204/6423/4223/4188	12
GO:0030323	GO:0030323	respiratory tube development	8/277	167/18862	0.00332508275137188	0.0414993661285256	0.0324587025369377	23657/1978/2246/1956/2302/6662/57333/5156	8
GO:0090596	GO:0090596	sensory organ morphogenesis	10/277	244/18862	0.00336458186961292	0.0418455164692768	0.0327294438034117	5080/6662/259236/4237/4915/115908/7291/286204/1301/1289	10
GO:0035812	GO:0035812	renal sodium excretion	3/277	21/18862	0.00342565304263693	0.0424566127967232	0.033207412403042	1910/80763/183	3
GO:0045926	GO:0045926	negative regulation of growth	10/277	245/18862	0.00346355668454855	0.0426725329350138	0.0333762942003881	2697/2261/221476/4499/7042/10501/4493/6423/2660/4504	10
GO:0060537	GO:0060537	muscle tissue development	13/277	371/18862	0.00346706832111864	0.0426725329350138	0.0333762942003881	2697/1901/221476/10529/1465/6662/7042/7291/3481/2660/4223/1301/5156	13
GO:0071456	GO:0071456	cellular response to hypoxia	9/277	206/18862	0.00349543598764337	0.0428733303725775	0.0335333477870832	1978/23576/358/4609/6781/3162/7291/768/4504	9
GO:0043266	GO:0043266	regulation of potassium ion transport	6/277	100/18862	0.00357974109873829	0.043355673451523	0.0339106121161757	3781/4878/219527/482/51083/23630	6
GO:0035094	GO:0035094	response to nicotine	4/277	43/18862	0.00358132954317825	0.043355673451523	0.0339106121161757	23657/477/3162/84152	4
GO:0046189	GO:0046189	phenol-containing compound biosynthetic process	4/277	43/18862	0.00358132954317825	0.043355673451523	0.0339106121161757	23657/2861/7042/3642	4
GO:0034764	GO:0034764	positive regulation of transmembrane transport	9/277	207/18862	0.00360862819127571	0.043355673451523	0.0339106121161757	6536/644139/9104/760/4878/219527/482/51083/23630	9
GO:0034767	GO:0034767	positive regulation of ion transmembrane transport	9/277	207/18862	0.00360862819127571	0.043355673451523	0.0339106121161757	6536/644139/9104/760/4878/219527/482/51083/23630	9
GO:0030336	GO:0030336	negative regulation of cell migration	12/277	330/18862	0.00365498328204127	0.043355673451523	0.0339106121161757	2697/6781/3162/482/6423/23671/1524/4223/347/5054/1281/3486	12
GO:0010517	GO:0010517	regulation of phospholipase activity	5/277	70/18862	0.00366423635070783	0.043355673451523	0.0339106121161757	1956/2261/4915/5156/5322	5
GO:0010959	GO:0010959	regulation of metal ion transport	10/277	247/18862	0.00366844624128764	0.043355673451523	0.0339106121161757	2697/477/818/2847/6781/9104/4878/482/23630/6588	10
GO:0051896	GO:0051896	regulation of protein kinase B signaling	10/277	247/18862	0.00366844624128764	0.043355673451523	0.0339106121161757	2246/1956/2261/57333/4915/2152/3481/2660/1524/5156	10
GO:0035107	GO:0035107	appendage morphogenesis	7/277	134/18862	0.00368102709653077	0.043355673451523	0.0339106121161757	658/79583/6662/1382/7042/7291/6423	7
GO:0035108	GO:0035108	limb morphogenesis	7/277	134/18862	0.00368102709653077	0.043355673451523	0.0339106121161757	658/79583/6662/1382/7042/7291/6423	7
GO:0055123	GO:0055123	digestive system development	7/277	134/18862	0.00368102709653077	0.043355673451523	0.0339106121161757	1910/1956/7042/6423/3481/5156/3576	7
GO:0060048	GO:0060048	cardiac muscle contraction	7/277	135/18862	0.00383485106041937	0.0449730994937431	0.0351756808552337	2697/477/6640/3781/6781/4878/23630	7
GO:0006836	GO:0006836	neurotransmitter transport	9/277	209/18862	0.0038436385285628	0.0449730994937431	0.0351756808552337	6507/477/5028/6538/3766/6536/6529/8938/10675	9
GO:0035987	GO:0035987	endodermal cell differentiation	4/277	44/18862	0.0038946745503795	0.0451342072617815	0.0353016911924266	3912/4318/1301/1289	4
GO:0045124	GO:0045124	regulation of bone resorption	4/277	44/18862	0.0038946745503795	0.0451342072617815	0.0353016911924266	1901/1956/760/952	4
GO:0043627	GO:0043627	response to estrogen	5/277	71/18862	0.00389547417187712	0.0451342072617815	0.0353016911924266	760/3162/51083/2660/5798	5
GO:0045686	GO:0045686	negative regulation of glial cell differentiation	3/277	22/18862	0.00392387492078046	0.0453156593935588	0.0354436138606383	9283/7101/23500	3
GO:0070374	GO:0070374	positive regulation of ERK1 and ERK2 cascade	9/277	210/18862	0.0039655552294375	0.0456187494106534	0.0356806755226483	5028/10125/1956/2261/8685/4504/5156/5322/6362	9
GO:0006022	GO:0006022	aminoglycan metabolic process	8/277	172/18862	0.00397576955785846	0.0456187494106534	0.0356806755226483	9672/4166/135152/6382/10675/221914/63827/10894	8
GO:0032413	GO:0032413	negative regulation of ion transmembrane transporter activity	5/277	72/18862	0.00413697023416052	0.0472067830406358	0.0369227550053713	477/6536/4318/23630/6588	5
GO:0002062	GO:0002062	chondrocyte differentiation	6/277	103/18862	0.00414071304714039	0.0472067830406358	0.0369227550053713	658/2261/6662/4017/6423/1301	6
GO:0008406	GO:0008406	gonad development	9/277	212/18862	0.00421846045596598	0.0479395010922396	0.0374958499583591	658/6662/6382/7042/10409/6423/7425/5798/5156	9
GO:0072006	GO:0072006	nephron development	7/277	138/18862	0.00432570860985674	0.0487642765111959	0.0381409475220368	2246/2302/4609/6662/183/10409/5156	7
GO:0098754	GO:0098754	detoxification	7/277	138/18862	0.00432570860985674	0.0487642765111959	0.0381409475220368	6565/9429/2878/4499/4493/4504/6280	7
GO:0007389	GO:0007389	pattern specification process	14/277	426/18862	0.00434587451617911	0.0487642765111959	0.0381409475220368	5992/658/219670/2246/2302/6781/3955/128344/6615/10409/286204/6423/4223/4188	14
GO:0052548	GO:0052548	regulation of endopeptidase activity	14/277	426/18862	0.00434587451617911	0.0487642765111959	0.0381409475220368	358/4609/1471/340267/183/286204/6423/2152/4318/1293/5918/4504/5054/6280	14
GO:0060193	GO:0060193	positive regulation of lipase activity	5/277	73/18862	0.0043889704641469	0.0490069901076527	0.0383307858054617	1956/2261/4915/5156/5322	5
GO:0048771	GO:0048771	tissue remodeling	8/277	175/18862	0.00441086201399387	0.0490069901076527	0.0383307858054617	2697/1901/1956/1471/760/952/183/115908	8
GO:0003416	GO:0003416	endochondral bone growth	3/277	23/18862	0.00446394849448397	0.0490069901076527	0.0383307858054617	2261/6781/6662	3
GO:0030194	GO:0030194	positive regulation of blood coagulation	3/277	23/18862	0.00446394849448397	0.0490069901076527	0.0383307858054617	2161/2152/5054	3
GO:0060706	GO:0060706	cell differentiation involved in embryonic placenta development	3/277	23/18862	0.00446394849448397	0.0490069901076527	0.0383307858054617	6615/4188/9021	3
GO:0098743	GO:0098743	cell aggregation	3/277	23/18862	0.00446394849448397	0.0490069901076527	0.0383307858054617	658/6662/1301	3
GO:1900048	GO:1900048	positive regulation of hemostasis	3/277	23/18862	0.00446394849448397	0.0490069901076527	0.0383307858054617	2161/2152/5054	3
GO:0036294	GO:0036294	cellular response to decreased oxygen levels	9/277	214/18862	0.00448379662923663	0.0490734295698298	0.0383827513880888	1978/23576/358/4609/6781/3162/7291/768/4504	9
GO:0042303	GO:0042303	molting cycle	6/277	105/18862	0.0045491655396577	0.0494734667913179	0.0386956402436865	1956/11166/6662/6615/7042/51083	6
GO:0042633	GO:0042633	hair cycle	6/277	105/18862	0.0045491655396577	0.0494734667913179	0.0386956402436865	1956/11166/6662/6615/7042/51083	6
GO:0006941	GO:0006941	striated muscle contraction	8/277	176/18862	0.00456374532199155	0.0494734667913179	0.0386956402436865	2697/1837/477/6640/3781/6781/4878/23630	8
GO:0048146	GO:0048146	positive regulation of fibroblast proliferation	4/277	46/18862	0.00457598273104965	0.0494734667913179	0.0386956402436865	358/4609/183/5156	4
