# Supplementary material for: Identification of the prognostic and immunological roles of aquaporin 4: A potential target for survival and immunotherapy in glioma patients
Source: Front Cell Neurosci. 2022 Nov 29;16:1061428. doi: 10.3389/fncel.2022.1061428 (PMC9744806; doi:10.3389/fncel.2022.1061428)
Supplement: Supplementary Table 1 — Twenty immune checkpoints used in current research. [file Data_Sheet_1.ZIP › supplementary tables/SupplementaryTable13.csv]

	ID	Description	GeneRatio	BgRatio	pvalue	p.adjust	qvalue	geneID	Count
GO:0062023	GO:0062023	collagen-containing extracellular matrix	35/288	423/19520	1.2947019700477e-16	3.7675827328388e-14	3.17542693706435e-14	2161/9672/4147/340267/4693/3912/7042/4237/183/4878/1191/115908/51129/954/4017/6423/2152/1292/2192/5118/10418/23671/1277/221914/4318/90187/563/1293/57642/1301/1289/5054/1281/6280/2162	35
GO:0016323	GO:0016323	basolateral plasma membrane	20/288	211/19520	4.90318400929703e-11	6.99777322443179e-09	5.89792425860954e-09	361/23209/5028/10991/1956/3766/123264/358/6536/6563/8671/7430/9123/760/53919/3773/952/25876/366/768	20
GO:0009925	GO:0009925	basal plasma membrane	21/288	240/19520	7.21419920044514e-11	6.99777322443179e-09	5.89792425860954e-09	361/23209/6507/5028/10991/1956/3766/123264/358/6536/6563/8671/7430/9123/760/53919/3773/952/25876/366/768	21
GO:0045178	GO:0045178	basal part of cell	21/288	258/19520	2.77057655681093e-10	2.01559444507995e-08	1.69880088878144e-08	361/23209/6507/5028/10991/1956/3766/123264/358/6536/6563/8671/7430/9123/760/53919/3773/952/25876/366/768	21
GO:0005581	GO:0005581	collagen trimer	11/288	87/19520	6.17925943725338e-08	3.59632899248146e-06	3.03108936606324e-06	340267/115908/1292/10882/1277/1293/8685/57642/1301/1289/1281	11
GO:0097449	GO:0097449	astrocyte projection	6/288	17/19520	1.05717499229229e-07	5.12729871261762e-06	4.32143461761586e-06	361/23657/3766/7430/6506/482	6
GO:0097386	GO:0097386	glial cell projection	7/288	30/19520	2.15399150708861e-07	8.95445040803978e-06	7.54706798724279e-06	361/23657/3766/7430/6506/1261/482	7
GO:0005583	GO:0005583	fibrillar collagen trimer	4/288	12/19520	2.09259175633852e-05	0.000676604667882789	0.000570261847048978	1277/1301/1289/1281	4
GO:0098643	GO:0098643	banded collagen fibril	4/288	12/19520	2.09259175633852e-05	0.000676604667882789	0.000570261847048978	1277/1301/1289/1281	4
GO:0045177	GO:0045177	apical part of cell	18/288	414/19520	4.70783376863134e-05	0.00136997962667172	0.001154658176938	2697/6565/23657/10768/5028/10991/1956/358/6536/9429/7430/6781/9123/760/91703/286204/25876/482	18
GO:0005788	GO:0005788	endoplasmic reticulum lumen	15/288	306/19520	5.33048734968768e-05	0.00141015619887192	0.00118852014591122	1471/57333/340267/3912/1191/1292/10418/1277/7425/1293/57642/1301/1289/1281/3486	15
GO:0016324	GO:0016324	apical plasma membrane	16/288	351/19520	7.15387172507905e-05	0.00173481389333167	0.00146215097538896	2697/6565/10768/5028/10991/1956/358/6536/9429/7430/6781/9123/91703/286204/25876/482	16
GO:0098644	GO:0098644	complex of collagen trimers	4/288	21/19520	0.000227837383527902	0.0051000522005092	0.00429847047465597	1277/1301/1289/1281	4
GO:0031093	GO:0031093	platelet alpha granule lumen	6/288	67/19520	0.000459464984079457	0.00955030788336585	0.00804927378124161	7042/1191/3481/3671/5054/2162	6
GO:0042383	GO:0042383	sarcolemma	8/288	134/19520	0.000854064785864036	0.0165688568457623	0.0139647084285137	361/477/6640/358/7430/1674/1292/1293	8
GO:1904724	GO:1904724	tertiary granule lumen	5/288	55/19520	0.00128565754545956	0.0233828966080458	0.019707776848163	25840/1471/230/1265/4318	5
GO:0043025	GO:0043025	neuronal cell body	16/288	474/19520	0.00190715742799544	0.0326460477380396	0.027515026670151	6507/658/477/84249/1501/3781/1261/3782/6529/7042/4878/84152/51083/1524/5798/347	16
GO:0031091	GO:0031091	platelet alpha granule	6/288	91/19520	0.00228750150064729	0.0369812742604645	0.0311688800965391	7042/1191/3481/3671/5054/2162	6
GO:0005604	GO:0005604	basement membrane	6/288	94/19520	0.00269381108391942	0.041257843443187	0.0347732954323117	340267/3912/954/4017/23671/1289	6
