# Supplementary material for: Identification of the prognostic and immunological roles of aquaporin 4: A potential target for survival and immunotherapy in glioma patients
Source: Front Cell Neurosci. 2022 Nov 29;16:1061428. doi: 10.3389/fncel.2022.1061428 (PMC9744806; doi:10.3389/fncel.2022.1061428)
Supplement: Supplementary Table 1 — Twenty immune checkpoints used in current research. [file Data_Sheet_1.ZIP › supplementary tables/SupplementaryTable14.csv]

	ID	Description	GeneRatio	BgRatio	pvalue	p.adjust	qvalue	geneID	Count
GO:0005201	GO:0005201	extracellular matrix structural constituent	15/278	170/18337	4.99758672663285e-08	2.09756910244824e-05	1.65264366432436e-05	4147/340267/3912/4237/115908/1292/2192/5118/10418/1277/90187/1293/1301/1289/1281	15
GO:0008028	GO:0008028	monocarboxylic acid transmembrane transporter activity	10/278	69/18337	8.4409219414416e-08	2.09756910244824e-05	1.65264366432436e-05	23657/6507/9122/6538/123264/9429/6506/9123/6529/53919	10
GO:0046943	GO:0046943	carboxylic acid transmembrane transporter activity	13/278	157/18337	8.20644999105056e-07	0.000109621000576866	8.63687646184349e-05	23657/6507/9122/6538/10991/123264/6536/9429/6506/9123/6529/53919/366	13
GO:0005342	GO:0005342	organic acid transmembrane transporter activity	13/278	158/18337	8.82261574059282e-07	0.000109621000576866	8.63687646184349e-05	23657/6507/9122/6538/10991/123264/6536/9429/6506/9123/6529/53919/366	13
GO:0019838	GO:0019838	growth factor binding	12/278	137/18337	1.2021415166187e-06	0.000119492866751899	9.41466619330856e-05	3655/3977/1956/2261/4915/3489/347252/1277/1289/5156/1281/3486	12
GO:0042887	GO:0042887	amide transmembrane transporter activity	8/278	55/18337	1.65757976938558e-06	0.000133184270900464	0.000104933916710733	2697/6565/10991/6563/9429/366/563/23480	8
GO:0005283	GO:0005283	amino acid:sodium symporter activity	5/278	15/18337	2.0488581812925e-06	0.000133184270900464	0.000104933916710733	6507/6538/6536/6506/6529	5
GO:0008509	GO:0008509	anion transmembrane transporter activity	22/278	459/18337	2.14381120161712e-06	0.000133184270900464	0.000104933916710733	2697/6565/23657/6507/9122/6538/10991/123264/358/6536/6563/9429/8671/6506/9123/6529/127003/53919/57348/366/563/23480	22
GO:0030020	GO:0030020	extracellular matrix structural constituent conferring tensile strength	7/278	41/18337	2.46912635644369e-06	0.000136350644350279	0.000107428655508427	340267/1292/1277/1293/1301/1289/1281	7
GO:0015355	GO:0015355	secondary active monocarboxylate transmembrane transporter activity	5/278	18/18337	5.63148896786424e-06	0.000279885001702853	0.000220517252215315	23657/6507/6538/6506/6529	5
GO:0005416	GO:0005416	amino acid:cation symporter activity	5/278	19/18337	7.54828124514853e-06	0.000341045070803529	0.000268704365856005	6507/6538/6536/6506/6529	5
GO:0048407	GO:0048407	platelet-derived growth factor binding	4/278	11/18337	1.5688895488245e-05	0.000605474633169874	0.000477044506066278	1277/1289/5156/1281	4
GO:0008528	GO:0008528	G protein-coupled peptide receptor activity	11/278	148/18337	1.62738112890761e-05	0.000605474633169874	0.000477044506066278	79627/10936/117/2847/1910/23620/9283/2861/51083/1524/2840	11
GO:0008514	GO:0008514	organic anion transmembrane transporter activity	12/278	177/18337	1.70556234695739e-05	0.000605474633169874	0.000477044506066278	2697/23657/6507/6538/10991/6536/9429/8671/6506/9123/6529/53919	12
GO:0001653	GO:0001653	peptide receptor activity	11/278	152/18337	2.09016648940676e-05	0.000692541830156774	0.000545643462497765	79627/10936/117/2847/1910/23620/9283/2861/51083/1524/2840	11
GO:0004089	GO:0004089	carbonate dehydratase activity	4/278	14/18337	4.59091352644548e-05	0.00134216707214318	0.00105747358008527	760/768/56934/761	4
GO:0005372	GO:0005372	water transmembrane transporter activity	4/278	14/18337	4.59091352644548e-05	0.00134216707214318	0.00105747358008527	361/358/6563/366	4
GO:0061134	GO:0061134	peptidase regulator activity	13/278	230/18337	5.19374439514407e-05	0.00143405053577033	0.00112986720175064	221476/1471/26577/340267/183/286204/6423/2192/5118/1293/5918/4504/5054	13
GO:0022804	GO:0022804	active transmembrane transporter activity	15/278	301/18337	5.94664558244946e-05	0.00147134587395024	0.00115925164695433	6565/23657/6507/477/9122/6538/10991/6536/9429/8671/6506/9123/6529/53919/23480	15
GO:0140161	GO:0140161	monocarboxylate:sodium symporter activity	4/278	15/18337	6.18583269310595e-05	0.00147134587395024	0.00115925164695433	6507/6538/6506/6529	4
GO:0005178	GO:0005178	integrin binding	10/278	142/18337	6.2508635173341e-05	0.00147134587395024	0.00115925164695433	58494/3696/2246/1956/1842/3912/6423/3481/1289/1281	10
GO:0015293	GO:0015293	symporter activity	10/278	143/18337	6.63244526024603e-05	0.00147134587395024	0.00115925164695433	6565/6507/9122/6538/10991/6536/8671/6506/9123/6529	10
GO:0005343	GO:0005343	organic acid:sodium symporter activity	5/278	29/18337	6.80904529192264e-05	0.00147134587395024	0.00115925164695433	6507/6538/6536/6506/6529	5
GO:0005184	GO:0005184	neuropeptide hormone activity	5/278	30/18337	8.07024231727194e-05	0.0016712126798684	0.00131672374650226	80763/4878/4828/51083/7425	5
GO:0005179	GO:0005179	hormone activity	9/278	122/18337	0.000101798020862339	0.0020237446547433	0.00159447847413853	6781/80763/183/4878/4828/7200/3481/51083/7425	9
GO:0001664	GO:0001664	G protein-coupled receptor binding	14/278	289/18337	0.000140787427122989	0.00269120581846636	0.00212036125059724	5028/1901/1910/135138/4693/183/4878/4828/115908/84152/51083/8685/6362/3576	14
GO:0048018	GO:0048018	receptor ligand activity	19/278	486/18337	0.000166783107479105	0.00307004460804131	0.00241884272835194	2246/53342/6781/80763/4693/7042/10501/183/4878/4828/7200/6423/3481/51083/10675/2660/7425/6362/3576	19
GO:0030546	GO:0030546	signaling receptor activator activity	19/278	492/18337	0.000194994082565387	0.00346114496553561	0.00272698491407232	2246/53342/6781/80763/4693/7042/10501/183/4878/4828/7200/6423/3481/51083/10675/2660/7425/6362/3576	19
GO:0015171	GO:0015171	amino acid transmembrane transporter activity	7/278	81/18337	0.0002279669024731	0.00390688105272865	0.00307817378293986	23657/6507/6538/10991/6536/6506/6529	7
GO:0046873	GO:0046873	metal ion transmembrane transporter activity	17/278	425/18337	0.000281486609171819	0.0046632948252798	0.0036741410039269	6507/477/6538/3766/358/6536/8671/3781/6506/3782/221074/6529/2897/3773/57348/219527/23630	17
GO:0015291	GO:0015291	secondary active transmembrane transporter activity	12/278	239/18337	0.000302560140412182	0.00485072225112433	0.00382181229994335	6565/23657/6507/9122/6538/10991/6536/8671/6506/9123/6529/53919	12
GO:0022853	GO:0022853	active ion transmembrane transporter activity	11/278	206/18337	0.000318687778418974	0.00494961955856968	0.00389973202539007	6565/23657/6507/477/6538/6536/8671/6506/6529/53919/23480	11
GO:0016769	GO:0016769	transferase activity, transferring nitrogenous groups	4/278	23/18337	0.000364710362759917	0.00549275909974784	0.00432766363466313	29968/2628/64850/18	4
GO:0005267	GO:0005267	potassium channel activity	8/278	120/18337	0.000490106540240279	0.00716420442645349	0.00564457068016668	3766/358/3781/3782/2897/3773/219527/23630	8
GO:0015079	GO:0015079	potassium ion transmembrane transporter activity	9/278	152/18337	0.000527991661721651	0.00749748159644744	0.00590715483189336	477/3766/358/3781/3782/2897/3773/219527/23630	9
GO:0005518	GO:0005518	collagen binding	6/278	68/18337	0.000572961802292647	0.00791005599276238	0.00623221609511301	780/1842/26577/1292/5118/4318	6
GO:0015250	GO:0015250	water channel activity	3/278	12/18337	0.000685252553824808	0.00920460862840351	0.00725217496508759	361/358/366	3
GO:0005539	GO:0005539	glycosaminoglycan binding	11/278	228/18337	0.000746439216170415	0.00963157448566919	0.00758857504748266	2246/1842/26577/59352/4316/5118/63827/10894/2660/1301/1289	11
GO:0015294	GO:0015294	solute:cation symporter activity	7/278	99/18337	0.000774820207008538	0.00963157448566919	0.00758857504748266	6565/6507/6538/6536/8671/6506/6529	7
GO:0015370	GO:0015370	solute:sodium symporter activity	6/278	72/18337	0.000777671800294448	0.00963157448566919	0.00758857504748266	6507/6538/6536/8671/6506/6529	6
GO:0001968	GO:0001968	fibronectin binding	4/278	28/18337	0.000794556446503897	0.00963157448566919	0.00758857504748266	3489/6423/2192/3486	4
GO:1901618	GO:1901618	organic hydroxy compound transmembrane transporter activity	5/278	49/18337	0.000854075427114075	0.00984050282004978	0.00775318659124965	123264/358/9123/53919/366	5
GO:0031994	GO:0031994	insulin-like growth factor I binding	3/278	13/18337	0.000880872103570724	0.00984050282004978	0.00775318659124965	3655/3489/3486	3
GO:0005516	GO:0005516	calmodulin binding	10/278	198/18337	0.000910116763307256	0.00984050282004978	0.00775318659124965	219670/6640/818/120/1956/5260/3781/3782/3707/1265	10
GO:0008201	GO:0008201	heparin binding	9/278	164/18337	0.000910512076469281	0.00984050282004978	0.00775318659124965	2246/1842/26577/59352/4316/5118/2660/1301/1289	9
GO:0005520	GO:0005520	insulin-like growth factor binding	4/278	29/18337	0.000910791005477445	0.00984050282004978	0.00775318659124965	3655/3489/347252/3486	4
GO:0030332	GO:0030332	cyclin binding	4/278	30/18337	0.00103849694121663	0.0109815527613759	0.00865220295929646	9099/126823/1382/3642	4
GO:0005313	GO:0005313	L-glutamate transmembrane transporter activity	3/278	14/18337	0.00110858927674516	0.0112442626641295	0.00885918820513855	23657/6507/6506	3
GO:0044548	GO:0044548	S100 protein binding	3/278	14/18337	0.00110858927674516	0.0112442626641295	0.00885918820513855	2246/7430/6285	3
GO:0019199	GO:0019199	transmembrane receptor protein kinase activity	6/278	80/18337	0.00135252657214569	0.0133534351187597	0.0105209739789868	658/1956/2261/780/4915/5156	6
GO:0004029	GO:0004029	aldehyde dehydrogenase (NAD+) activity	3/278	15/18337	0.00137027201419868	0.0133534351187597	0.0105209739789868	10840/8659/501	3
GO:0004030	GO:0004030	aldehyde dehydrogenase [NAD(P)+] activity	3/278	16/18337	0.00166768170848112	0.0156384492285871	0.0123213027915586	10840/8659/501	3
GO:0015172	GO:0015172	acidic amino acid transmembrane transporter activity	3/278	16/18337	0.00166768170848112	0.0156384492285871	0.0123213027915586	23657/6507/6506	3
GO:0015081	GO:0015081	sodium ion transmembrane transporter activity	8/278	146/18337	0.00175499181505194	0.0161524246681632	0.012726256436634	6507/477/6538/6536/8671/6506/6529/2897	8
GO:0051117	GO:0051117	ATPase binding	6/278	85/18337	0.00184870475219793	0.0165949328408405	0.0130749020794084	6640/1956/7430/79570/482/6588	6
GO:1904680	GO:1904680	peptide transmembrane transporter activity	4/278	35/18337	0.00186985158770034	0.0165949328408405	0.0130749020794084	2697/6565/563/23480	4
GO:0015179	GO:0015179	L-amino acid transmembrane transporter activity	5/278	59/18337	0.00198314363309759	0.0172916208008684	0.0136238122162937	23657/6507/10991/6536/6506	5
GO:0030414	GO:0030414	peptidase inhibitor activity	9/278	187/18337	0.00225994257595611	0.0193633235390632	0.0152560761548904	221476/1471/340267/183/286204/1293/5918/4504/5054	9
GO:0004714	GO:0004714	transmembrane receptor protein tyrosine kinase activity	5/278	61/18337	0.00229953484752697	0.0193633235390632	0.0152560761548904	1956/2261/780/4915/5156	5
GO:0004857	GO:0004857	enzyme inhibitor activity	14/278	385/18337	0.0023376245721203	0.0193633235390632	0.0152560761548904	151242/221476/1471/340267/183/51129/286204/84152/1293/5918/4504/5054/9021/6588	14
GO:0061135	GO:0061135	endopeptidase regulator activity	9/278	192/18337	0.00269908136405384	0.0219908760317174	0.0173262858917693	1471/340267/183/286204/6423/1293/5918/4504/5054	9
GO:0008307	GO:0008307	structural constituent of muscle	4/278	42/18337	0.00367951034037633	0.0290841896961784	0.0229150027893219	4604/10529/1465/7169	4
GO:0008483	GO:0008483	transaminase activity	3/278	21/18337	0.00374524776771713	0.0290841896961784	0.0229150027893219	29968/64850/18	3
GO:0015245	GO:0015245	fatty acid transmembrane transporter activity	3/278	21/18337	0.00374524776771713	0.0290841896961784	0.0229150027893219	23657/6507/6506	3
GO:0016504	GO:0016504	peptidase activator activity	4/278	43/18337	0.00400928457064243	0.0306556066401429	0.0241530989518864	26577/6423/2192/5118	4
GO:0008188	GO:0008188	neuropeptide receptor activity	4/278	45/18337	0.00472761774509597	0.0356003942320105	0.0280490239421962	2847/23620/2861/51083	4
GO:0004866	GO:0004866	endopeptidase inhibitor activity	8/278	180/18337	0.00627798611686615	0.0465695388072011	0.0366914506751643	1471/340267/183/286204/1293/5918/4504/5054	8
GO:0019842	GO:0019842	vitamin binding	7/278	145/18337	0.00668841197067716	0.0488844227856845	0.0385153135153546	29968/5837/64850/1382/18/2350/1381	7
GO:0001637	GO:0001637	G protein-coupled chemoattractant receptor activity	3/278	26/18337	0.00692466401928551	0.0489505434842745	0.0385674090355822	10936/1524/2840	3
GO:0004950	GO:0004950	chemokine receptor activity	3/278	26/18337	0.00692466401928551	0.0489505434842745	0.0385674090355822	10936/1524/2840	3
GO:0016835	GO:0016835	carbon-oxygen lyase activity	5/278	79/18337	0.00699293478346779	0.0489505434842745	0.0385674090355822	64850/760/768/56934/761	5
