# Supplementary material for: Identification of the prognostic and immunological roles of aquaporin 4: A potential target for survival and immunotherapy in glioma patients
Source: Front Cell Neurosci. 2022 Nov 29;16:1061428. doi: 10.3389/fncel.2022.1061428 (PMC9744806; doi:10.3389/fncel.2022.1061428)
Supplement: Supplementary Table 1 — Twenty immune checkpoints used in current research. [file Data_Sheet_1.ZIP › supplementary tables/SupplementaryTable15.csv]

	ID	Description	GeneRatio	BgRatio	pvalue	p.adjust	qvalue	geneID	Count
hsa04964	hsa04964	Proximal tubule bicarbonate reclamation	6/158	23/8115	3.80220891398324e-06	0.000931541183925893	0.000848492936594154	ATP1A2/SLC38A3/AQP1/SLC4A4/CA2/ATP1B2	6
hsa04976	hsa04976	Bile secretion	10/158	89/8115	7.99253734840693e-06	0.000979085825179849	0.000891798904138037	AQP4/ATP1A2/SLC51B/AQP1/ABCG2/SLC4A4/KCNN2/CA2/ATP1B2/AQP9	10
hsa04974	hsa04974	Protein digestion and absorption	10/158	103/8115	2.93608479488516e-05	0.00239780258248955	0.00218403500531808	ATP1A2/COL28A1/ATP1B2/COL6A2/COL1A1/COL6A3/COL20A1/COL11A1/COL5A1/COL3A1	10
hsa04971	hsa04971	Gastric acid secretion	7/158	76/8115	0.000658355919469334	0.03460933109248	0.0315238590401966	ATP1A2/CAMK2G/KCNJ10/EZR/CA2/KCNJ16/ATP1B2	7
hsa04933	hsa04933	AGE-RAGE signaling pathway in diabetic complications	8/158	100/8115	0.000706312879438368	0.03460933109248	0.0315238590401966	PLCD1/TGFB2/AGT/F3/COL1A1/SERPINE1/COL3A1/CXCL8	8
hsa00260	hsa00260	Glycine, serine and threonine metabolism	5/158	40/8115	0.000996591371151245	0.0391090257973888	0.0356223994373638	PIPOX/PSAT1/GATM/ALDH7A1/MAOB	5
hsa05219	hsa05219	Bladder cancer	5/158	41/8115	0.00111740073706825	0.0391090257973888	0.0356223994373638	EGFR/FGFR3/MYC/MMP9/CXCL8	5
hsa04512	hsa04512	ECM-receptor interaction	7/158	88/8115	0.00157406345547306	0.0482056933238626	0.043908085863196	ITGA6/ITGB8/SDC1/LAMB1/COL6A2/COL1A1/COL6A3	7
