# Supplementary material for: Identification of the prognostic and immunological roles of aquaporin 4: A potential target for survival and immunotherapy in glioma patients
Source: Front Cell Neurosci. 2022 Nov 29;16:1061428. doi: 10.3389/fncel.2022.1061428 (PMC9744806; doi:10.3389/fncel.2022.1061428)
Supplement: Supplementary Table 1 — Twenty immune checkpoints used in current research. [file Data_Sheet_1.ZIP › supplementary tables/SupplementaryTable16.csv]

	ID	TILs.type
1	PRF1	CD8_T_cell
2	GZMB	CD8_T_cell
3	CXCL10	CD8_T_cell
4	GZMA	CD8_T_cell
5	CCL5	CD8_T_cell
6	CD8A	CD8_T_cell
7	IFNG	CD8_T_cell
8	TBX21	CD8_T_cell
9	CXCR3	CD8_T_cell
10	CD8B	CD8_T_cell
11	GZMM	CD8_T_cell
12	FLT3LG	CD8_T_cell
13	SIGLEC1	Dendritic_cell
14	SLAMF8	Dendritic_cell
15	SLC15A3	Dendritic_cell
16	LILRB4	Dendritic_cell
17	FGL2	Dendritic_cell
18	IL21R	Dendritic_cell
19	CLEC5A	Macrophage
20	C1QA	Macrophage
21	CSF1R	Macrophage
22	CYBB	Macrophage
23	MS4A6A	Macrophage
24	MARCO	Macrophage
25	LILRA2	Macrophage
26	MMP8	Macrophage
27	C1QB	NK_cell
28	SPON2	NK_cell
29	IL7R	NK_cell
30	PRR5L	NK_cell
31	NCR1	NK_cell
32	CRTAM	NK_cell
33	CCL4	Th1_cell
34	CTLA4	Th1_cell
35	SLAMF1	Th1_cell
