# Supplementary material for: Identification of the prognostic and immunological roles of aquaporin 4: A potential target for survival and immunotherapy in glioma patients
Source: Front Cell Neurosci. 2022 Nov 29;16:1061428. doi: 10.3389/fncel.2022.1061428 (PMC9744806; doi:10.3389/fncel.2022.1061428)
Supplement: Supplementary Table 1 — Twenty immune checkpoints used in current research. [file Data_Sheet_1.ZIP › supplementary tables/SupplementaryTable17.csv]

	StromalScore	ImmuneScore	ESTIMATEScore	Mutation.load	AQP4	MSI
TCGA.06.5410.01A	905.306352990727	2514.49924011964	3419.80559311037	0.04	6.60574147405796	0.2903
TCGA.08.0386.01A	-566.379521458374	-307.75538556908	-874.134907027454	0.06	8.13285242672279	0.2734
TCGA.06.0141.01A	535.563182394164	1875.13660902579	2410.69979141995	0.08	7.22752639967988	0.2717
TCGA.32.1980.01A	409.391221412981	1328.00904855725	1737.40026997023	0.08	7.37243106720752	0.2972
TCGA.76.4925.01A	-846.056682455476	-351.773872072764	-1197.83055452824	0.20	6.91359351386774	0.2739
TCGA.06.0132.01A	606.643148202618	1750.07979327194	2356.72294147456	0.28	8.68084313081912	0.2707
TCGA.28.2510.01A	-136.418690795178	14.0090787293331	-122.409612065845	0.32	7.35652330497615	0.289
TCGA.28.5218.01A	1240.35941128028	1716.41318995852	2956.7726012388	0.36	2.58628604467992	0.2892
TCGA.28.5215.01A	441.910600052362	845.791854210599	1287.70245426296	0.40	8.06508496006617	0.2688
TCGA.26.5133.01A	-787.987548242985	-415.476091972662	-1203.46364021565	0.42	5.47943535171104	0.2808
TCGA.06.0130.01A	1305.62574724056	2533.99670540352	3839.62245264409	0.46	3.80700867025201	0.2763
TCGA.06.5411.01A	-208.068968041568	466.753963636259	258.684995594691	0.46	7.21084171850761	0.2943
TCGA.12.3653.01A	-666.4868444622	616.620955819216	-49.865888642984	0.46	8.156582408992	0.2826
TCGA.27.1832.01A	186.506644785441	1426.87236816504	1613.37901295048	0.46	7.4712719473594	0.2741
TCGA.32.2615.01A	35.2900856228207	967.802378624587	1003.09246424741	0.46	8.7040924156849	0.2767
TCGA.06.2570.01A	-280.494891895335	884.533214458314	604.038322562979	0.48	6.91914831423877	0.2611
TCGA.41.4097.01A	517.677357009982	1036.35481315267	1554.03217016266	0.48	7.69383772841328	0.2857
TCGA.06.0882.01A	105.497093218385	1254.03780734925	1359.53490056763	0.52	8.36067919151943	0.2696
TCGA.26.1442.01A	-708.477601829269	-4.35560196273259	-712.833203792002	0.52	7.37036114624279	0.2846
TCGA.28.2499.01A	-503.011636555464	469.637206338254	-33.37443021721	0.52	7.84463709258982	0.2863
TCGA.41.3915.01A	433.943807372071	1221.01620319591	1654.96001056798	0.52	7.84099925739988	0.2781
TCGA.02.2483.01A	-332.574252408119	598.62788138265	266.05362897453	0.54	4.69994509977545	0.2721
TCGA.06.5414.01A	-244.098957620442	1176.67112016017	932.57216253973	0.54	8.28093178187905	0.268
TCGA.12.5299.01A	-263.878752757375	616.690164573846	352.811411816471	0.54	6.79426394284934	0.2592
TCGA.28.5220.01A	-401.822652854454	735.730581388055	333.907928533601	0.54	9.47034589534	0.2655
TCGA.06.0646.01A	87.1798750526603	1157.30803763969	1244.48791269235	0.56	7.2840501155964	0.2839
TCGA.06.2569.01A	12.0262395162303	-1042.87197793084	-1030.84573841461	0.56	3.32109331719844	0.3081
TCGA.12.0616.01A	-498.572236862194	633.452719977792	134.880483115598	0.56	6.69643012277549	0.2723
TCGA.06.0238.01A	-132.190430138258	1051.66882022912	919.478390090862	0.58	7.18896251743532	0.2807
TCGA.19.2624.01A	-1313.2175435777	-844.744856794849	-2157.96240037255	0.58	6.28914774497157	0.2806
TCGA.06.0878.01A	76.4687074648715	1064.45691216183	1140.9256196267	0.62	7.0608009674099	0.267
TCGA.06.5408.01A	-454.980746370082	181.023659234909	-273.957087135173	0.62	6.27201072112761	0.2961
TCGA.14.0787.01A	-566.892379485057	772.614361978284	205.721982493227	0.62	6.95502539489781	0.2753
TCGA.27.1830.01A	277.678119475597	944.824744524507	1222.5028640001	0.62	7.85092120253799	0.2786
TCGA.27.1837.01A	-369.572800211158	612.510866414535	242.938066203376	0.62	7.96360193897799	0.2742
TCGA.27.2524.01A	-17.0316566422741	902.451375119358	885.419718477084	0.62	6.33314754255634	0.2698
TCGA.06.2561.01A	-179.084245717538	1217.97447693277	1038.89023121523	0.64	7.85429626642268	0.2728
TCGA.06.0168.01A	366.27091028852	1273.26856981994	1639.53948010846	0.66	7.92357754385728	0.274
TCGA.06.0750.01A	334.373984924248	1034.67628015169	1369.05026507594	0.66	6.46480269744444	0.2667
TCGA.06.0219.01A	-268.521682535578	846.451135509604	577.929452974025	0.68	7.95631790479637	0.2722
TCGA.06.5418.01A	-243.016216661519	933.519599212362	690.503382550842	0.68	7.49573764200547	0.2713
TCGA.19.4065.01A	314.901092209757	1590.20568294192	1905.10677515167	0.68	6.70919128540469	0.3315
TCGA.26.5139.01A	-203.576676175995	578.010199877913	374.433523701917	0.68	8.53360926397881	0.2619
TCGA.06.2557.01A	128.668967596788	1767.85377009226	1896.52273768905	0.70	7.72670193630503	0.2881
TCGA.06.5412.01A	769.662940306915	1897.48418307023	2667.14712337715	0.70	7.24387354779428	0.2833
TCGA.12.0618.01A	-961.803758071757	-459.694337182179	-1421.49809525394	0.70	6.97804322564011	0.2702
TCGA.19.5960.01A	-1201.10786117457	-794.366870174619	-1995.47473134919	0.70	8.2882338813933	0.2954
TCGA.26.5132.01A	-397.870811667559	417.931962427277	20.0611507597178	0.70	8.11145041558901	0.26
TCGA.27.2519.01A	140.591934998414	1355.5128338529	1496.10476885131	0.70	7.92633877297582	0.2674
TCGA.28.1753.01A	607.60811391808	1388.05403184968	1995.66214576776	0.70	7.35256740665772	0.2622
TCGA.28.5216.01A	-89.9444633974159	499.969378007426	410.02491461001	0.70	7.45504807924316	0.2729
TCGA.14.1829.01A	301.402157099928	1216.93290208305	1518.33505918298	0.72	9.64115466382724	0.2721
TCGA.27.2521.01A	-873.020989987694	-369.393056245815	-1242.41404623351	0.72	7.45671614673274	0.2704
TCGA.28.5204.01A	-486.122023606104	424.294052917334	-61.8279706887698	0.72	7.0188958802088	0.2783
TCGA.28.5207.01A	121.947035276644	360.074095044311	482.021130320955	0.72	7.65856096928006	0.2799
TCGA.32.2638.01A	290.04433207069	1072.16710859521	1362.2114406659	0.72	7.9977904583733	0.2802
TCGA.41.2571.01A	-859.453959957462	-6.86275234476239	-866.316712302224	0.72	4.81367897938018	0.2728
TCGA.76.4927.01A	306.43916384294	817.451387507959	1123.8905513509	0.72	8.07350992195557	0.2662
TCGA.76.4931.01A	-992.900257302502	-220.266123197794	-1213.1663805003	0.72	7.97687729068368	0.2719
TCGA.06.5856.01A	-48.6556006401813	560.927366680677	512.271766040496	0.74	7.78247728199578	0.2914
TCGA.41.2572.01A	-257.526932446102	576.991734895179	319.464802449077	0.74	8.43191127019117	0.2819
TCGA.06.0129.01A	-747.686274036265	1043.00101122098	295.314737184713	0.76	5.36741754191828	0.2758
TCGA.06.0187.01A	-215.280730003232	808.18874440487	592.908014401639	0.76	8.15716437568284	0.3894
TCGA.32.2634.01A	-663.598757253182	-280.718023550038	-944.31678080322	0.76	7.01733713889388	0.2856
TCGA.06.0158.01A	-250.574185032927	803.883419888271	553.309234855344	0.78	8.84352192609322	0.2707
TCGA.06.0686.01A	-392.902077070859	332.471820573347	-60.4302564975126	0.78	6.63316498745171	0.2763
TCGA.06.0749.01A	-320.994337562355	1135.86325443952	814.868916877168	0.78	7.88210097767545	0.2779
TCGA.06.5413.01A	464.899741236019	1092.54645394642	1557.44619518244	0.78	7.91008001821763	0.2839
TCGA.06.5859.01A	-243.728880744808	937.404212818215	693.675332073406	0.78	8.55370245124026	0.3054
TCGA.14.1823.01A	74.6965291868954	1491.04190307419	1565.73843226109	0.78	8.414748275223	0.2769
TCGA.27.1834.01A	-107.195106782237	1122.52938218522	1015.33427540299	0.78	8.90689679014	0.2731
TCGA.27.2526.01A	-588.807629765509	981.229812742899	392.42218297739	0.78	9.07761750630145	0.2712
TCGA.06.0745.01A	-56.3984361701547	887.811372628562	831.412936458408	0.80	7.40739250716624	0.2711
TCGA.19.2619.01A	-496.402601598649	-140.131037439924	-636.533639038572	0.80	8.18358534915238	0.2909
TCGA.06.0184.01A	266.872340872036	1533.5320025634	1800.40434343543	0.82	7.25852688946454	0.2727
TCGA.06.0645.01A	665.620310574937	1888.35050615211	2553.97081672705	0.82	7.31753241034998	0.2765
TCGA.06.2559.01A	-346.381409856475	311.854210095217	-34.5271997612576	0.82	5.88789079348907	0.2742
TCGA.06.2565.01A	-620.889980860986	184.256323641573	-436.633657219412	0.82	8.2673298670913	0.2816
TCGA.06.2567.01A	8.36467114154288	1150.20124145161	1158.56591259315	0.82	8.42286882559151	0.2749
TCGA.26.5135.01A	10.199129626222	745.486150599383	755.685280225605	0.82	5.91448430819221	0.2701
TCGA.27.2523.01A	-907.859663848279	-60.2636059411991	-968.123269789478	0.82	6.19191914379096	0.2726
TCGA.28.5213.01A	764.600947571532	2001.59194269917	2766.1928902707	0.82	7.439409886276	0.274
TCGA.06.0157.01A	-21.8348325134915	653.110899930201	631.27606741671	0.84	8.97022794479388	0.2759
TCGA.06.5417.01A	-860.919214444024	-225.101346931894	-1086.02056137592	0.84	8.43692318426881	0.2709
TCGA.12.3650.01A	-661.490785545896	343.641753784346	-317.84903176155	0.84	6.47511100571756	0.2745
TCGA.14.0871.01A	-431.195662260099	-696.941102404331	-1128.13676466443	0.84	5.07923202949753	0.2899
TCGA.14.1825.01A	-845.16921704741	-113.804501776978	-958.973718824388	0.84	7.90290147842995	0.2743
TCGA.28.2514.01A	-579.438878599562	-20.2874669280482	-599.72634552761	0.84	7.93273846108386	0.261
TCGA.06.0190.01A	792.163851981487	1422.23846420904	2214.40231619053	0.86	7.24896725103571	0.2825
TCGA.28.2509.01A	-601.927580242157	622.240361481238	20.3127812390812	0.86	7.51302313179757	0.2915
TCGA.32.4213.01A	583.645925085994	1491.07748489499	2074.72340998098	0.86	7.44844487158125	0.2788
TCGA.06.0644.01A	803.267590788856	1275.65744084438	2078.92503163324	0.88	5.27969443225766	0.2763
TCGA.26.5134.01A	-633.116614065518	86.084592192083	-547.032021873435	0.88	6.58506388160769	0.2619
TCGA.76.4929.01A	-438.379635788037	276.325403003178	-162.054232784859	0.88	7.24227939224575	0.2712
TCGA.76.4932.01A	-744.914808901664	362.296689116336	-382.618119785328	0.88	7.86629914312823	0.2639
TCGA.02.0055.01A	1287.79236383389	1674.74708385923	2962.53944769312	0.90	4.43764491075273	0.2745
TCGA.27.1831.01A	260.462803270053	1211.43322517543	1471.89602844549	0.90	8.93589681061034	0.2721
TCGA.02.0047.01A	189.075723025584	885.686231453784	1074.76195447937	0.92	9.11500134443078	0.2642
TCGA.06.2564.01A	-148.137189986524	770.881765811372	622.744575824848	0.92	8.4635722855345	0.2692
TCGA.12.0619.01A	-6.86217681960786	1268.05219648652	1261.19001966691	0.94	6.38076228211728	0.2888
TCGA.12.0821.01A	-468.886035115639	-135.619637103703	-604.505672219342	0.94	8.04472506480489	0.2969
TCGA.19.2625.01A	-568.645581045697	222.443021882068	-346.202559163628	0.94	7.32947948749958	0.2834
TCGA.27.2528.01A	-160.166076549432	-429.489708089346	-589.655784638778	0.94	7.82782620977952	0.2737
TCGA.02.2485.01A	-592.186337490777	-29.1390636905203	-621.325401181297	0.96	8.57734542060325	0.2728
TCGA.12.3652.01A	-965.694096389881	-14.1122429550932	-979.806339344975	0.98	7.18156779891995	0.2635
TCGA.06.2562.01A	62.7854974495045	790.396518659702	853.182016109206	1.00	6.5559905430293	0.2614
TCGA.19.2620.01A	-351.616709411379	303.775155629099	-47.8415537822798	1.00	8.49928863695086	0.2739
TCGA.28.5208.01A	0.850963433586499	618.35987867872	619.210842112307	1.00	7.48343047391718	0.2613
TCGA.32.5222.01A	-58.7654076809005	1174.80158103618	1116.03617335528	1.00	8.86924227440106	0.258
TCGA.02.2486.01A	196.264282475078	1966.59008223454	2162.85436470962	1.02	7.05937811248498	0.2683
TCGA.16.0846.01A	-204.185447071541	1156.51796551618	952.332518444639	1.02	8.11862793854234	0.2809
TCGA.06.2558.01A	-27.9698809584597	474.483608905233	446.513727946774	1.06	8.2727669595514	0.2652
TCGA.14.0789.01A	208.555362006193	1522.4265468265	1730.98190883269	1.06	7.35302368035296	0.2756
TCGA.06.0125.01A	-554.19403484617	-205.61720200459	-759.81123685076	1.08	8.15044029999962	0.2673
TCGA.06.0744.01A	-606.332144637503	165.652545620005	-440.679599017498	1.08	6.37553847974336	0.2839
TCGA.06.0174.01A	-655.884261946994	-149.053870872751	-804.938132819746	1.10	6.94406589471874	0.2931
TCGA.06.1804.01A	-395.216623178954	107.718939291517	-287.497683887437	1.10	8.87715482515227	0.2911
TCGA.14.0817.01A	233.238102536289	1609.39499226398	1842.63309480027	1.10	7.17073804553321	0.2746
TCGA.14.2554.01A	-51.9756389912529	1088.2035217966	1036.22788280535	1.10	8.81864952223	0.2618
TCGA.27.1835.01A	-826.843197387322	-511.609351200359	-1338.45254858768	1.16	7.50060611313886	0.2676
TCGA.32.1982.01A	352.052514807192	1350.55443331172	1702.60694811892	1.16	7.62367466193974	0.2687
TCGA.06.2563.01A	-321.11530324745	336.353369521212	15.2380662737625	1.18	7.57967022883186	0.2704
TCGA.12.5295.01A	-285.834982345381	1187.07961214599	901.244629800612	1.18	8.03015816841904	0.2794
TCGA.28.2513.01A	617.202873694653	1610.63694331953	2227.83981701418	1.18	8.29422960391663	0.2642
TCGA.15.0742.01A	-981.853974920774	-172.888485305846	-1154.74246022662	1.20	7.06506557133549	0.2727
TCGA.32.1970.01A	-562.561186887646	68.4724752785868	-494.08871160906	1.20	8.05430535594562	0.2791
TCGA.06.0747.01A	-1070.25449289539	-162.307822589803	-1232.5623154852	1.26	8.36965168927647	0.2796
TCGA.41.5651.01A	-914.742184875625	-622.087635749536	-1536.82982062516	1.26	6.60164347182642	0.3173
TCGA.14.1034.01A	-73.2269414749751	1101.55264494953	1028.32570347456	1.30	8.06264247199464	0.2674
TCGA.32.2632.01A	175.024688133934	1411.7374327401	1586.76212087403	1.36	8.38390341698192	0.2716
TCGA.19.2629.01A	-261.556189219677	869.497453963233	607.941264743557	1.42	6.85551749083782	0.2804
TCGA.06.0743.01A	-357.188784254611	580.864718282762	223.675934028151	1.46	8.63557296827812	0.2901
TCGA.28.5209.01A	-528.946349549355	-87.0083731535234	-615.954722702878	1.50	7.75534620189629	0.2631
TCGA.19.1390.01A	-1216.46764813979	-348.071219374342	-1564.53886751413	1.68	5.01078289875809	0.2907
TCGA.06.5858.01A	-12.2998960533499	676.932186038552	664.632289985202	2.60	9.00866771772382	0.3491
TCGA.32.2616.01A	-502.199357626443	526.672080048736	24.4727224222923	17.06	7.23595723222802	0.321
TCGA.06.5416.01A	-1100.06265504987	-530.942628067928	-1631.0052831178	228.16	6.76293724393319	0.2849
