# Supplementary material for: Identification of the prognostic and immunological roles of aquaporin 4: A potential target for survival and immunotherapy in glioma patients
Source: Front Cell Neurosci. 2022 Nov 29;16:1061428. doi: 10.3389/fncel.2022.1061428 (PMC9744806; doi:10.3389/fncel.2022.1061428)
Supplement: Supplementary Table 1 — Twenty immune checkpoints used in current research. [file Data_Sheet_1.ZIP › supplementary tables/SupplementaryTable18.csv]

	logFC	AveExpr	t	P.Value	adj.P.Val	B
AQP4	1.69345279504557	7.40407470948501	12.6196029660027	5.54307144021076e-25	3.23643312179586e-20	45.7378385938203
PLSCR4	0.916627175878939	3.32074231422752	9.16188927208528	5.05123691666496e-16	1.47463284926659e-11	25.1763094545788
NADK2	0.688769074064001	3.85357714178241	9.07407554207057	8.42481412556172e-16	1.63966540783057e-11	24.6679526913104
ITGA6	0.781619847423343	3.61549382317418	8.88222819351317	2.56483670776655e-15	3.74382802140914e-11	23.5619690333514
BBOX1	1.18838083889188	4.28855966257933	8.79253124235804	4.30713753005809e-15	5.02961677935004e-11	23.0471769396998
GJA1	1.3927600363596	6.94373188633131	8.67266164110969	8.59146490753829e-15	8.3604976926073e-11	22.3616462163478
OGFRL1	0.945924273442109	3.80503433831438	8.58050739405199	1.45818690321865e-14	1.21627369597468e-10	21.8365909897902
DTNA	0.89448368568075	4.64839446449808	8.08753140030985	2.39797852545881e-13	1.55567524628849e-09	19.0598911428295
PAX6	0.629230341699283	1.68291109120615	8.05230560447048	2.92299610586543e-13	1.70664973633165e-09	18.8637218700978
SLC15A2	0.925326846307029	2.94837645942737	7.98040561433159	4.37445355410991e-13	2.32192017876196e-09	18.4643160477748
JAM2	0.6338247480143	4.66638566917708	7.47287116060345	7.24798141547757e-12	2.82125260603659e-08	15.6859836644556
RFX4	0.987936474769771	3.77852678411406	7.3965181396212	1.09879943246446e-11	3.77385896842956e-08	15.2747147488442
LIX1	1.14652965025708	3.37014130788609	7.18098928310285	3.52209429864948e-11	1.14246955452915e-07	14.1240949999326
TMEM47	0.856096824419851	4.11536805611761	7.13311579336644	4.55297811994932e-11	1.39913017626043e-07	13.8706589534486
HEPACAM	1.04378640295132	4.61283142723756	7.03440319636797	7.7117379928336e-11	2.23585729932087e-07	13.3506363165522
SLC7A11	0.725643281435775	2.32838940057532	6.98381786115554	1.00896645452859e-10	2.62299660411601e-07	13.0855074189795
MLC1	1.1719194101419	6.52105590180311	6.93328061075191	1.31858550089227e-10	2.96108660156143e-07	12.8215672100469
SLC1A3	0.960423051198052	7.10643425557907	6.80225429776956	2.62808350266415e-10	5.29123832655351e-07	12.1417184785049
BMPR1B	0.751517212721071	2.3151733704787	6.79095435807941	2.78834133391315e-10	5.42676284877291e-07	12.0833943579315
ATP1A2	1.47624449213934	5.82599210396443	6.62193196313383	6.72074093115697e-10	1.15412911984548e-06	11.2169905899598
GPR75	0.644526178472129	2.21902127722005	6.59582250332582	7.69166088009202e-10	1.27459681376839e-06	11.0841764221743
ENKUR	0.684461460762447	2.33327225042313	6.57531929886987	8.54988020340719e-10	1.31400830619865e-06	10.9800758767356
ITGB8	0.854547085067939	3.88996908825828	6.54383069961245	1.00548687198786e-09	1.4807192670003e-06	10.8205368647492
AHCYL1	0.855949349236594	6.33337462596808	6.50323336295534	1.23855156069407e-09	1.72179309462487e-06	10.6154562309042
STON2	0.691968194912096	2.14647485519756	6.47110818909841	1.46001643341473e-09	1.90211195379765e-06	10.4536636783333
PBXIP1	0.771273928432119	5.72538004055927	6.47030917034983	1.46599479200669e-09	1.90211195379765e-06	10.4496451244016
FAM189A2	1.00509565041522	2.72783177412059	6.40949853048693	1.99927325710266e-09	2.48365037579687e-06	10.1446046290119
GMPR	0.982359348987489	3.41998886687448	6.39471902837958	2.15536968436002e-09	2.62178270334851e-06	10.0707068062068
EIF4EBP1	-0.600273044334962	5.27575130503756	-6.38730989653909	2.23807638964184e-09	2.66682788085752e-06	10.0336965158724
C2orf88	0.876714724152515	2.19483706672316	6.32623208781309	3.05008597798489e-09	3.39529202914977e-06	9.72950965004775
SNTA1	0.863808834706282	4.7512669889778	6.28669227389471	3.72379630694511e-09	3.95311445406553e-06	9.53346316877498
TMEM231	0.674492334739611	3.06224189279797	6.26432019850501	4.16774859784368e-09	4.19555754107412e-06	9.42284553674913
ALDH1L1	1.02490147608482	2.93828856995387	6.25697236126229	4.32461403670137e-09	4.27968202984547e-06	9.38656331897429
AHCYL2	0.666581225032946	3.87528218406268	6.2421509199382	4.65890253105548e-09	4.38740874323768e-06	9.31345158717656
FGF1	0.937037577043362	4.78412824385667	6.23865359429602	4.74141474722314e-09	4.39423782295425e-06	9.29621426025702
PIPOX	1.06201358237319	3.56141953953001	6.21778944330253	5.26436452984657e-09	4.72877618160233e-06	9.19349544484018
PSD2	1.18247883098864	3.75666059310374	6.19884395081322	5.78809808905923e-09	4.96984828126325e-06	9.10039339887813
ADCYAP1R1	1.10766544985527	5.05077279141575	6.12434138640434	8.39199222045008e-09	6.90117253204815e-06	8.73586454673094
PSAT1	0.745600854960958	6.33830548741566	6.11238609059629	8.90545434611354e-09	7.17301791584639e-06	8.67760773537313
METTL7A	0.816423220416196	5.78899922666698	6.11097027259278	8.96826875600367e-09	7.17301791584639e-06	8.67071301414402
DDAH1	0.634462212853478	4.54435821182846	5.94863863731297	1.99592288322383e-08	1.45603024466996e-05	7.88646453325251
P2RY1	0.757125034964397	2.72040979295977	5.94619280301586	2.01994364872775e-08	1.45603024466996e-05	7.87474473662821
CERS1	0.761303436877977	3.61114236042524	5.94029116478932	2.07907798468307e-08	1.48037958892305e-05	7.84647758310807
PAQR8	0.672359387322806	3.8407416650281	5.90806104445481	2.43324767099559e-08	1.65197711356302e-05	7.69240364812745
RASGRP1	0.656051255478115	1.61430651440531	5.89192363688347	2.63216882053626e-08	1.70760489916278e-05	7.6154506435194
MYBPC1	0.99764444892941	1.81879575945148	5.87323994621161	2.88244431447812e-08	1.84942061746631e-05	7.52651530510291
SLC16A4	0.723236095114284	3.19294219958901	5.83361911771828	3.49285394495304e-08	2.18481234218489e-05	7.33848928288
PPP1R1C	0.630132410834319	1.17798702278696	5.83216981447528	3.5174329930529e-08	2.18481234218489e-05	7.33162620585969
ALDH4A1	0.642745962010937	4.01189297489927	5.82040303333185	3.72336368478734e-08	2.22450340160142e-05	7.27594421349534
CAMK2G	0.589529498011049	3.28156770199469	5.81823312070376	3.76260896269327e-08	2.22450340160142e-05	7.26568344939402
CRISPLD1	0.77145986966765	4.71001042055332	5.80331600664619	4.04358999470962e-08	2.31463812765795e-05	7.19520941194177
SLC6A11	1.07432387931513	2.53862307826939	5.77522773182221	4.62954902352688e-08	2.55005168713834e-05	7.06281341714993
ADD3	0.620253715614689	4.30412759400644	5.76975913310391	4.75293934651672e-08	2.56953582986178e-05	7.03708309648891
SLC38A3	0.794822932905504	3.76559248779983	5.74754466112636	5.28814775206092e-08	2.75806072878233e-05	6.9327175322041
MCHR1	-0.928897008852099	2.1738490662366	-5.74276569758262	5.41077621544695e-08	2.77121921834474e-05	6.91029830595509
LIFR	0.70944103139857	3.30751606134662	5.72138896827571	5.99425995323957e-08	3.02968568242033e-05	6.81015768479352
PON2	0.651499191091357	6.48387425083691	5.71841087780457	6.08028846598704e-08	3.02968568242033e-05	6.79622517169105
S1PR1	0.685246425401528	4.12745404018754	5.71694800690933	6.12298817417575e-08	3.02968568242033e-05	6.78938303129516
EDNRB	0.918747553957409	5.01181758127523	5.71511569923547	6.17688567904418e-08	3.03067079111221e-05	6.78081450805628
EGFR	1.80538023064651	5.73869544401141	5.69151424919382	6.9140530945286e-08	3.22952654424193e-05	6.67059985073194
F12	-0.6858344516586	1.6781440228872	-5.67954495530114	7.32013975352488e-08	3.39207142689728e-05	6.61481497373238
MRO	0.747402641062501	2.54057216585115	5.63250963923531	9.15440132638915e-08	4.03039815019245e-05	6.3963183862132
CTNND2	0.800966155477917	5.26383269723852	5.62262389744897	9.59357993026941e-08	4.18015187603463e-05	6.35054204973781
FOXJ1	1.25967269823336	3.35343157480107	5.61229754055171	1.0074331926875e-07	4.35711124603295e-05	6.30278009406033
PLCD1	0.617432574070259	3.57138898701645	5.60028676353755	1.06631880248492e-07	4.5778791118152e-05	6.24729772261978
FGFR3	1.23354515696007	3.82220042106628	5.53883790754037	1.42436480088906e-07	5.81569144262304e-05	5.9646348452691
KCNJ10	0.917653856250211	4.47111430474801	5.53550756558814	1.44681272414812e-07	5.82586582929906e-05	5.94937271917206
SDC3	0.725476602808549	6.58383952573574	5.49896525499375	1.71699517684077e-07	6.59540772303962e-05	5.7822987189018
FBLIM1	-0.846218308213808	2.68320365135698	-5.49616422984709	1.73962882184945e-07	6.63867372688392e-05	5.76952185047142
GATM	0.902601469524548	5.42816660775482	5.49445867423197	1.75355303554916e-07	6.64835721341616e-05	5.76174403518026
CMTM4	0.588068833178348	2.61754714611416	5.491542563651	1.77761288175539e-07	6.69609569851948e-05	5.74844938234806
SLC51B	0.704984000460161	1.62215079090518	5.4896309818743	1.79355936374095e-07	6.71285580581687e-05	5.73973690266892
AQP1	1.33982631265241	7.54776388086821	5.47551269266314	1.91574040368513e-07	7.12447993311869e-05	5.67545066426441
PACRG	0.603390209400636	2.15286411906879	5.46402986322778	2.02107549519124e-07	7.42166886400823e-05	5.62324433636858
RANBP3L	0.736317495176896	1.9077029416082	5.42557784319858	2.41664331096717e-07	8.50003331309881e-05	5.44894585345317
SLC6A9	0.800322986336611	3.96517613456822	5.41812042023914	2.50167086544549e-07	8.69434862028367e-05	5.41523578507882
SERINC2	-0.765677010787413	2.27124437141665	-5.41095129257279	2.58616084275942e-07	8.92496183245012e-05	5.38285767501169
RGMA	0.716698006062718	4.50116993582338	5.40490916827806	2.65952623781198e-07	9.08080458755136e-05	5.35559141016518
MYC	-0.677156136188959	3.97713116905568	-5.40289825014724	2.6843909842521e-07	9.11241490683299e-05	5.34652120406462
SOX21	0.703414032457763	3.58282854958083	5.38114637445696	2.96827568603397e-07	0.0001001784465205	5.24855229130471
DDR1	0.63959111728673	6.49534331003991	5.35693276841246	3.31878067401531e-07	0.000108789304084749	5.13980382049782
ECM2	0.710275709863516	2.67480445496178	5.3558600241096	3.335209110105e-07	0.000108789304084749	5.1349934271115
SLC14A1	1.17168548490918	1.6699671651854	5.31413367773041	4.03957367831708e-07	0.00012462337165078	4.94838259366849
MASP1	0.81424191836297	2.61494828470027	5.3125529074514	4.06892973639197e-07	0.00012462337165078	4.94133214648233
PHKG1	1.0415440409363	3.7118818937251	5.26457190100857	5.06591179125761e-07	0.000144259069001043	4.72800039595218
RASL12	0.830620448537125	3.99938522980894	5.24539684530762	5.52772115543242e-07	0.000155166853414535	4.64310942105963
NTSR2	1.08896753552632	2.1556797301163	5.22788697880783	5.98508117934449e-07	0.000167201404219324	4.56577348058435
NDRG2	0.831639112748606	5.95938900163297	5.22204854392467	6.14562107686595e-07	0.000170868751340463	4.54002577769179
IL17D	0.661006419362013	3.29110222237598	5.20519649168754	6.63288660955179e-07	0.000182676580411274	4.46581720773362
SCGB1D2	0.669902444454999	0.911228147437661	5.1940764414428	6.97480481325673e-07	0.000187667248217337	4.41693904570125
ABCG2	0.669803425423946	3.10513945396514	5.17496776980666	7.60284670306906e-07	0.000198172951094684	4.33311338828516
ARHGEF26	0.600492281705796	3.54382050319421	5.17217157816929	7.699247801404e-07	0.000198641962068398	4.32086478734569
ZIC2	0.694631224102593	2.04174998733043	5.16952805724653	7.7914789327514e-07	0.000198641962068398	4.30928911543074
SLC4A4	0.955911940158749	4.19099913946382	5.16858435171292	7.82466411278661e-07	0.000198641962068398	4.30515771829584
EZR	0.611208368539108	5.94617169453233	5.16769546995811	7.85604721699961e-07	0.000198641962068398	4.30126680295337
KCNN2	0.667460398151779	1.88831582279657	5.16701076349566	7.88030515069799e-07	0.000198641962068398	4.29826993924772
PI16	1.26748959772032	2.99449831382373	5.16240490638159	8.04538752040036e-07	0.000200729069981565	4.27811781296162
HMGA1	-0.680296136120009	5.59942716044209	-5.14505364571832	8.69804918239494e-07	0.000210727384901449	4.20231097028546
SLC1A2	0.969361686622706	4.44685135716597	5.14021179457024	8.88918476470241e-07	0.000214468111924248	4.181188397558
NEBL	0.688607791220747	2.15730660970042	5.05293939366261	1.31238072868836e-06	0.000291353511809609	3.80281830830274
PIRT	0.844902524458949	2.24529628169964	5.04584179138567	1.35437850070251e-06	0.000299538248183779	3.77224423961871
ATP13A4	0.717876310757249	2.26962930248219	5.04131949046544	1.38181590670533e-06	0.000302172604287656	3.75277930931141
CSRP1	0.661919883784551	5.06782515123637	5.03034348802563	1.45067422875698e-06	0.000313346425993747	3.70558691238543
DNALI1	0.614323868925258	3.82563211213314	4.99372585875125	1.70536567142307e-06	0.000359462763384039	3.54866625431259
GFAP	0.885959754278895	10.8582103987642	4.97730064412169	1.83325086074164e-06	0.000376952611566662	3.47853918895183
STC1	-0.736217283173601	1.95263534879995	-4.96448018882394	1.93949355068918e-06	0.000391838096692351	3.4239155209327
HNMT	0.607014473445305	3.87442037007261	4.95861121444055	1.99010144667726e-06	0.00039793168892858	3.39894291148575
SPX	0.736201023851605	1.09123067904316	4.90031487221327	2.56763963458068e-06	0.000493147287316652	3.1520263067261
SOX9	0.641382878541178	5.73680676283166	4.88217324561367	2.77842887826852e-06	0.000521755013135903	3.0756099954566
CENPW	-0.586554217161167	2.79263495514112	-4.88211410218883	2.77914277296771e-06	0.000521755013135903	3.07536120131592
CNGA3	0.952836090568634	2.59593272634364	4.87577771894154	2.85666560369923e-06	0.000531185142048367	3.04871887498005
KCNN3	0.653258572605567	2.46760529025789	4.86368682786728	3.01045053798909e-06	0.00055033874289602	2.9979493681508
CST3	0.816553666610641	8.44707037291372	4.86122995503886	3.04266636039248e-06	0.00055033874289602	2.98764400203955
HERC6	0.667186173988799	2.38531360128134	4.8506639253009	3.18506365318112e-06	0.000568704316569683	2.94336720494799
ALDH7A1	0.596205909498358	4.07175985544999	4.82243580862696	3.59789793518124e-06	0.000619676893042558	2.82541661013604
CHST6	0.616356115709737	2.37855871147516	4.81139035660394	3.77316432638374e-06	0.00063856158123063	2.77939812084145
SLC39A12	0.703500212563154	1.59458106750831	4.79006448003609	4.13524892920476e-06	0.000693806836866317	2.69076368544653
USP2	0.594039674325729	2.71209124644878	4.77558736007862	4.3999894984645e-06	0.000729835758087632	2.63075608582306
AMOT	0.625050962005073	2.49325544017378	4.74737244915938	4.963891565346e-06	0.000804509096367145	2.51418366458787
LFNG	0.770649520016047	4.91525071549386	4.74142933484101	5.09128765015367e-06	0.000814424690491841	2.48969310885726
PIFO	0.81049255014382	2.71028534040535	4.73356179700441	5.2648101496931e-06	0.000835316495136226	2.45730665603251
ITPKB	0.62748530538925	4.66402112729035	4.69626530176136	6.16830747520483e-06	0.00094033673251902	2.30431074950141
RCN3	-0.673631545813219	3.15339232985607	-4.6658708424476	7.01383427865941e-06	0.00104468556639818	2.18028328050699
GPR37L1	0.964562097028551	4.71860455433141	4.65465233603183	7.35337726151635e-06	0.00107473975298673	2.13465452982126
MATN2	0.625579147809102	4.14620732728421	4.62768540613249	8.23580642139049e-06	0.00116714570273235	2.02530365784539
SLC16A3	-0.623029882811674	2.88584779144661	-4.62349262703894	8.38188425143161e-06	0.00117642566295273	2.00834405686293
SNAI1	-0.620498482023449	1.50958163863218	-4.61042068838428	8.85355486410201e-06	0.00123079168535791	1.95554161171812
B3GAT2	0.840762970426485	1.91905028284342	4.57519912889568	1.02555266583515e-05	0.00138288553118053	1.81382023742878
FAM107A	0.833254492496807	6.35010930215696	4.56505912783016	1.06973600198254e-05	0.00142735218987949	1.77316953049474
SLC6A1	0.73926727870764	3.77776896929158	4.56483063158902	1.07075249484854e-05	0.00142735218987949	1.77225427502471
SAMD9L	0.63089546950982	2.65725726352986	4.54834107302381	1.14662063556139e-05	0.00150783196055231	1.70629449709575
DBX2	0.774702383136413	2.01439433226115	4.52445583574873	1.26577705133986e-05	0.00163145529131524	1.61106744830816
RSPH1	0.754260463340937	1.72922125929223	4.5106110245326	1.3402200338001e-05	0.00171228505718788	1.5560419703077
GRIK1	0.742030623147565	2.02965263007486	4.50624875088123	1.364537776783e-05	0.00173198406897889	1.53873053436966
PCOLCE2	-0.735523660758984	1.9700266315418	-4.48741970997064	1.47446879364732e-05	0.00184346487055003	1.46415288572976
GPR37	0.799022713877873	3.9269363552561	4.48017323797425	1.51901045484982e-05	0.00187903524210416	1.43551379271041
PYGM	0.662232057001695	1.40427567874847	4.47512719850045	1.55078944471043e-05	0.00190281001962088	1.41559170359355
RGN	0.709990469338684	2.66288337135292	4.47501140507535	1.55152615420791e-05	0.00190281001962088	1.41513474214729
ETNPPL	1.00359965695541	2.18076198638268	4.46790207205992	1.59740919006025e-05	0.00193101305134675	1.38709589005824
LMO3	0.829267563042481	2.42764415269757	4.4585974147575	1.65943868127119e-05	0.00198138335957834	1.35044958944711
C1orf194	0.783095946215787	1.95557513428854	4.4508752834791	1.71267365954006e-05	0.00202424852144869	1.32007985044488
TMIE	0.824352262783126	2.19437428069263	4.40337315268402	2.07815536812765e-05	0.00235518959896912	1.13413987917118
CDO1	0.705634092836378	4.67566891005039	4.39798615916946	2.12405570402854e-05	0.00238036929733425	1.1131489316972
CA2	0.670619110087301	6.0579754071765	4.3757482376282	2.32406985893051e-05	0.00254111361148644	1.0267038258767
SLCO1C1	0.676677746271822	2.12341845241287	4.37409461778706	2.33964544769723e-05	0.00254673720613116	1.0202890809926
TRIM22	0.628107170131849	3.5773873923236	4.36506539414863	2.42647856463482e-05	0.0026187579288971	0.985295436515802
GPX3	-0.885090745444799	5.05978985828913	-4.35955384224729	2.48099657316697e-05	0.00264548463897614	0.963962023810776
SDC1	-0.740825952748412	2.62562781556875	-4.35775795324993	2.49901372164581e-05	0.00264809281607502	0.957015175537149
DCLK1	0.593065006146758	3.48304505535309	4.35351411018213	2.54209095303182e-05	0.00268885986367154	0.940607861753238
KCNJ16	0.86472978510505	2.25963962000752	4.34361560856813	2.64535724687041e-05	0.00277607340204246	0.902386362838321
GDPD2	0.744236773938322	3.15277450231352	4.32414629203993	2.86035530519928e-05	0.00293510659410669	0.82740326299467
COL28A1	0.847305795350991	1.7213189685715	4.31346321031115	2.98535996680906e-05	0.00301910446313193	0.786368890852009
CTNNA2	0.655054168109804	3.41245537077845	4.31177049304145	3.00564216458591e-05	0.00302048931262784	0.779874219767816
KLHDC9	0.590092713687062	2.73365053495221	4.30683248148786	3.06556850319311e-05	0.00307014319375534	0.760939103143548
NDP	0.635832490270615	4.43165660348473	4.28995420888374	3.27918254205835e-05	0.00325062191991784	0.696344455008798
BAIAP3	0.808148391173079	2.84705988750736	4.28564141496271	3.33601658469692e-05	0.00327393915294168	0.679870368879261
MT1M	0.78994338923373	4.40003277879135	4.26452598563543	3.62819652802826e-05	0.00350727666692029	0.599397971790813
ID4	0.694401867240738	6.28005880975226	4.26002470388162	3.69358191208479e-05	0.00355869912707747	0.582283001078189
PLIN2	-0.698657565840866	3.68646464952087	-4.25850740962777	3.71587569388195e-05	0.00357428062831442	0.576517030066999
CD38	0.635817651776234	1.86923179190557	4.25238767584975	3.8071109673514e-05	0.00363806527087964	0.553277163366205
HSPB8	1.05009864639532	5.03085458442614	4.24907696527492	3.85735998677607e-05	0.0036590496778736	0.54071543370684
MAOB	0.903358059650927	5.89099946649061	4.24295504969225	3.95195715325822e-05	0.00372166003721432	0.517507207840248
LAMB1	-0.699639316655033	3.5309700273459	-4.23550975515525	4.07000346867272e-05	0.0037840014733343	0.489317017559969
CRABP2	-0.856221371530151	3.04909557152621	-4.23052597853495	4.15090322561511e-05	0.00381770612494527	0.470468366922477
TRIL	0.736952325165229	3.91892634185392	4.22360198195078	4.26586065374766e-05	0.00389782168999006	0.444310411817051
TGFB2	0.665282139461692	3.30153044776466	4.20918198157679	4.51514698257341e-05	0.00404334182318273	0.38994049708413
TTYH1	0.756681678506906	5.67917863423972	4.20067994219348	4.66860629191657e-05	0.00414264309371022	0.357951813827556
HSPA6	-0.706843338692501	2.81888718187513	-4.17995304466209	5.0639438921857e-05	0.00439045219058704	0.280178884452289
RNASE1	-0.887447786410805	5.94972475092635	-4.17936018037436	5.07571073808596e-05	0.00439045219058704	0.277958716098881
TPM2	-0.656537274237808	4.11285390230822	-4.16655717023773	5.33629965427737e-05	0.00458866756869356	0.230073861292604
SEMA6B	-0.616307022668243	2.78280669425821	-4.16259421771269	5.41952382109708e-05	0.0046465453354243	0.215275221774741
NKAIN1	-0.842432031175498	1.87289868122152	-4.15592401720312	5.56241478660785e-05	0.00471368232432036	0.190391954582694
GBP4	0.644394019271236	2.05469621678584	4.15356832379339	5.61373550259094e-05	0.00475027789550402	0.181611481386405
MFAP2	-0.781669326823551	1.66079852748764	-4.13155599077609	6.11570619452906e-05	0.00500108876162421	0.0997528085570387
NR2E1	0.628881323503868	2.53203736535593	4.11580957440411	6.50083905842787e-05	0.00521203915794678	0.0414053557372114
ABAT	0.589703819745657	4.56889780539157	4.10456577279331	6.78992606304916e-05	0.00537789618131366	-0.000150555688964715
C21orf62	0.776039755296497	3.12561568390925	4.09119702436329	7.14965198643881e-05	0.00560849088563126	-0.0494433807505983
HMOX1	-0.734912658677153	5.78109452494609	-4.07682912983076	7.55654957872855e-05	0.00580531921385821	-0.102278614537065
AGT	0.739270502061215	7.69379978718154	4.05516645624886	8.21212094263867e-05	0.00615508479432406	-0.18166090790305
ACY3	0.5920013828927	1.50809581291269	4.04970635460667	8.38573594555304e-05	0.00625310299684554	-0.201616413897535
PAQR6	0.620072976532459	4.83294387253197	4.04425234714627	8.56265304047012e-05	0.00630946011345504	-0.221528348732559
NPPA	-0.983424511767753	2.02875068153634	-4.0236892178341	9.26226480546366e-05	0.00668474481083568	-0.296410142308768
CLU	0.64034162370981	10.2089337867546	3.99591016845937	0.000102944189306543	0.00722428170798214	-0.397086356631961
GYG2	0.675759980732907	3.12371090251127	3.98577327667693	0.000106976926950232	0.00746949438598607	-0.433685640283858
LRRC55	0.74315352738219	2.82397980933413	3.98158633020075	0.000108686190575491	0.00757262602521619	-0.448780946305206
GBP1	0.672920407378636	3.95477483554151	3.95035554923014	0.000122282410461746	0.00822954010679598	-0.560977250534567
ELOVL2	0.955625101575835	4.0410029099245	3.93456193845079	0.000129760599594786	0.00860082837688952	-0.617445774760707
NTRK2	0.837517061276627	4.4124687216799	3.9310202297174	0.000131496365001658	0.00866555108730454	-0.630083857974157
HSPB6	0.615138750908224	4.62616102158639	3.92805161087257	0.000132968273402582	0.00872913807102297	-0.640669900735677
PHLDA2	-0.635649665132995	1.82066570190217	-3.92650119509141	0.000133743227202842	0.0087347492244881	-0.646196099038614
BASP1	-0.758507034615891	4.55948587511439	-3.91378869950256	0.000140261572983382	0.00905912882940347	-0.691441429311471
NMB	0.728199913057782	6.13075169361282	3.89407528080898	0.000150970990861761	0.00943683471139501	-0.761369955347956
MT1E	0.733516938060229	5.83466402678308	3.88214739085224	0.000157823920934218	0.00971007931673992	-0.80354276775599
IGLON5	-0.84424731099943	2.69786955682806	-3.8484628103243	0.000178809994141689	0.0105137755568488	-0.922073948719579
CTHRC1	-0.894312517449389	2.71520686093611	-3.83753510425061	0.000186169761565665	0.0108050634876088	-0.960346962089965
TRH	-0.845322355503444	1.56551622971571	-3.82984741940144	0.000191518835701861	0.010986536703934	-0.98721919201734
LGR6	0.771948086130495	1.37459740564166	3.82887004457014	0.000192209256764037	0.0109916962533612	-0.990632457548988
ANGPTL4	-0.905198801190054	4.11189459311617	-3.8187222394931	0.000199518760628685	0.0112431692347315	-1.02602953789979
GPR153	-0.629196174150711	2.15769115804788	-3.80950339017095	0.000206387234152514	0.0115034994984021	-1.05811996989555
TWIST1	-0.636203865298227	1.92236537152835	-3.80423662544938	0.000210411341936017	0.0116227880999226	-1.07642498744588
IGFBP6	-0.765273509726429	2.91466537633183	-3.7968501781275	0.000216180616727968	0.0118649980474099	-1.10206231660782
ALDOC	0.780909477931459	6.46767340763652	3.79642168113158	0.000216519864377555	0.0118703711938144	-1.10354832236206
CRB2	0.734691979222211	2.86819274952264	3.79274093762973	0.000219454842387189	0.0119531725342125	-1.1163073149059
C6orf15	0.904534025074597	1.13428314779478	3.78696478858065	0.000224136881348263	0.0121285264979435	-1.13630948351023
ENTPD2	0.850456992102185	2.45836635140155	3.77478520902796	0.000234321792223817	0.0125287055701209	-1.17840436766785
OAS3	0.614595638954545	3.09354693654607	3.71624377313755	0.000289705042143609	0.0145944851558576	-1.37918237799275
SPEF1	0.61292523275129	1.68357361817938	3.68983391646405	0.000318557353403088	0.0156430682869185	-1.46891429483266
MMP7	-0.838306865676917	1.38833621999682	-3.67493399986575	0.00033601352845421	0.0161871467705082	-1.51930618006301
CNN2	-0.604569669515035	3.18659977474121	-3.67177238639047	0.000339832088211067	0.0162637509298193	-1.52997716224158
SNX22	-0.689633570120959	2.37557339497562	-3.66884486216458	0.000343404467721636	0.0163810103405745	-1.53985128075114
PPP1R1B	0.870916764990244	2.6611087336048	3.66761863776369	0.000344911320480013	0.0163912788787554	-1.54398522356619
DES	-0.674646585644852	2.05872584339461	-3.66752762703782	0.000345023408327031	0.0163912788787554	-1.54429200041089
LOXL2	-0.612184452099185	3.25108421548136	-3.64604518767046	0.000372466188774422	0.0173146364362836	-1.61652812424846
IFI44L	0.762383641404281	2.79514880514157	3.64526518606286	0.000373500392359904	0.0173489000864898	-1.61914431498984
ATP1B2	0.629120122588085	7.3171234048954	3.63642488313643	0.000385412912098187	0.0177596419919857	-1.64876297691201
INSM1	-0.792302528021148	2.56831578221594	-3.63365241415093	0.000389222192146302	0.0178941071912174	-1.65803959779001
NXPH4	-0.597317598963167	2.42449457116176	-3.59707747669777	0.000442921304094207	0.0193100404933906	-1.77986769085697
SFRP2	-0.866542036270861	1.84562220290573	-3.57622454153707	0.00047659025953565	0.0203062307847096	-1.84886734351018
TEKT1	0.611374076461254	0.959513447378068	3.56227732117686	0.00050044027345508	0.021127408710211	-1.89482988786603
FOLR2	-0.794033481658452	3.89071712831375	-3.55973403415455	0.000504908807688319	0.021223981680704	-1.90319500755999
F3	0.6172941168885	5.72854902191132	3.50448246240959	0.000611776738662953	0.0239408903755455	-2.0836859882764
IGF2	-0.886990554009056	2.5530121870441	-3.49143833907829	0.000639941514132683	0.0247281702089113	-2.12595114111081
MORN5	0.610256955427134	1.70310622638269	3.47621355460109	0.000674355302228807	0.0255868788032114	-2.17511405182777
COL6A2	-0.935319102184025	4.97841246044196	-3.47599026747204	0.000674872717504676	0.0255868788032114	-2.17583372860997
FBLN1	-0.717487008262789	3.17657063625609	-3.45654441319408	0.000721392111362737	0.0267088910628637	-2.23835995419732
AQP9	-0.591697522222828	1.39759936426642	-3.45282054384878	0.000730637218241858	0.0269468755178447	-2.25029987906048
C1QL1	-0.921720096690669	5.96494640052094	-3.44795994380782	0.000742871819779409	0.0272339544015902	-2.26586815657704
PCOLCE	-0.747316023043411	3.83120378879928	-3.44780362637539	0.000743268459002021	0.0272339544015902	-2.26636852625391
SPON1	0.859632994462982	3.54817290491614	3.43536956044334	0.000775463038314577	0.0280179210507879	-2.30610827564381
DAAM2	0.765373615521817	3.22271819566502	3.42681177486502	0.000798376138953043	0.0286155847913145	-2.333388638696
RCOR2	-0.669956532551052	2.89578833884911	-3.39973805824506	0.000875115944064991	0.0304501755817179	-2.41931354307115
TMEFF2	-0.63814982846482	1.44730023614003	-3.39782250956965	0.000880799355333712	0.0305568817349195	-2.42537106821163
EFHD1	0.585893164557963	4.05465083098021	3.39427742757879	0.000891408893968502	0.0307791581915775	-2.43657399902212
GAL	-0.592409900878327	1.23301923752101	-3.39282678753196	0.000895784711604858	0.0308567445170931	-2.44115534785407
IGFBPL1	-0.703867473743017	1.22198832080015	-3.36913247603777	0.00097016762618954	0.0325770802572965	-2.51574970324725
COL1A1	-0.9783896086263	4.44811210536598	-3.36909901371003	0.000970276646641182	0.0325770802572965	-2.51585473436791
S100B	0.645853777355988	8.41858032847969	3.36130398816901	0.000995987628984468	0.0330664488874386	-2.54029742401494
CSPG5	0.728875300246719	5.13507226182799	3.30215540328524	0.00121287775631802	0.0374887737205611	-2.72419089644654
C7orf57	0.612273538599236	1.16370325828293	3.27871386918589	0.0013104512476495	0.0393587021586993	-2.79629634792868
GPC2	-0.595429116225121	2.26139343178015	-3.25553965798622	0.00141406695151595	0.0414505019103519	-2.86714528879975
BCAN	0.845356494026989	7.84928049553035	3.24067316256171	0.00148450381750215	0.0428451430511608	-2.91236766173684
MX1	0.668694815227489	3.32828330995849	3.21551341469968	0.00161119869449208	0.0450757346311975	-2.98849399680241
MMP9	-0.881264145493893	3.59346214871083	-3.20691273450862	0.00165676648738231	0.0459606609932813	-3.01439961651014
EMILIN3	0.757779944629343	2.77227392086126	3.17694470284892	0.00182507076715823	0.0488686682834268	-3.10419507772704
GBP3	0.633728901696535	2.89872265038767	3.16536290164934	0.00189426809482786	0.0500221622996	-3.13870257437618
HPR	0.586506424966474	1.56597312810269	3.16298920174752	0.00190874751044982	0.0502461861553804	-3.14576140199621
LYVE1	-0.663977297779565	1.57512478831507	-3.15952185251602	0.0019300827945539	0.0505195820494611	-3.15606421871446
WDR38	0.615052458848261	1.12880708828982	3.15592603660469	0.00195244212764451	0.050937103890429	-3.16673838646491
CA9	-0.812413121740806	2.84344111565651	-3.15203914601268	0.0019768815251548	0.0512569351990207	-3.17826472471281
MSTN	0.701857275024467	1.9794236108326	3.13045978287798	0.00211780402048518	0.053206636550804	-3.24203219218561
FAM183A	0.667093756401472	1.33296390655249	3.08342413543952	0.002457806802875	0.0583824108215877	-3.37969902452441
VGF	-0.959182015845785	3.76559926484124	-3.06023091416298	0.00264343557584324	0.0615154535539097	-3.44691127493317
KLRC2	-0.722115900305323	1.22107439122491	-3.05579125058441	0.00268041308416062	0.0619942665684941	-3.45972638694726
AZGP1	-0.748072792930184	2.81408533029069	-3.0433263958469	0.00278680000561843	0.0636315360567604	-3.49561901518306
ISLR	-0.660716040835212	2.94388607393311	-3.03134498701467	0.00289272137395531	0.0649355335875158	-3.52999814271114
COL6A3	-0.705002759577706	1.5481594020549	-2.99973016482224	0.00319029115728558	0.0687095277758883	-3.62014017091699
MARCO	-0.654212467337548	1.35064097930191	-2.975599019798	0.00343612025501176	0.0717134379525218	-3.68838378632326
CX3CR1	0.585019360591919	4.00344109423139	2.97555116863831	0.00343662458066275	0.0717134379525218	-3.68851862766262
PTPRN	-0.598029857272266	2.12500634683013	-2.95477395350305	0.00366215188161735	0.0746846182018834	-3.74688637793743
RARRES1	-0.590261890560562	1.74018334264609	-2.94855750155086	0.00373222579161528	0.0751944331590894	-3.76427946486358
MEOX2	0.749149118046576	3.22962716172177	2.89164537750742	0.00443340970132085	0.0843914528810302	-3.92200453008303
MDFI	-0.600715453324947	4.03293296889798	-2.87977457690321	0.00459408420076092	0.0861936999453175	-3.95455879540292
CA10	-0.682565992570001	1.51789236840012	-2.86323605160666	0.00482682876702419	0.0892130583159992	-3.99971498783565
CA3	0.858280081682453	3.05426867462263	2.85249795107272	0.00498366539987819	0.0907983050162693	-4.02890981493317
APOD	-0.716390949880691	5.75203030060756	-2.84885825247294	0.00503787321932816	0.0913214230539936	-4.03878325581684
COL20A1	-0.788591907513263	2.11102836235229	-2.84794721706162	0.00505152574711788	0.0914519465136184	-4.0412528694802
ATCAY	-0.811870454236952	3.08133666382244	-2.83374390314501	0.00526878965424889	0.0941048704627195	-4.07966369727871
COL11A1	-0.62473321403915	1.71269921290728	-2.80876815531606	0.00567162532845009	0.0980322149053994	-4.14679073063584
MT3	0.655445522075064	8.02093172369578	2.80676887194929	0.00570505558916839	0.0983469384956524	-4.15214120087609
COL5A1	-0.592554518365001	2.4519719724203	-2.79058167016009	0.00598240800726138	0.101048399358401	-4.1953356387312
COX7A1	0.588058745536205	3.13514733255427	2.75896229522084	0.00655986811821176	0.106465610222201	-4.27906332008988
PEG10	-0.627716197985371	4.2300220426394	-2.74725527901911	0.00678621381582804	0.108466100756844	-4.30984592841199
KCNE5	0.747439077207513	2.12550406716856	2.73859309079347	0.00695823063008356	0.110249718262873	-4.33254663971359
DDIT4L	0.600672651954954	2.32459373944017	2.73408891619039	0.00704923150611525	0.111268851026643	-4.34432508748183
SERPINE1	-0.680139282050861	5.44781923242451	-2.72754098711555	0.00718345052235974	0.112384813946682	-4.36141683340702
PDGFRA	-0.771767943881643	3.41560583813428	-2.70669242653042	0.00762638465488344	0.116236835491473	-4.41559080846231
OTOS	0.625626119475766	1.75379060004726	2.69911043001527	0.00779350470619607	0.117824795256517	-4.43519928800125
PLA2G5	0.65721188456487	3.03398071474837	2.68368875908588	0.00814369461150072	0.120719887583859	-4.47492939359986
SOCS3	-0.585023127467918	4.76499362256279	-2.67025332519156	0.00846031607077818	0.123431402904679	-4.50937473194039
COL3A1	-0.751626672013391	4.97046552343385	-2.66596070452146	0.00856379699541135	0.124474586798875	-4.52034705537133
SLN	-0.802871139858163	3.31266655239301	-2.62427574090033	0.00962975426553752	0.13295163450034	-4.62606561785293
SPOCD1	-0.590020032275241	3.23449612553544	-2.62021010181571	0.00973986782813079	0.133742923825373	-4.63629572534437
CRABP1	-0.681946074712956	1.42424935409732	-2.5882832435659	0.010644752157448	0.140233561420785	-4.7161300953078
S100A9	-0.690478678357138	5.63616978046713	-2.57709919585409	0.0109791745941045	0.142739048547312	-4.74388562002942
IGFBP3	-0.645285546909355	5.54782627252643	-2.52598467681277	0.0126307497425095	0.155118705802305	-4.8693410825601
HOPX	0.654617026907284	4.55602222962996	2.45664193872455	0.0152256217576746	0.172930666718251	-5.03585764522378
CCL18	-0.64249024466054	0.936908055135853	-2.43591849811699	0.0160882344646767	0.177704075991123	-5.0847960416893
GPR17	-0.740388616801477	2.48560043536611	-2.1853689832689	0.0304952941964465	0.249260286078582	-5.64604794292035
CXCL8	-0.699862969455021	3.54972690491113	-2.17428156387249	0.0313345950283662	0.252516149121698	-5.6695744879503
F13A1	-0.639168646160639	3.36159621552017	-2.02004015806994	0.0452532204488635	0.304877959982731	-5.98519627982435
SEC61G	0.673803262846734	6.84968050782903	2.00586216602963	0.0467637092471689	0.309911950445386	-6.01311043563856
