# Supplementary material for: Identification of the prognostic and immunological roles of aquaporin 4: A potential target for survival and immunotherapy in glioma patients
Source: Front Cell Neurosci. 2022 Nov 29;16:1061428. doi: 10.3389/fncel.2022.1061428 (PMC9744806; doi:10.3389/fncel.2022.1061428)
Supplement: Supplementary Table 1 — Twenty immune checkpoints used in current research. [file Data_Sheet_1.ZIP › supplementary tables/SupplementaryTable19.csv]

	logFC	AveExpr	t	P.Value	adj.P.Val	B
EMB	0.932719148713745	1.50910209306934	11.2463224617421	2.11869874793333e-21	1.23704463795583e-16	37.5034972660224
MAN1A1	1.08273438670563	2.21151211944962	11.0198120139146	8.24901403837093e-21	1.85667931976148e-16	36.1480481314843
DSE	0.748762482766489	1.51641610076608	10.9955692416029	9.53985983058633e-21	1.85667931976148e-16	36.0030962775501
F13A1	2.55222053314001	3.36159621552017	10.6641850333341	6.94329523593208e-20	1.01349544735092e-15	34.0245867300508
AIF1	1.39858515814258	5.2498315868055	10.608026426642	9.71448057948591e-20	1.13439875518889e-15	33.6899122003712
GNA15	1.01267802620494	2.26358851387828	10.5704284329374	1.21625629267164e-19	1.18355926933698e-15	33.465962818069
IER3	1.3919651350312	3.26067226178354	10.4523412910892	2.46230457399069e-19	2.05380824516563e-15	32.7632190807305
LTBP2	1.044365361697	1.69274052000188	10.3766474265025	3.86798227299555e-19	2.82299851216739e-15	32.3132985790054
LAIR1	1.07877198650294	2.67845710474622	10.3246589228405	5.27351495671032e-19	3.4211635308605e-15	32.0045414852764
MFSD1	0.609698030631884	3.94913153891455	10.290580050713	6.46093780068472e-19	3.511299661389e-15	31.8022684724064
IL4R	0.82679296571109	2.43018405389177	10.2866189301225	6.61522192873054e-19	3.511299661389e-15	31.7787637768539
MAP3K8	0.979057354781721	1.74201478268327	10.2651929394299	7.51574977342903e-19	3.63184510431331e-15	31.6516481937343
TGFBR2	0.937974047390977	3.75573717165467	10.252634567174	8.09940422120798e-19	3.63184510431331e-15	31.5771604356744
CD33	0.707571087382596	1.27545889828379	10.2404588101205	8.70841650716536e-19	3.63184510431331e-15	31.5049551068414
PLXDC2	0.91144121530679	2.6191289142694	10.2003154146412	1.10589244329092e-18	4.30464947242845e-15	31.2669867752348
SYK	0.928541820363614	2.69777200170005	10.1058323117469	1.93969558538134e-18	7.07831288397877e-15	30.7074729809936
ARHGDIB	0.91820573795424	6.0349796113363	10.0657287023783	2.46155227727304e-18	8.45427369489065e-15	30.4702411260745
FCGR2A	1.18740711341269	3.66333858720445	10.0522574340114	2.6665753761004e-18	8.64962980468746e-15	30.3905874744154
SNX20	0.646940646009466	0.987342473166764	9.90568088907271	6.36107360658075e-18	1.91380254448904e-14	29.525099826635
CTSC	1.06792203215606	2.99759739236927	9.83804007359323	9.49435004829274e-18	2.49575279350198e-14	29.1264789897188
LY96	1.3994426251966	4.01244206441296	9.8125258971077	1.10413147824246e-17	2.68612185917261e-14	28.976252618261
GBGT1	0.696030143903719	1.77075950523524	9.79760577275093	1.20598667408014e-17	2.81655775758069e-14	28.8884382631302
FCGR3A	1.40315722923123	5.80199136039198	9.76804735496188	1.43625563678797e-17	3.22533299481305e-14	28.7145449657392
MNDA	1.12344722770378	2.86818015866861	9.72643366829956	1.836549045942e-17	3.97150330168206e-14	28.4699056917494
CSF2RB	0.682234148834261	1.08918566265658	9.7008363080311	2.13618100973753e-17	4.45447145055518e-14	28.3195274257441
IL21R	0.670251653439499	0.648826139937102	9.63236418023051	3.19928188025482e-17	6.44125762560132e-14	27.9176696902
NPC2	1.02370960001134	6.16235036866893	9.59081937519021	4.08665568965036e-17	7.95358552505385e-14	27.6741370566294
GIMAP6	0.775668253787914	2.8153929206901	9.55909167067635	4.92607134190326e-17	9.27801701418405e-14	27.4883033156491
GIMAP4	0.923464803761659	3.76286159934145	9.5377536937057	5.5851554801539e-17	1.0190639781867e-13	27.363398906772
CYTH4	0.846516242808722	2.39853179447711	9.51384141429942	6.4286545686821e-17	1.11744727513314e-13	27.2234983725761
PLEK	1.03602586446539	3.09192947471493	9.50684809925006	6.69852101146831e-17	1.11744727513314e-13	27.1825981635102
RNASE2	1.53382358201619	3.40436621860939	9.4795002504343	7.86667900542149e-17	1.27586607524873e-13	27.0227195266461
CYP1B1	1.4555590850128	1.7338837197929	9.45213261559018	9.23874486718598e-17	1.41953314884313e-13	26.8628291831215
PTPRC	0.963391629729323	2.17217261253704	9.4201170097128	1.11490828057357e-16	1.66913204558587e-13	26.675917943876
TMEM106A	0.640694318270826	1.58930235521073	9.4002619476121	1.25265565582409e-16	1.82847014441503e-13	26.5600751301736
CD4	1.00359484744382	4.15752968433991	9.39521975479733	1.29025652703627e-16	1.83741970351382e-13	26.5306659085774
LHFPL2	0.70231450949532	3.33632520613573	9.36116219546555	1.57541390466387e-16	2.15272153493113e-13	26.332118001005
SERPINB1	0.993583942413078	3.69105675374569	9.36008351035673	1.58540473053999e-16	2.15272153493113e-13	26.3258322914479
NCKAP1L	0.874239770093111	2.31520148340046	9.33566721150962	1.82922105820924e-16	2.42733477103779e-13	26.1835998857788
SCIN	1.16494330582826	2.04182174872702	9.32975381587335	1.8936825701486e-16	2.42846994613132e-13	26.1491659164471
PIK3AP1	0.948184856775186	2.39438466041066	9.32799735971569	1.91326181379487e-16	2.42846994613132e-13	26.1389390026247
DAB2	0.859282793892727	2.69735829581261	9.30954893425611	2.13149019004772e-16	2.64790037715567e-13	26.0315516488139
MS4A4A	1.35474064171257	3.36041171611944	9.26767814524464	2.72315006551674e-16	3.31242839323595e-13	25.788015971183
CD40	0.793460547690863	2.225174532449	9.26194351711102	2.81600948396551e-16	3.35547644367948e-13	25.7546822862086
SIRPB2	0.710008025362099	1.25955693224775	9.25180761277685	2.98791520002584e-16	3.48910809567817e-13	25.6957777798096
SIGLEC9	0.916444154727694	2.23672930911365	9.23288950722239	3.33720165579679e-16	3.82057241327465e-13	25.5858786791674
FAM20A	1.01052103375334	1.56849448340508	9.22805169760733	3.4328687804412e-16	3.85451749006962e-13	25.5577838860434
TNFRSF1B	1.06261238231675	3.74298327973122	9.21933125805686	3.61226359535638e-16	3.90572656559394e-13	25.5071506804898
THBD	1.08246948918053	2.05479940943251	9.20954460531847	3.82472935799613e-16	4.06026314591491e-13	25.4503411025957
TLR5	0.624251963065924	1.18076852026743	9.19903692323427	4.06671633587776e-16	4.14769448525219e-13	25.389363063107
CEACAM21	0.638282033951166	1.13576003353264	9.19679853852033	4.12020278734354e-16	4.14769448525219e-13	25.3763755778217
CCR5	0.786529980302565	1.37354031444393	9.19180157442397	4.24214628308537e-16	4.19807110221196e-13	25.3473852461646
MS4A6A	1.29300632278711	3.74783227020519	9.18653194888799	4.37463808916679e-16	4.25703323520302e-13	25.3168173871869
GPSM3	0.86269428626768	4.08930118256245	9.17564536540901	4.66154392812652e-16	4.46186172674628e-13	25.2536810405973
CD14	1.37817182503525	6.28637830242994	9.15833540442776	5.15678507581116e-16	4.77919381303787e-13	25.1533320677221
JAK3	0.813394034528845	1.32449855483398	9.14795693437366	5.47848112177938e-16	4.92110888088204e-13	25.0931896115638
CREG1	0.861756791202673	4.83041544569543	9.13650726162595	5.85660133488587e-16	5.13524528263503e-13	25.0268601039016
CSTA	0.988388389639648	1.70752574078534	9.11906604785639	6.48309504845054e-16	5.56659515579238e-13	24.9258623508201
LCP2	0.770520042542448	2.49436289342892	9.10797193877392	6.91586618040957e-16	5.85212577790687e-13	24.8616453888586
VAV1	0.799174469019174	2.01648547932252	9.10058922300996	7.21967553456518e-16	6.02193136338081e-13	24.8189227833467
C3AR1	1.09724756516824	4.12526466224414	9.08727792328515	7.80140908089637e-16	6.4155052395253e-13	24.7419155126963
IL10RA	0.962899909026243	2.35495063494151	9.07329507935823	8.46278625973797e-16	6.86273196315724e-13	24.6610554806585
RAC2	0.911152042922827	2.85178059875466	9.04688575643228	9.86788263876308e-16	7.89254881684192e-13	24.5084263028064
TLR1	0.707920563995071	1.89683327801244	9.03716476035771	1.04416070947339e-15	8.23856910054366e-13	24.4522752028028
SERPINB9	0.674693647024244	2.38976378511382	9.00345252748465	1.27008349421695e-15	9.88751533024601e-13	24.2576711076583
ADAP2	0.754257747548563	2.90849966787434	8.98290862750869	1.43097073684004e-15	1.09934326857736e-12	24.1391788336496
HCK	1.00736448199494	3.22111571763271	8.97617296738572	1.48801468485724e-15	1.1192273925351e-12	24.1003453933996
ARPC1B	0.89675391216888	4.58817179812334	8.97534381707293	1.49519133741651e-15	1.1192273925351e-12	24.095565607678
CTSB	0.924736027044325	7.35776855692274	8.97126058588535	1.53103906336284e-15	1.12266496196925e-12	24.0720288711221
CCR1	1.01825914576405	2.93005802783873	8.97045189037572	1.53823962453182e-15	1.12266496196925e-12	24.0673677055274
LCP1	0.956244171571865	3.638866443598	8.94393249578299	1.79399230358537e-15	1.29315837814122e-12	23.9145797598925
S100A8	1.88228947963563	3.69688159068965	8.92887568745856	1.95759447559336e-15	1.39387888593255e-12	23.8278882608487
RNASE3	1.01404426733643	1.35304546650565	8.92392918688094	2.01451652242513e-15	1.41712742403417e-12	23.7994171104757
STAB1	1.12320280772286	3.69041461998234	8.89964602405193	2.31875306202932e-15	1.60968941178546e-12	23.6597123715802
ALOX5	1.02590064861991	2.82221997435771	8.89782047956833	2.34339150841393e-15	1.60968941178546e-12	23.6492141000945
LRRC25	0.969894284952464	2.55074556779621	8.88085921857454	2.58512943695352e-15	1.73491899351041e-12	23.5517032925739
HCLS1	0.960094570415612	3.86260183185069	8.86529128657333	2.82877405724063e-15	1.87685944181942e-12	23.4622496806559
SCPEP1	0.601797709601414	3.91756057327802	8.86306380230322	2.86545470054204e-15	1.87983487191627e-12	23.4494542069917
CTSS	1.20121149142605	4.16804245688816	8.85564417468142	2.99108285311511e-15	1.94044838383146e-12	23.4068398761511
GPR65	0.835299102442782	1.73844052476115	8.83887859446809	3.29549756055488e-15	2.11444193481448e-12	23.3105854804448
LILRB2	0.845475827453679	1.24991896299155	8.83435578832534	3.38277048867386e-15	2.14684587524131e-12	23.28462825689
C1orf162	0.907250691164985	3.10999304205518	8.77605129646176	4.7366021650901e-15	2.97372032917329e-12	22.9503570382887
FCER1G	1.15104228695605	6.11911683113818	8.75639073967839	5.305236026664e-15	3.26059806198769e-12	22.8377869886361
BATF	0.769108769306214	1.28707893547017	8.74664039524685	5.61192838015799e-15	3.37797590033283e-12	22.7819876447815
RGS18	0.784210928585778	1.33587645399526	8.74129168799805	5.78759315914749e-15	3.40785859094202e-12	22.7513859490352
TRPM2	0.717777390024672	1.87868206422423	8.7398261116229	5.8366735590834e-15	3.40785859094202e-12	22.7430018918356
RNF144B	0.655196844980629	1.88364749807218	8.7299756974482	6.17746530546313e-15	3.57112541376313e-12	22.6866620596235
SERPINA1	1.29577773246507	3.78675706082717	8.72508007209906	6.3541268153225e-15	3.63723923888465e-12	22.6586684723833
NCF4	0.935472489314749	2.93794773388864	8.70816871446007	7.00393229922914e-15	3.93210187649126e-12	22.5620045549464
HAMP	1.43449171483249	2.39603268413971	8.70366242614324	7.1879627687707e-15	3.95927907717184e-12	22.5362566021886
KCNQ1	0.620390466056074	2.02635124132313	8.66162730588629	9.15370642693081e-15	4.93487852506474e-12	22.2962737532682
PTGER4	0.768755771532376	1.25971121044683	8.66050955949778	9.21269733385953e-15	4.93487852506474e-12	22.2898973055997
BCL2A1	1.34410958254792	2.56681396975966	8.64410016175032	1.01235247584877e-14	5.30964408057606e-12	22.1963153829282
TLR2	0.97585833265105	2.83638601142682	8.64304362459253	1.01851463001099e-14	5.30964408057606e-12	22.1902918959452
SLA	1.02556319538697	2.68739771857666	8.64068502821102	1.03240579751884e-14	5.33443161944533e-12	22.1768459879792
CLEC7A	0.890929137110698	1.94942736217019	8.62814160053713	1.10950778490696e-14	5.68252903836516e-12	22.105357521999
DOCK2	0.660082810214893	1.44336166328147	8.62304561533331	1.1424431991853e-14	5.75033026472693e-12	22.0763233612936
ARHGAP30	0.813319509545496	2.29976193996191	8.61827681449075	1.17414367653581e-14	5.85937836255524e-12	22.049158185781
GMFG	0.970265203958492	3.98321696482535	8.613262695345	1.20841829201007e-14	5.96277307418819e-12	22.0206006542995
LYN	0.779646190093777	3.10147505816148	8.60453582882626	1.27046031648184e-14	6.18153054153543e-12	21.9709099157746
B4GALT1	0.937838383869347	2.92617945667398	8.59611261118719	1.33334414787002e-14	6.3811446525973e-12	21.9229632100807
LPCAT2	0.66668739205939	2.08564379831361	8.57460524839098	1.50829767539215e-14	7.10900051748529e-12	21.8006062855594
SRGN	1.28181937382717	6.68465181411207	8.57443366829319	1.50978139683179e-14	7.10900051748529e-12	21.7996305455041
ARHGAP18	0.751921764836492	2.78519490137918	8.5717026621877	1.53359376296154e-14	7.16335512304283e-12	21.7841007230336
CD300C	0.776741249071079	1.82025052103767	8.56910349352601	1.55660320537416e-14	7.21312629779217e-12	21.7693220557725
TBXAS1	0.797229354549184	2.53746834796739	8.56460018460312	1.5972844580646e-14	7.3433580829148e-12	21.7437199814743
CTSZ	1.10929078952972	5.93928141213566	8.55654869247071	1.67266991278746e-14	7.62985767171259e-12	21.6979566005853
CSF1R	1.09205835211543	5.03321043468652	8.54149703597055	1.82320737636838e-14	8.25206271969151e-12	21.6124424192618
S100A9	1.90329324193634	5.63616978046713	8.5364141020239	1.87702614044485e-14	8.43030194324258e-12	21.5835752716814
C1QA	1.26840732267281	7.46918555802741	8.53015313478749	1.9454928404152e-14	8.67110614300168e-12	21.5480254166629
ADAM28	0.688059761824757	1.49477838238951	8.51811265786398	2.08421345292634e-14	9.21901294515228e-12	21.4796831262121
LAPTM5	1.12082624718087	6.91263723544423	8.51516264404508	2.11967404628901e-14	9.30536906320873e-12	21.4629434839145
RCSD1	0.66435245041604	2.39578985913686	8.46973943805988	2.7478248222538e-14	1.1884240584958e-11	21.2054316570556
PLBD1	0.901069800571183	2.17457724746179	8.45334892671326	3.01729608744045e-14	1.28591873472544e-11	21.1126221974078
OSTF1	0.719430983622469	4.53776791010935	8.45035951750589	3.06920217918154e-14	1.29856164953531e-11	21.0957014069924
SLAMF8	1.04036115069093	1.96270680643389	8.44572920997613	3.15135641002073e-14	1.32372839361065e-11	21.0694966444538
MYO1G	0.603341948750966	0.937976028241267	8.43835800737576	3.28667220758455e-14	1.37070664417314e-11	21.0277898974299
HK3	0.977353372362894	1.57672270748593	8.43150559526292	3.41763586512968e-14	1.41521634934274e-11	20.9890293659933
CD53	1.09291518135028	5.13073422616313	8.42584448652486	3.52973271125513e-14	1.45134157614122e-11	20.9570153358649
CCL2	1.82080418249616	4.69219859481243	8.41800577175275	3.69100355436448e-14	1.49657378144916e-11	20.9126986258274
CD86	0.936041142095676	2.71196738672428	8.41522932665077	3.74986359814565e-14	1.50995369589607e-11	20.8970051135861
FERMT3	0.843297125848346	3.42457134268078	8.3998528618173	4.09313087539653e-14	1.63688789329984e-11	20.8101230054508
CD163	1.68537313549679	4.393662308028	8.39018385230606	4.32478877034776e-14	1.71776491111765e-11	20.7555172964001
CYBB	1.14211576877659	4.13266458816619	8.38884597762144	4.3578520765531e-14	1.71920208914666e-11	20.7479633235237
MAFB	1.12859269317811	4.295754587924	8.37417514638332	4.73731062362303e-14	1.85635808980858e-11	20.6651549108831
TLR8	0.676798764040418	0.85737956791796	8.35229920403565	5.36490206615684e-14	2.07562319069243e-11	20.5417692822296
FCGR2B	0.959969281939392	1.20562875027264	8.35219895250069	5.36796036437147e-14	2.07562319069243e-11	20.5412040925581
ITGAM	0.873025283889289	2.28714536418449	8.35056133799706	5.41816373884364e-14	2.08125214618331e-11	20.5319720155086
ITGB2	1.04172368196099	4.40125386371478	8.34327047537062	5.64739592486712e-14	2.15512748931514e-11	20.4908771819725
GPR183	1.10302878679893	2.81904642004507	8.33923360221845	5.77843652879922e-14	2.19081541303247e-11	20.4681286988338
CMKLR1	0.873432710904805	1.93221295038274	8.31720087472777	6.54870160337748e-14	2.41999392731899e-11	20.3440371693196
MS4A7	1.0864964917504	3.27911217484548	8.30645827047086	6.96042447805823e-14	2.53998940000241e-11	20.2835743550472
TLR7	0.777915171787416	1.73711394298787	8.29063623389735	7.61407297927496e-14	2.76126011826663e-11	20.1945722368763
DEF6	0.742195898083067	2.47784368107123	8.25791606700338	9.16546774779227e-14	3.24329797206271e-11	20.0107027315973
PTPN6	0.700025450528756	2.68472120257454	8.25650877040768	9.23881436622128e-14	3.24955815903953e-11	20.0028002119633
LILRB1	0.812724737004312	1.73509148610393	8.2543024568868	9.35497968833626e-14	3.27071376684365e-11	19.9904118544246
HLA-DMB	1.09503168065513	3.96993771304175	8.24910671570611	9.63430362437825e-14	3.34832193878912e-11	19.9612425933789
SLC39A8	0.81921771642468	2.63170944440215	8.24635669304012	9.78548107902289e-14	3.36085225741711e-11	19.9458063911323
PLAUR	0.987977154056729	2.88980961737177	8.23937667561289	1.01798547979835e-13	3.47585486602257e-11	19.9066348897528
AOAH	0.921547557050091	2.15823985131234	8.21315754880466	1.18074204710501e-13	4.00813871536745e-11	19.7595995670574
LUM	1.71450128498738	2.96236427929636	8.20478094853261	1.23799772659083e-13	4.17820654696292e-11	19.7126592516772
SASH3	0.931645508860592	3.44822096184717	8.20158277653831	1.26057772553359e-13	4.2299627391224e-11	19.6947420312125
VAMP8	1.17848041070986	5.15210416244919	8.19477347441295	1.31002445080165e-13	4.34593168232705e-11	19.6566023896513
GAPT	0.653129779263588	1.21394281851244	8.19230361571618	1.32843161907469e-13	4.38209813236803e-11	19.6427712477572
MYO1F	0.718474602242298	2.29063036783546	8.18658109140842	1.37207260725463e-13	4.50062939998741e-11	19.6107310154901
FCGR1A	1.03303444167584	3.19934311607504	8.18120503978687	1.4143668841018e-13	4.58802193635982e-11	19.5806380021859
CD55	0.699109073645729	1.91146266291418	8.17504735634061	1.46440262936955e-13	4.72387161994473e-11	19.5461784656636
HLA-DOA	1.07091121143486	3.30618011735916	8.16695106424791	1.53287428922546e-13	4.89070661885285e-11	19.5008843578093
CYTIP	0.668698226504058	1.41191244916193	8.15398925726319	1.64917011733272e-13	5.23315737177748e-11	19.428404284425
IL13RA1	0.814982230670335	4.33947211297138	8.14966241129934	1.68990888277418e-13	5.33344378046142e-11	19.4042186386745
OSCAR	0.798536282132282	2.06748573108718	8.13876513455291	1.79699064244312e-13	5.64090820646915e-11	19.3433271257004
GLIPR1	0.935745297168429	2.82728461699926	8.09855070972879	2.25376228444199e-13	7.03692077549277e-11	19.1188760060638
PIK3R5	0.637701355674049	1.52061255330275	8.09657643887272	2.27893948564524e-13	7.07768296533875e-11	19.1078674151308
LTBR	0.750366508274693	2.3233145099311	8.08940990805703	2.37270008772871e-13	7.32988571546118e-11	19.0679149596516
AMPD3	0.687514109876907	1.76982248449292	8.06592437720022	2.70762154099265e-13	8.27695805832134e-11	18.9370781126436
GPR84	0.808547368800975	1.40582319831684	8.06150983357587	2.77562399713472e-13	8.44064366253672e-11	18.9125006708893
SAMSN1	0.902545213457452	2.65191909754217	8.05602010976676	2.86255733133669e-13	8.65990336294069e-11	18.8819442888618
C1S	1.36590904911011	4.6512829067394	8.00958704590153	3.71460314805601e-13	1.11222837951562e-10	18.6238053156657
PARVG	0.657551468560736	1.79017681569686	8.00782088454739	3.75156158380663e-13	1.11756339894754e-10	18.613997657293
TNFSF8	0.601486153594247	1.10760237562813	7.98729333377169	4.20882848749786e-13	1.24253100041074e-10	18.5000664303496
DPYD	1.04586951329019	2.95285327752109	7.98708979738875	4.21362868586031e-13	1.24253100041074e-10	18.4989373268165
IL2RA	1.20374924647693	1.00000357057646	7.96840153496859	4.67832249719443e-13	1.35897122210792e-10	18.3953122949062
IL7R	0.726894674608087	0.786305847989106	7.96140793948461	4.86500071883718e-13	1.40620196520172e-10	18.3565571913257
MSR1	1.06022429450251	3.28597297694117	7.94745435590142	5.25982016513774e-13	1.50541725481322e-10	18.2792722421115
C5AR1	1.14588773961379	3.30654677755043	7.94031523737694	5.47395119374781e-13	1.55906140658221e-10	18.2397508566995
CMTM7	0.671203449031099	1.89532974298926	7.93859916517128	5.5266989965005e-13	1.56644356460522e-10	18.2302529082791
TNFAIP3	0.812960420196548	2.29337240475361	7.93185365669679	5.73897027973147e-13	1.61875003730764e-10	18.1929262090609
CPD	0.661922560719886	3.00344537011399	7.92280435009403	6.03649068433817e-13	1.68226025153247e-10	18.1428705702118
FPR1	1.36264073627982	4.10925198246051	7.91299407967277	6.37632965593391e-13	1.74786272122541e-10	18.0886307346445
HLA-DMA	1.00072572129174	4.91139483728827	7.90346415236413	6.72460987018009e-13	1.82892303779297e-10	18.0359658955082
LY86	1.12057213815641	4.17816391601559	7.89883889866226	6.90038054314268e-13	1.84892704866813e-10	18.0104144592388
DOCK8	0.587968612951979	1.45286110463189	7.89785301763851	6.93843146755748e-13	1.84983652098757e-10	18.0049688794972
VSIG4	1.39095920637962	5.88876194168481	7.89552412446131	7.02914551676444e-13	1.86550326948784e-10	17.9921061357866
HLA-DRA	1.29321364040809	9.0774724048948	7.88665775848498	7.38539688577894e-13	1.94443319613334e-10	17.9431497458191
TRPV2	0.613043480496199	2.31462533093958	7.88646941804826	7.39315548909178e-13	1.94443319613334e-10	17.9421100415217
MILR1	0.87742804264396	2.33109065819896	7.88206313956932	7.5769948315716e-13	1.98384752121512e-10	17.9177886362985
NCF2	0.818581394033782	2.7907675766263	7.88066467097282	7.636284287561e-13	1.99044522632957e-10	17.9100706003619
GIMAP8	0.627031173449319	1.84002766906349	7.83571033463037	9.8080007753016e-13	2.51166553187515e-10	17.6622587200258
RNASET2	0.691187949104439	3.39476517610193	7.83318442838532	9.94675220145762e-13	2.53607432657863e-10	17.6483512412357
FGL2	0.924510944869715	2.83671129699712	7.78504570032445	1.29960481581881e-12	3.2427361701373e-10	17.3836446685904
VNN2	0.745263531765577	1.18031963096558	7.78073555395484	1.33105541850589e-12	3.29306494577556e-10	17.3599758360053
FCGR1B	0.650424234175038	1.25642199334803	7.77548001396461	1.37042691266592e-12	3.36197967016071e-10	17.3311225938194
CSF3R	0.799235359806929	2.11890359029911	7.77316137974251	1.38816175356789e-12	3.38600375387962e-10	17.318395647004
TM6SF1	0.716766889274085	2.01358841549499	7.77268699072199	1.39181821455308e-12	3.38600375387962e-10	17.315791921886
COL1A1	1.96460706342458	4.44811210536598	7.76784265867853	1.42970791088936e-12	3.46374920303308e-10	17.2892070608983
THEMIS2	0.914083880340371	2.98338568441221	7.74551314144451	1.61800509552478e-12	3.90373816166964e-10	17.1667533055392
WAS	0.800639319297388	3.11275494706289	7.74245061066929	1.6456779679652e-12	3.95416458911869e-10	17.1499697293537
HAVCR2	0.967294795258652	3.68449677844648	7.73775159867205	1.68905270784373e-12	4.04175083823246e-10	17.1242230041049
ARHGAP9	0.588181155218053	1.72783763539148	7.73298889171055	1.73417153536486e-12	4.1187068431215e-10	17.0981337824988
IL10	0.681021067853278	0.784507830272111	7.73286916392165	1.73532101907598e-12	4.1187068431215e-10	17.0974780203788
SLCO2B1	0.890364760346179	4.0159914763484	7.73065415663976	1.75672362305703e-12	4.15262437973404e-10	17.085346931939
STAT6	0.670575123117151	2.6029356807301	7.71981692163982	1.86526973273456e-12	4.35953390811958e-10	17.0260143451295
IL1B	1.11068642927176	2.20150243664275	7.71968275743299	1.86665435290372e-12	4.35953390811958e-10	17.0252800252297
SLC7A7	0.77009566966896	2.75238039941653	7.71603704676406	1.90467175196916e-12	4.4306003817619e-10	17.0053279863195
IL1R1	1.01369874683869	1.57334461019538	7.70625767837164	2.01048282254966e-12	4.65817700635743e-10	16.9518271029298
PTAFR	0.864323825841224	2.61504752564732	7.68643126887092	2.24320329674384e-12	5.17683442241038e-10	16.8434466263384
CD300A	0.910739344871216	3.35049639119739	7.68007457586486	2.32332478091221e-12	5.34062850327248e-10	16.8087223446627
IRF5	0.654872411604566	2.16882088561496	7.67546480390164	2.38319532603212e-12	5.45676962749167e-10	16.7835482858885
SAT1	0.877199650626463	7.09379452720231	7.64991650134514	2.74380417345176e-12	6.16163439520493e-10	16.6441422561712
GIMAP7	0.757600126212264	2.77584608144429	7.64240868681843	2.85970281170314e-12	6.39729762708472e-10	16.6032121635124
CCDC69	0.621849926088736	1.58740432233144	7.63857746770409	2.92070159529481e-12	6.50881694826253e-10	16.5823321074138
CST7	0.695876917550339	1.36784957616991	7.63706423378213	2.94514815093016e-12	6.51357443516512e-10	16.574086223273
C1QB	1.16793646743197	7.88905409697929	7.63497265675256	2.97927202600136e-12	6.56417946347704e-10	16.5626899686071
NRP1	0.813776573759733	2.90611974330543	7.61849390728232	3.26218346667124e-12	7.08887936983671e-10	16.4729489319893
MRC1	1.16925360835879	1.39374766699652	7.60724118364034	3.47050676614401e-12	7.47721323080629e-10	16.4117149538997
CTSL	0.781954749713385	6.02591499290043	7.60582830247414	3.4975778684649e-12	7.49195779092127e-10	16.4040291686693
CREBL2	0.587240262440227	4.07512893900441	7.60554591649879	3.5030134737553e-12	7.49195779092127e-10	16.4024931187653
MMP19	1.11435653584948	1.55682654325414	7.59186292297861	3.77666808644057e-12	8.01848434774567e-10	16.3280927836796
LYZ	1.46012453685657	4.07353302443859	7.58899877953597	3.83657597863429e-12	8.11616527770002e-10	16.3125263721193
GZMA	0.926950067570913	1.30762805340756	7.58056341664285	4.0185376731656e-12	8.43994097565179e-10	16.2666952498132
FPR3	1.08126560914306	2.29328021170128	7.56952536871504	4.26960990114014e-12	8.90320404635248e-10	16.2067558804787
FMNL1	0.674996124886484	2.06590014756512	7.56423476361321	4.39539839194668e-12	9.10050091881528e-10	16.1780397436094
FOLR2	1.48654814864678	3.89071712831375	7.55915088304021	4.51972785960671e-12	9.32485337593135e-10	16.1504537213083
RPS6KA1	0.607402854889925	3.02748666452506	7.5346387432737	5.16981851029224e-12	1.06285279352265e-09	16.0175579130539
EVI2B	0.87013116005458	3.23667692582172	7.53129263736396	5.26546190226852e-12	1.07871762837808e-09	15.9994309148132
OLFML3	0.771588672820383	4.96030245840928	7.52638819544672	5.4088228204641e-12	1.1003656376949e-09	15.9728681331707
NFAM1	0.688838686039226	1.81798612957803	7.51739003506975	5.68197010433852e-12	1.15192079334032e-09	15.9241528754145
PYCARD	0.78232021642961	3.00602309945495	7.50155995480117	6.19605805480305e-12	1.24319327026043e-09	15.8385112635895
C1QC	1.08675165612116	7.90879544833729	7.48359447133687	6.83545935005128e-12	1.35288801719134e-09	15.7414117767415
OLFML2B	1.1071932602942	3.35593926723284	7.47922389024789	7.00064023443813e-12	1.38089993705452e-09	15.7178050488543
C3	1.24072063274772	6.6742435014063	7.46727084767173	7.47284849236287e-12	1.46415169437447e-09	15.6532740281774
ARHGAP4	0.652262096304425	2.54883101116591	7.46532966780975	7.5524566662585e-12	1.47009379514276e-09	15.6427984110854
S100A4	1.26233759547773	4.7072615165944	7.46530355831018	7.55353312454531e-12	1.47009379514276e-09	15.6426575187426
MYL12A	0.731139529239656	5.32520110992212	7.460315711642	7.76198622337523e-12	1.50564481602727e-09	15.6157460019128
PRKCD	0.640688915313505	2.83808735447177	7.45619685491144	7.93840784462085e-12	1.53476761199959e-09	15.5935289809578
LYVE1	1.37342451723444	1.57512478831507	7.44615551872897	8.38531516761457e-12	1.61050459437997e-09	15.5393887718249
RBM47	0.592539028238968	1.40718603527065	7.40282688210565	1.06171104116859e-11	2.02582099871602e-09	15.3061410497865
SCIMP	0.601024021880377	1.42220221129664	7.39986849232702	1.07893425314022e-11	2.05197831394457e-09	15.2902373449952
RNF149	0.745956384291323	2.71980364823316	7.39196327593785	1.12632556810898e-11	2.12674188485272e-09	15.2477543583767
RNASE6	0.970871049140883	4.31777346684856	7.37552872633845	1.23154251136466e-11	2.29731861377152e-09	15.1594990852263
SYNGR2	0.765598735657699	4.32161791710225	7.36748424033437	1.2865341860097e-11	2.38466258789042e-09	15.1163313192754
FPR2	0.678029988596288	0.633153493007636	7.36044873728525	1.33661598173656e-11	2.46186111437389e-09	15.0785951737064
COL3A1	1.80967392154607	4.97046552343385	7.35912856558874	1.34622625363357e-11	2.47176453682085e-09	15.0715160032979
HLA-DRB1	1.16538546326483	7.71247161926576	7.35351987947208	1.3878231490357e-11	2.53221344383585e-09	15.0414468394044
COL6A3	1.51617101895257	1.5481594020549	7.34652661458533	1.44147423360406e-11	2.60567665874429e-09	15.0039691283108
SDC2	0.992615534366121	4.13495426847126	7.34587835272987	1.44655031736071e-11	2.60678189443641e-09	15.0004958304575
SLC2A5	0.971163994021393	3.29736884029785	7.30443935201661	1.81052938297426e-11	3.17451588839994e-09	14.7787587329226
SPI1	0.852600705384572	4.40845283274329	7.29753203254417	1.87944795908076e-11	3.2854888618817e-09	14.7418534736767
BIN2	0.677865015160691	2.02150626504173	7.29658276776188	1.88911999195744e-11	3.2925387752364e-09	14.7367828689395
THBS1	1.42118848119657	2.69692579705168	7.27774938943427	2.09152095372188e-11	3.61294774925916e-09	14.6362444562097
AQP9	1.1075330128366	1.39759936426642	7.2688324866061	2.19469237000298e-11	3.77998535124967e-09	14.5886846975543
DOK3	0.619790567488613	2.12670735847494	7.26609828139987	2.22732494897301e-11	3.82490652340257e-09	14.5741067183146
LPAR6	0.651028688626236	3.10577528998556	7.24423995269253	2.50605256940369e-11	4.29093523078515e-09	14.4576551391062
ANKRD13B	-0.780674039376769	2.90863115707157	-7.24010286695045	2.56256296115849e-11	4.34942917480119e-09	14.4356327446184
HLA-DPB1	1.02576499467597	6.0738721206571	7.23892970737086	2.5788158139796e-11	4.36432808495151e-09	14.4293888775384
ENG	0.680021298579294	4.93117986836297	7.23746042969144	2.59931492720445e-11	4.37366572491892e-09	14.4215696499293
COLEC12	0.978105842846451	2.18170478667701	7.23525440919881	2.63039595491414e-11	4.41324507527506e-09	14.4098309878063
TYROBP	1.04944440795034	6.72555667003505	7.22689913530105	2.75148331359866e-11	4.60317639630615e-09	14.3653859551649
IL18	0.867295801534016	2.74728221290079	7.22358466814464	2.80103049817067e-11	4.65936660104533e-09	14.3477615662122
CASP4	0.669326400593963	2.18877889095995	7.22094957778796	2.84105057528673e-11	4.71251193009279e-09	14.3337523761833
RAB27A	0.601499006802844	1.63719360098728	7.21632571782839	2.91264608746962e-11	4.81758263765124e-09	14.3091758220311
TGM2	0.874810791157277	2.93273129273878	7.19817294664062	3.21138866381937e-11	5.29670479984242e-09	14.2127616801908
TNFAIP8L2	0.830537892655958	3.0328251295403	7.19128022170813	3.33259321639843e-11	5.46573371140042e-09	14.1761822300426
SIGLEC7	0.723831825844796	1.5651989943105	7.18120950697513	3.51785564514674e-11	5.73734741768666e-09	14.1227667211599
DENND3	0.602223366635715	1.89107896707088	7.16146723616122	3.91107989724116e-11	6.32565711801162e-09	14.0181546077186
ADORA3	0.984936984650886	3.84258362269899	7.15514373123647	4.04599125960356e-11	6.51868261723003e-09	13.984675652905
CD93	0.864504556066813	3.43206149790451	7.14836513949931	4.19572335032042e-11	6.69332511626116e-09	13.9488027635664
PRF1	0.891628931993315	1.48657353564912	7.14762850513206	4.21232122195602e-11	6.70149316584049e-09	13.944905396405
ACSL1	0.800094414832979	3.23025450083585	7.124132908076	4.7771705332761e-11	7.51818479585961e-09	13.8206950379425
LST1	0.940312018661825	3.28500814345694	7.11711955522432	4.95984441025081e-11	7.7638186482926e-09	13.7836562241071
LILRB4	0.824876646455555	2.93410556223267	7.10870355275475	5.18818494898085e-11	8.09953354588622e-09	13.7392326302725
BTK	0.624022646171347	1.88848882532998	7.07853770315286	6.09531402308071e-11	9.43997612375632e-09	13.5802091241998
CFI	1.15054183778002	3.59599577334359	7.06354094256019	6.60294054988726e-11	1.01990976160388e-08	13.5012720931436
CD74	1.0370697856928	9.07641170202023	7.05911872250292	6.7604496875977e-11	1.0360167346713e-08	13.4780106254115
S100A11	0.966173917031234	7.60490938005444	7.05793482339348	6.80324372449541e-11	1.0398455270736e-08	13.4717843472014
FUCA1	0.684549857883077	3.98844553206091	7.05314384513747	6.97917215159732e-11	1.06395019429586e-08	13.4465931082014
TNFSF13	0.643974954085777	2.31779025621952	7.05046406645306	7.07952834352119e-11	1.07643859737805e-08	13.4325062715554
GPR34	1.03846995971168	4.41973964900737	7.04725692215398	7.20150990805588e-11	1.08931232901984e-08	13.4156506161197
PROCR	0.745951842291633	3.27423852175397	7.01265486462136	8.6571289585176e-11	1.30274172294064e-08	13.2340300594988
IL2RG	0.618172865136138	1.38432526413606	7.00834559150442	8.85764678438933e-11	1.32948951876643e-08	13.2114417680694
CD84	0.692701738158936	1.72962465577481	7.00407440249031	9.06091848999954e-11	1.35651243045026e-08	13.189059773954
CLEC2B	0.918258424361004	2.02446227946467	6.98450094277382	1.005297347072e-10	1.48598218236691e-08	13.0865755900253
ST8SIA4	0.689284332596082	2.04340738412957	6.97799804144946	1.04057381482698e-10	1.53037741376078e-08	13.0525582471948
APBA2	-0.710510959636146	4.06306481296633	-6.97714618656871	1.04528454915744e-10	1.53344293898632e-08	13.0481032567398
LAYN	0.718125178260234	2.6871508279352	6.97505246318727	1.05695247974185e-10	1.54667379535557e-08	13.0371547337538
PLCB2	0.700838296168559	2.20706405806509	6.96294556908374	1.12698843454059e-10	1.62943495774823e-08	12.9738768451648
LAT2	0.692899739653572	3.04956755783958	6.95828606272984	1.15514747982437e-10	1.6612215740026e-08	12.9495378678721
C2	0.842209266517707	2.04524884068755	6.95200516229462	1.19420759327666e-10	1.7131744164286e-08	12.9167422146866
TMEM119	0.985450312501898	3.54465162178539	6.92742301582416	1.36002543394437e-10	1.93206338228005e-08	12.7885274250301
OSM	0.984991491034108	1.71078073121558	6.9143686134909	1.45712485359149e-10	2.0599793904757e-08	12.7205301402877
CD37	0.788356359239155	2.95805552914164	6.91290735832327	1.46841089347133e-10	2.07092045500267e-08	12.7129227722474
FAS	0.804433909688972	2.52121929416703	6.90201767653825	1.55528025633942e-10	2.17765343709568e-08	12.6562557343565
GCNT1	0.627426754190065	0.887364491462738	6.89443168589236	1.61877449571242e-10	2.25573714752174e-08	12.6168065407998
P2RY13	0.805020846433682	2.25230569441637	6.8847731518241	1.70333067548894e-10	2.35669118838324e-08	12.566610909166
CYBA	0.855183900045535	4.55754605585578	6.87003831885973	1.84079651198414e-10	2.53487231002873e-08	12.4901014856901
FXYD5	0.708347366465865	3.70110986874396	6.86884684050028	1.85237920340066e-10	2.54482034232833e-08	12.4839184222599
IBSP	1.6187034672793	2.75552435604815	6.85096639522575	2.03509227988954e-10	2.77623675107267e-08	12.3911943032041
ALOX5AP	1.12536003193358	5.26010671611867	6.83735706960181	2.18597979769745e-10	2.95446301963336e-08	12.3207009122963
BDKRB2	0.667388245215316	0.937104445769183	6.82996258892752	2.27253854837431e-10	3.06435815759656e-08	12.2824287795994
CPVL	1.01720497327575	4.28499672745517	6.81877249570836	2.40999993674517e-10	3.23407315769596e-08	12.2245513104713
RAC3	-0.902269805850758	3.60820125874207	-6.81837610659318	2.41501686463671e-10	3.23407315769596e-08	12.2225019866195
CD300LF	0.652979477293519	1.48535818962335	6.81432471861028	2.46688823958355e-10	3.29597720010445e-08	12.2015598583992
ISLR	1.33075282040561	2.94388607393311	6.81373397181804	2.47454306412306e-10	3.29865629874322e-08	12.1985067426857
COL1A2	1.56110546549679	4.63807361904408	6.8098492429268	2.5254680679494e-10	3.35123872916731e-08	12.1784329171268
ITGB1	0.659950032893079	4.69952816262347	6.80769365053553	2.55417049763913e-10	3.3816406540965e-08	12.167296687106
TNFSF10	0.788894501096336	2.29332854122094	6.7887241650923	2.82104066247017e-10	3.68483447784443e-08	12.0693738945423
NFKBIZ	0.84514394301507	1.73234408256643	6.77902627521096	2.9679190843692e-10	3.8629015923732e-08	12.0193660890546
CTSH	0.922575905043102	3.80463984698669	6.77050307840161	3.10321912156879e-10	4.02639233002305e-08	11.9754458715831
FBP1	0.847798420931911	2.64949047583623	6.75296363690369	3.4010795308769e-10	4.37398305218744e-08	11.8851539629469
CCL8	0.728863342738977	1.00720510515709	6.73224188028372	3.78948120021803e-10	4.8409465503015e-08	11.7786351204033
TIMP1	1.26767325169149	7.74121595811814	6.72063795202333	4.02576399862757e-10	5.09874799539843e-08	11.7190597595157
A2M	0.796541678664166	7.19404627730545	6.68850243511526	4.75863014733484e-10	5.94951045851047e-08	11.5543523377334
TGFBI	1.17695710398511	4.57408627349087	6.6860591358866	4.81945035961628e-10	6.01267624245546e-08	11.5418462622673
SOCS3	1.30913629217443	4.76499362256279	6.68279444578495	4.90191504186483e-10	6.10251841256635e-08	11.525139603036
CLDN23	0.605739052095603	0.926922049397868	6.67767968357423	5.03391744905976e-10	6.2402407239544e-08	11.4989739904173
CPQ	0.702177129909238	3.58589710017556	6.66735976677978	5.31101647618081e-10	6.55590526416002e-08	11.4462122440365
CLEC4A	0.639690783162237	1.89048311191969	6.66424047641179	5.39769403510135e-10	6.64884307230934e-08	11.4302729277582
ABI3	0.714564341430056	3.45784203846744	6.66312006524502	5.42916680754763e-10	6.67353183983754e-08	11.42454867344
IRF8	0.700569738487258	2.16669322180374	6.65430041133658	5.68331435909234e-10	6.9275923900694e-08	11.3795061144369
SLC11A1	0.930522320561518	2.82472832601751	6.63595624219602	6.25007980628062e-10	7.50871213270178e-08	11.2859217095558
SPINT2	0.629897133194837	2.01083833394221	6.63132920288086	6.4016220705454e-10	7.67497962695964e-08	11.2623379558418
RHBDF2	0.682365315763768	2.68969091686639	6.62835531065987	6.50092754587518e-10	7.7621606670964e-08	11.2471847808009
C1R	1.13096416925596	5.31601784549421	6.60684848288603	7.26572430558141e-10	8.58752722732757e-08	11.1377058891095
CXCL6	0.86328198943914	0.591799333975435	6.59880503329102	7.57398532074443e-10	8.86493161745416e-08	11.0968097770977
SIGLEC10	0.937477739849928	3.28185135563225	6.59874470099945	7.57634555142348e-10	8.86493161745416e-08	11.0965031235805
HLA-DQA1	1.08950954550525	3.26624122389142	6.58778029852302	8.01753740732589e-10	9.27800251071648e-08	11.0407986444483
IL6	1.0316419079436	1.23048645165874	6.58760684419609	8.02471657716927e-10	9.27800251071648e-08	11.0399178084845
CXCL8	1.88558860484963	3.54972690491113	6.58089107750421	8.30760288888747e-10	9.56717968192254e-08	11.005823295674
TREM1	1.08617255730193	1.78032401356297	6.56551603779038	8.99277061618009e-10	1.03155382704697e-07	10.9278373969164
RGS10	0.810071043587008	4.54249860209672	6.55230166063877	9.62593104221612e-10	1.09344209292193e-07	10.8608888926638
SOX12	-0.675421668764329	3.61485557995521	-6.55090538302074	9.69534571440027e-10	1.09918864121687e-07	10.8538191011853
APOBEC3C	0.795222835246984	3.76851798628616	6.54906120923186	9.7877835147883e-10	1.10751805441462e-07	10.844482709894
CCL5	0.884117027598931	2.20813682110171	6.54743750816931	9.86988876581e-10	1.11035297759027e-07	10.8362636609659
MARCO	1.29961577977875	1.35064097930191	6.53995498732116	1.02571096381251e-09	1.14728325755021e-07	10.7984018674172
CORO1A	0.617066771104753	3.91363482515997	6.52835846860753	1.08869912531942e-09	1.21540871567925e-07	10.7397691375094
SELL	0.971266500562592	2.15014101775172	6.524869681602	1.10838389410743e-09	1.23502309971852e-07	10.7221405806735
DUSP23	0.850733356338409	4.11637849044381	6.49548383527015	1.28871796758681e-09	1.419705207047e-07	10.5738584716463
C19orf38	0.622883945263822	1.70953227435995	6.49142559280901	1.31579270671909e-09	1.4440824956242e-07	10.5534089247474
STOM	0.787279709205187	5.46476251168944	6.46522493013291	1.5045814638157e-09	1.63895518522029e-07	10.4215507553934
DRAM1	0.589245055273215	2.58753049929315	6.44106080243499	1.70220815101409e-09	1.83032831147807e-07	10.3001999074234
SMCO4	0.589262493809559	2.80391839600132	6.4137700551379	1.95624054917617e-09	2.08809903006853e-07	10.1634473573776
CD3D	0.652687041830114	0.980918511816222	6.39027119917825	2.20461937428902e-09	2.31929930462366e-07	10.0459524697168
CH25H	1.03742771046973	2.41167082341067	6.37248945624274	2.41296228860853e-09	2.51133028778941e-07	9.95720213054536
MANEAL	-0.797056658963443	3.61561669595338	-6.37083445725166	2.43331155785616e-09	2.52800288129089e-07	9.94894886318781
APBB1IP	0.790346488583873	3.28241717431062	6.3552051106528	2.63400568467007e-09	2.70284165045398e-07	9.87106617892747
TNFSF13B	0.826286985870095	2.75064607966723	6.34778860927337	2.73485389762904e-09	2.79160689721795e-07	9.83414629103484
KCNE3	0.588474252320124	1.99694508240887	6.34678393876742	2.74880417746842e-09	2.79607020052001e-07	9.82914681888636
COL15A1	0.72854985429878	1.06782772082246	6.32562675184492	3.05939089726094e-09	3.08512359789939e-07	9.72396664505977
ST14	0.78898628568429	2.24214332918615	6.32154384116924	3.12318413299775e-09	3.13861191004027e-07	9.70369165216651
HCST	0.795250731193149	3.10218003196733	6.31509461522421	3.22662526468037e-09	3.23144029723659e-07	9.67168094509056
TYMP	0.870395280436519	3.53404606255424	6.31382554449294	3.24737358103765e-09	3.2466507067816e-07	9.66538407971457
NIPAL2	0.592911839651094	1.44246520621572	6.31149526105031	3.28581421923267e-09	3.27946726185193e-07	9.65382355031886
CD2	0.701247146298341	1.11952349663045	6.2760370715967	3.92905773528675e-09	3.85556124353257e-07	9.4782126097736
LRFN4	-0.58612712848474	3.54792632084196	-6.26825300111283	4.08604571372152e-09	3.99618008521036e-07	9.43973598113937
ADAMTS2	0.624242066187099	1.00984731011478	6.26641163425522	4.12407503531188e-09	4.0266282455979e-07	9.43063807244816
CD52	1.02937150025568	2.25021679669269	6.26249293376586	4.20616936319274e-09	4.08628303841488e-07	9.41128142906656
TDO2	0.692314319045713	0.852757117573452	6.24978644843227	4.4835716734092e-09	4.3198399223654e-07	9.34856435528779
CD69	0.610554305466421	1.19966404174165	6.24655313371718	4.55698395116011e-09	4.3617806878096e-07	9.33261682520106
RARRES1	1.13981992939724	1.74018334264609	6.23654205384983	4.79186110693467e-09	4.56883582057432e-07	9.28326946008151
CEBPB	0.715879496809197	4.15967478801251	6.23601273411307	4.80460580922574e-09	4.56883582057432e-07	9.28066155408188
LSP1	0.764791645898089	2.7976362458436	6.23116328207611	4.92293068584013e-09	4.66615509665824e-07	9.2567746657058
IL1RN	0.694909764385451	1.13667255846704	6.21732729300229	5.27649694810481e-09	4.97704082890138e-07	9.18868129675381
SRPX2	1.15306753627306	3.46411217540494	6.21493659170785	5.34006872306397e-09	5.01752589160132e-07	9.17692431698425
OLIG2	-1.30530760232893	5.06837087125856	-6.20716126221804	5.55207556284904e-09	5.17016006201063e-07	9.13870476174629
PLIN2	0.959203694500594	3.68646464952087	6.20650714185813	5.57028392860689e-09	5.17126067608812e-07	9.13549069107794
MPEG1	0.744504219799302	1.91852213935205	6.19304717126467	5.95826453905264e-09	5.49581661361242e-07	9.06939729092935
LILRA5	0.639562993094882	0.829617420122542	6.18794094964085	6.11229768743577e-09	5.62013740277657e-07	9.04434546050274
BACE2	0.619897122317255	2.00142261078717	6.17850001803737	6.40746631183606e-09	5.84551149295581e-07	8.99805829953777
FCGBP	1.19900323920757	4.75874530837085	6.17263536938793	6.59783047895807e-09	6.00978983112208e-07	8.96932552981168
CDCP1	0.68078551799557	1.35540928612694	6.16149681790667	6.97480928100851e-09	6.28690231739243e-07	8.91479765560978
BCL7A	-0.729971742741182	2.27460711902799	-6.16114140950952	6.98717999679856e-09	6.28690231739243e-07	8.91305872047436
FGFBP3	-0.795527578033856	2.25306601688356	-6.16080336332508	6.99896639030105e-09	6.28690231739243e-07	8.91140478869809
HES6	-1.19061444329609	5.4976616845732	-6.1326496840668	8.05230468523797e-09	7.12348354025741e-07	8.77384430079988
CHI3L2	1.65345766861074	5.56966562435474	6.12921542959236	8.1910022480053e-09	7.21339439297565e-07	8.75708939498838
FTL	0.783011078615425	11.7164761325606	6.12878312338139	8.20862705613375e-09	7.21802873383255e-07	8.75498066358644
HSD11B1	0.832497359465304	1.38002161671092	6.1165962232261	8.72109836137637e-09	7.60915829176799e-07	8.69557027648488
PDCD1LG2	0.751327238608902	1.7574118513589	6.11635325067453	8.73162871098798e-09	7.60915829176799e-07	8.69438650149278
ITGA5	0.72458428897628	3.46660148417322	6.10759561683221	9.11963416737615e-09	7.9001198832432e-07	8.65173718525287
CRYBB1	0.651625918902828	1.65267021027682	6.09613772087328	9.65293896651024e-09	8.32505387647907e-07	8.59599167278928
CCL3	1.29611468993866	2.60865966267562	6.08475852599877	1.0212861167364e-08	8.78200773164777e-07	8.54068977083039
EBF4	-0.666020797305636	3.35796858485082	-6.07483224693987	1.07272512481232e-08	9.18375393877079e-07	8.49249845679566
SBK1	-0.973741224697636	2.78444090201269	-6.07323932388124	1.08121336593573e-08	9.23991872231081e-07	8.48476924582895
C7	1.03926782103241	1.16032885020616	6.07136145049344	1.09130476268908e-08	9.28833982203026e-07	8.47565892506819
CXCL1	0.986205159998077	1.37765204459816	6.06886676065237	1.10485399808367e-08	9.38997239972509e-07	8.46355874349957
HLA-DPA1	0.965509105243224	5.56797180751058	6.05988609628224	1.15501165092658e-08	9.80198623003637e-07	8.42002340726068
ASPN	0.843833006356736	1.35044370679143	6.05876228375624	1.16144352939741e-08	9.82047248703353e-07	8.41457820551895
IL32	0.86259835969241	2.64366619873827	6.05833158954496	1.16391781749828e-08	9.82047248703353e-07	8.4124915234538
SAPCD2	-1.00054373855966	2.68456499193524	-6.05124550996675	1.20537745683576e-08	1.01263846866575e-06	8.37817255371736
RRAS	0.668748801836705	4.68859810520338	6.04825679042293	1.2232956678591e-08	1.02181064605564e-06	8.363704838566
IGFBP4	0.779899482076073	5.72900505624193	6.03846612204969	1.2838444196336e-08	1.0647702291072e-06	8.3163400284366
PI3	2.04211849506765	2.95148221890108	6.03433632602349	1.31025798335732e-08	1.08359819935246e-06	8.29637472569058
TMEM145	-0.932971167279226	2.98884121185965	-6.03128902974806	1.33008937337006e-08	1.09844311517621e-06	8.28164790532564
FSD1	-0.733669353429276	3.15438103730308	-6.02315188456086	1.38450003040823e-08	1.13534836061019e-06	8.2423447379424
ARHGAP33	-0.793159035509843	3.48654030136883	-6.02258804754997	1.38835015259035e-08	1.1369088409438e-06	8.239622519319
PTX3	1.39845009794496	3.71654039376059	6.0203437713357	1.40377947943151e-08	1.14632828623171e-06	8.22878859977526
EBI3	0.70571097335007	2.49103220894691	6.01823390070821	1.41843820332925e-08	1.15668088516459e-06	8.21860569108857
MYOF	0.668774674146067	2.62334364687856	6.01453767601055	1.44448143002919e-08	1.17490587958764e-06	8.20077164464996
CCL7	0.71274060490676	0.523762450427074	5.99925178822683	1.55725918820982e-08	1.25066976921605e-06	8.12708747073444
RETN	0.593467441894685	0.58311733374996	5.97195005714654	1.78057733958262e-08	1.41061830564736e-06	7.99576062855021
LPAR5	0.715116568495636	2.79858987834783	5.96659103621659	1.8279641779761e-08	1.44239871659096e-06	7.97002475511718
SELPLG	0.812501712503505	4.03894781387046	5.96395825340456	1.851695500206e-08	1.45904109541873e-06	7.95738629637632
MGP	1.23838659176228	5.01046896526457	5.96038551711426	1.88438336700773e-08	1.4788103716328e-06	7.94024102105193
RNASE1	1.19934531051608	5.94972475092635	5.95803599459354	1.90618761371411e-08	1.49191120914109e-06	7.92896921275565
PAFAH1B3	-0.629960569677362	5.07162286990999	-5.94887017214962	1.99364044840875e-08	1.54372424008685e-06	7.88502181568387
KCTD12	0.691250071562322	4.77404331734908	5.9488146902448	1.99418161506676e-08	1.54372424008685e-06	7.88475592031436
GPSM1	-0.662147792509404	3.71140183775427	-5.94257156651075	2.05600603702014e-08	1.58788392173935e-06	7.85484547084993
CP	1.08538537194377	2.57980622316273	5.93695176588792	2.11326327365472e-08	1.61713109775725e-06	7.82793750683404
COL8A2	0.828029145623505	2.17466556948139	5.92585664577932	2.23093535102931e-08	1.70271401752351e-06	7.77485845744355
DYNLT3	0.626936270896727	3.59198745508804	5.92524466250731	2.23760964818335e-08	1.70557851864858e-06	7.77193247430379
SLC37A2	0.601250221765864	1.81336674863448	5.92191170393144	2.27430415428107e-08	1.72903381062511e-06	7.75600030862079
DOK2	0.607476083682307	1.19042344342346	5.88713511569409	2.6941740007442e-08	2.00133253665969e-06	7.59008583539778
MXD3	-0.617376661320928	1.95805651538748	-5.8779372658407	2.81737826421762e-08	2.08754143036642e-06	7.54630341750654
IGFBP6	1.11498217163657	2.91466537633183	5.8756391839599	2.84901327783855e-08	2.10297519915498e-06	7.5353708949119
ANPEP	0.816124208761861	1.68195167986091	5.86854218214311	2.94892386172533e-08	2.16529616227915e-06	7.50162522329258
EFNA2	-0.699199001820449	1.45071533375625	-5.86832844826349	2.95198545082673e-08	2.16529616227915e-06	7.50060932185146
SOX8	-1.2882163102132	4.95456225259664	-5.84317913357348	3.33485263808184e-08	2.42480748418038e-06	7.38122972474033
SALL3	-0.876555795356694	2.49235103034451	-5.83978516799597	3.39011378464169e-08	2.45277042805297e-06	7.36514318189708
C15orf48	0.776843811417348	1.34070602510075	5.82627596647446	3.61910710729396e-08	2.60232520533956e-06	7.30116983495933
HMOX1	0.995618655308068	5.78109452494609	5.81351063910771	3.84938532375153e-08	2.73756468815933e-06	7.24080286204692
BCAN	-1.41265276412316	7.84928049553035	-5.81292867826918	3.8602188476677e-08	2.74192941434032e-06	7.23805272435387
PILRA	0.601159071211833	2.79800990091279	5.80680157505274	3.97610684140365e-08	2.81397515332164e-06	7.20910853732316
CKB	-0.982732423407354	7.88612300360988	-5.80570799484304	3.99714631692638e-08	2.82544046012567e-06	7.20394448855177
IL4I1	0.662048525203327	1.56623411911857	5.79860885029695	4.13640424823087e-08	2.91329595707426e-06	7.17043586851548
BRSK2	-0.82173694617008	1.97168480691157	-5.79743233635819	4.15993757120208e-08	2.92634066228646e-06	7.16488505942931
MYL9	0.852073426771111	4.40310128575005	5.79289667050396	4.25189649141532e-08	2.98341901641202e-06	7.14349223966385
ASCL1	-1.18715317523527	3.96214149683453	-5.77894132106273	4.54750458445344e-08	3.17222401639765e-06	7.07773573916471
PLTP	0.843830980077862	7.19580489805577	5.76514514747955	4.85949683522466e-08	3.36573477720359e-06	7.01282593148869
UBD	0.74431832759846	0.979583790540096	5.76410556170481	4.88383806001986e-08	3.37458760722343e-06	7.00793867304076
ICAM1	0.942526435915901	3.11364214995562	5.7636730569214	4.89400001762726e-08	3.37761204526244e-06	7.00590556042554
FN1	0.836420641716691	6.10387103918179	5.75847504753593	5.01776227502732e-08	3.45079017611331e-06	6.98147824787896
FAM181B	-0.904180941156378	4.65952020311716	-5.7381901901719	5.53073454333833e-08	3.77246492735859e-06	6.88628372825116
BTBD17	-1.14825757218298	2.8022222182201	-5.71222822345564	6.26270184631485e-08	4.20782937515288e-06	6.76475341658094
B4GALNT4	-0.732992647692025	3.921117638555	-5.70715408310823	6.41645629028417e-08	4.30123574535961e-06	6.74104123586781
DCN	1.16070842480834	3.55066252471341	5.68046008048231	7.28821274158292e-08	4.80289929280815e-06	6.61651450710634
CCL4	1.06774573602575	2.18249620195927	5.67192141751291	7.59078376007537e-08	4.95752898657182e-06	6.57675953142368
GLRX	0.609771295996302	2.92673425658139	5.66966373752423	7.67281895020938e-08	5.00550703961872e-06	6.56625435653601
C1RL	0.740059057693726	3.01564200399648	5.66932743840506	7.68511274245476e-08	5.00793167068868e-06	6.56468975441577
HIP1R	-0.752029694600701	3.32997400618762	-5.65562425971612	8.20277914393238e-08	5.29367862130315e-06	6.50098681624425
GPX8	0.809052040671523	2.36240673585498	5.65556179017288	8.20521546282452e-08	5.29367862130315e-06	6.50069663292793
CCL20	0.926959496092034	1.01712072235213	5.65090563897098	8.38881282963082e-08	5.40615468745756e-06	6.47907360742999
C1orf54	0.659733953367537	4.03924099356002	5.6501255963117	8.41996139749113e-08	5.420245712407e-06	6.47545221594789
SLPI	1.57806008666234	4.13831512492939	5.62952129988902	9.28495388756626e-08	5.89902723213635e-06	6.37991046801351
CXCL12	0.812690665277927	2.08863095272598	5.6213100044923	9.65338778848894e-08	6.08674247091257e-06	6.34189665535682
NOVA1	-0.720218526753486	3.73105043952718	-5.61810656892123	9.80096814608116e-08	6.16623924288584e-06	6.32707607489238
PTPRS	-0.674208747674662	4.3451802481004	-5.61429082198226	9.97963882355653e-08	6.25194390548278e-06	6.30942968035778
OR2I1P	0.680318224585777	0.8694487885478	5.61046149165298	1.01621470353643e-07	6.34669094297427e-06	6.2917281502355
CXCL5	1.08637726065624	1.16286192754319	5.60520194296496	1.04181505571632e-07	6.47800379745566e-06	6.26742782444519
IFITM2	0.765481574193022	5.09994032650618	5.6018075366171	1.05867075372543e-07	6.57580949976241e-06	6.2517526093084
NCAM1	-0.759529803046195	4.75313681726846	-5.5913485839548	1.11230134575083e-07	6.87237446289459e-06	6.20349179111609
RFTN1	0.665484087280579	3.63506056381441	5.58727050428801	1.13392475329396e-07	6.98380427959645e-06	6.18468991148525
FSTL1	0.613217270333422	4.91790199905875	5.5793543098358	1.17707883877319e-07	7.2039939370493e-06	6.14821758328349
PLAU	0.982465219943198	3.71312387943708	5.56565000892538	1.25561229009867e-07	7.62866126763693e-06	6.08515609401957
SIGLEC14	0.772602704025566	2.11512146804509	5.53991250962116	1.41718153322725e-07	8.43475822431593e-06	5.96699246401457
CXCL2	0.933844669911672	2.03214292358729	5.51333482395736	1.60531616160982e-07	9.44854785563636e-06	5.84534261470688
BIRC3	0.719280935108898	1.24164149239252	5.50386981176473	1.67803997049962e-07	9.78778419156456e-06	5.80211140109025
NQO1	0.608356585634553	3.3662339946129	5.49635945149155	1.73802653161541e-07	1.00973288658138e-05	5.7678423180001
DUSP1	0.98556235101625	6.01920599525777	5.49192410246839	1.77443101350619e-07	1.02883518952916e-05	5.74761850814461
ZBTB12	-0.638497039531369	2.66006919923444	-5.48478896221878	1.83456337910535e-07	1.06159219044424e-05	5.71510677353576
SERPINF1	0.822585591230038	3.93159384535321	5.4826798321332	1.85271637228156e-07	1.06997577476166e-05	5.70550165170463
ANXA2	0.855703896729604	5.41849736802055	5.4724608399068	1.9431838141882e-07	1.11232032704908e-05	5.65899775324911
ZNF711	-0.631215562332931	2.81348109777834	-5.4654561343411	2.00767307871291e-07	1.14586518129825e-05	5.6271539041754
TNFAIP2	0.930730573222273	3.05785944421241	5.46490503564265	2.01283457959023e-07	1.14656948876619e-05	5.62464970329149
PTGS2	0.832097461914951	1.42321153836422	5.44825135910577	2.17507060383157e-07	1.22275526475003e-05	5.54905302514588
SAA2	1.26435010044041	1.27454260926932	5.44288122319615	2.23005695725949e-07	1.24838289130882e-05	5.52470836173719
SLC16A3	0.71533968760005	2.88584779144661	5.43998285231124	2.26029573999575e-07	1.26409853803766e-05	5.51157559213916
HES5	-0.986662753127042	1.70688589690862	-5.43599279367702	2.30257986875532e-07	1.28398300648648e-05	5.49350379507746
COPZ2	0.796877647274956	3.51588161724728	5.43384569509674	2.32565205050994e-07	1.29198711963011e-05	5.48378274371092
CLEC5A	0.785844799261873	2.12526806494659	5.43070517922307	2.35980623983336e-07	1.30351946002981e-05	5.46956850669224
FOXO6	-0.595354529780556	1.5576493937452	-5.42833045466866	2.38595682332904e-07	1.31299586280596e-05	5.45882388795724
KCTD15	-0.589974729534561	3.1035614334693	-5.41499731756376	2.53811955288645e-07	1.39279310464644e-05	5.39855448555601
NEU4	-1.03238773351478	2.23584944648701	-5.40352460010048	2.67659964068015e-07	1.45396053491187e-05	5.34677280382795
MXRA8	0.737873487598567	3.97981924803419	5.40110680910107	2.70671030834077e-07	1.46737878155147e-05	5.33586943175625
SUSD3	0.664859920859662	2.4073265007042	5.39857728232339	2.73856631739747e-07	1.4791551486946e-05	5.32446561754159
HLA-DQB1	0.970949125962322	3.91139098170226	5.397623660934	2.75067062727526e-07	1.48431983285324e-05	5.32016734070032
LOX	1.05617446126484	2.91313724033108	5.39263937957075	2.8147906117824e-07	1.50804514342118e-05	5.2977097480949
MMP1	0.682303265105221	0.725610997056731	5.38270512277626	2.94696921937668e-07	1.56564778718604e-05	5.25299003851517
OLIG1	-1.20871675358631	6.35634620817478	-5.38162406000636	2.96171336703026e-07	1.57151441428428e-05	5.24812685395168
MAPT	-0.803786106888154	3.57366602209223	-5.37888282488183	2.99942327758213e-07	1.58629825097996e-05	5.23579824585241
NRARP	-0.629826015881979	2.83391676352501	-5.37566273593098	3.04431915776261e-07	1.60567897619048e-05	5.22132132199608
TMEM121	-0.612129616585614	2.52923380102449	-5.37086248008725	3.11246598459142e-07	1.63571153413447e-05	5.19975092334482
S100A12	0.640794156601957	0.915815244866444	5.36916364050174	3.13693829838706e-07	1.64413300204601e-05	5.19212008888494
TREM2	0.851603432650783	6.19641248435967	5.367120992499	3.16661190523707e-07	1.6567111945437e-05	5.18294705800003
RCOR2	-1.0025623119025	2.89578833884911	-5.36432911119817	3.20761294486177e-07	1.67665977629046e-05	5.17041314936862
NKG7	0.636376328357327	1.72689441571489	5.36327074012817	3.2232909715241e-07	1.68334785290141e-05	5.16566281554202
RDH10	0.862182155989043	3.57691876129874	5.35848220552637	3.29516446462796e-07	1.70562737230703e-05	5.14417800015168
ACTA2	0.833733706327441	4.46063710497323	5.35754213813829	3.3094568521287e-07	1.71150803565313e-05	5.13996167730628
COL8A1	0.996783344642567	1.72794577247651	5.35031838161451	3.42131983456045e-07	1.75382441773908e-05	5.10757860697839
MAST1	-0.740782289771015	1.91221411706327	-5.34594510540307	3.49082515552722e-07	1.78475313796644e-05	5.08798795414969
MEDAG	0.78207500436978	0.883795700267161	5.34366262787165	3.5276460290882e-07	1.80200060105313e-05	5.07776753669147
SPP1	1.200887863702	10.0271813470878	5.33913359782021	3.60183313568638e-07	1.83348065643697e-05	5.05749617079235
HPGDS	0.645112460292651	2.00664289763702	5.33793062186874	3.62179268501392e-07	1.84124447725234e-05	5.05211372702675
LGALS9	0.604025081717837	3.42599319516333	5.33279242344612	3.70826580957282e-07	1.87620897594045e-05	5.02913312130786
COL5A1	1.06017396657416	2.4519719724203	5.32318215138699	3.87543825323622e-07	1.94729099218333e-05	4.98619079039536
LRRC4B	-0.704532753501064	5.03159650280061	-5.31844972053366	3.96043788693031e-07	1.98828965523818e-05	4.96506350712134
BTBD11	0.652732078431047	1.02985792919093	5.29587537281044	4.39156156008032e-07	2.17674143745991e-05	4.86445654242765
PRSS23	0.622737919242312	2.54034033666636	5.2904039241693	4.5027535746191e-07	2.22233535892887e-05	4.84011515948923
ZDHHC22	-0.991884087564098	2.6786176902979	-5.28976666550655	4.51588114874777e-07	2.22693203236432e-05	4.83728122084787
TAGLN	0.93313943768861	4.84268070794662	5.28118706335804	4.69629534200393e-07	2.3081026610571e-05	4.79914939249053
FAM171A2	-0.633284724826217	2.33103635593173	-5.27842440564282	4.75587037813758e-07	2.32953862221744e-05	4.78687968388919
CBX2	-0.65669832082797	1.71224427658086	-5.26777158034199	4.99256475294272e-07	2.43119998523825e-05	4.73960806124501
TRAF4	-0.729463336143053	4.67354093671948	-5.26629186402793	5.02633733434844e-07	2.44357000783183e-05	4.73304694710906
RNF157	-0.658583580919936	3.47212885677764	-5.25742022048764	5.23353868344167e-07	2.52120976163456e-05	4.69373582765941
ADAMTS14	0.616383704907082	1.20496790621587	5.25076474809466	5.39442068359379e-07	2.59229662924272e-05	4.66427414005384
CSPG5	-1.10052965456677	5.13507226182799	-5.24959226862711	5.42325776880746e-07	2.60401111305396e-05	4.65908655221319
DPF1	-0.621706070002355	2.55862400543613	-5.24458579686093	5.54809065053042e-07	2.65087044854763e-05	4.63694442877914
ABCC3	1.01107667010336	2.59450891177386	5.23644723268862	5.75701750026542e-07	2.74620082343135e-05	4.60098049110705
SOD2	1.04918194618836	5.64013742083596	5.23574368359075	5.77543417978852e-07	2.75022735708675e-05	4.59787331506252
UHRF1	-0.789075605976592	2.95597194745825	-5.22557178302957	6.04820243235709e-07	2.8566195404844e-05	4.5529814217818
MVP	0.611852403431379	3.81427057337858	5.22096706143026	6.17576972430644e-07	2.90092250115109e-05	4.53267875344292
PRR36	-0.799467447438512	2.36082949632897	-5.21073642840535	6.46864457908476e-07	3.02147800831217e-05	4.48761437631422
SLIT1	-0.972404558317874	2.91416804022915	-5.19531614232238	6.93580206424998e-07	3.2038028095361e-05	4.41980394250923
CD48	0.639534069725562	1.55061029751277	5.19448669010863	6.96184021335882e-07	3.2132882572125e-05	4.41616031850396
MARCKSL1	-0.716277891044401	8.00138199342578	-5.19352662482233	6.99209740890834e-07	3.22470451353816e-05	4.41194343123848
BCL3	0.689598338353467	2.93678365210661	5.19270002621614	7.01825083888941e-07	3.23421161586611e-05	4.40831319407858
DOT1L	-0.607990940502971	2.49875706401383	-5.17657388008172	7.54795251562101e-07	3.42692304455337e-05	4.33756960369858
CLIP2	-0.683435695502384	5.26083063552429	-5.16923175777339	7.80182741603443e-07	3.53120385534885e-05	4.30541032482477
EZH2	-0.614274511018073	3.13115583888022	-5.14801813696028	8.58294308273927e-07	3.82835979963253e-05	4.21266798781381
PTGES	0.795011061897022	1.58473373767896	5.12786878623623	9.39504283716179e-07	4.13063528714884e-05	4.12482086351966
MEX3A	-0.84048495164448	2.75054241862913	-5.12399664268139	9.55945026963692e-07	4.19659866837061e-05	4.10796623432341
CFH	0.731981023887645	2.22065536978551	5.11966541436039	9.74666667085941e-07	4.26595672347428e-05	4.08912369296475
CCND2	-0.825910008481596	5.12447699386072	-5.11658124643674	9.88214820234391e-07	4.31232426823807e-05	4.07571304482325
GYPC	0.685148472024385	3.39656141582932	5.11003081914319	1.0176000092141e-06	4.43392624910326e-05	4.0472488133228
HR	-0.613871785301539	1.564356466945	-5.10776646775953	1.02795419222028e-06	4.47236672288864e-05	4.03741514970184
ARVCF	-0.616010584610448	2.74427555269533	-5.10530882085888	1.03930821514954e-06	4.51167946155657e-05	4.02674544331624
GLCCI1	-0.760389139125199	2.67402040610242	-5.09870433646531	1.07042774726523e-06	4.62613359582346e-05	3.99809009567533
SPSB4	-0.671043550745743	2.29305185908032	-5.09600119310561	1.08342431963307e-06	4.67538032153851e-05	3.98636916716808
MAN1C1	0.768472487469366	3.28142071490642	5.09131548499675	1.10631738673151e-06	4.75672482946509e-05	3.96606194789493
CXCR4	0.666659699587092	4.89190330197429	5.09130934318014	1.10634770041509e-06	4.75672482946509e-05	3.96603533857961
KIFC1	-0.734966833235501	3.00170379154233	-5.09104788699658	1.10763889851982e-06	4.75877206533309e-05	3.96490260473646
TTYH1	-0.891860099308767	5.67917863423972	-5.07492519651971	1.19015558106218e-06	5.04278765685615e-05	3.89513043961493
TNFAIP8L3	0.681748183766751	2.52636111456559	5.07474604375732	1.19110525041708e-06	5.04315172270501e-05	3.89435600410565
FAM78B	0.597081907820789	1.69119846619245	5.07297224247303	1.20054782248524e-06	5.06476775371718e-05	3.88668929915593
CTSK	0.901866008314478	3.72399101029066	5.07157780821616	1.20802194152707e-06	5.08894495670568e-05	3.88066359567919
G0S2	0.985345639356397	3.27172961465545	5.0709129063541	1.21160169998368e-06	5.09667063810856e-05	3.8777907910723
IGSF6	0.621179679075944	2.5492943171528	5.06681480199667	1.23389417249867e-06	5.17181472000571e-05	3.86009011020168
ACAP3	-0.734915035067232	3.70541267890426	-5.05874634786963	1.27895532206237e-06	5.3220729261285e-05	3.82526960162882
SLC7A8	0.608043691164257	2.25601124584141	5.05032985891004	1.32766375266531e-06	5.48996483901341e-05	3.78898822011024
SYNPO	0.752079521779944	3.4882571472357	5.03560830404187	1.41722977476644e-06	5.7865590810691e-05	3.72562844067142
CASP1	0.625701700456534	2.80825949126102	5.03391986863665	1.42787002050481e-06	5.82592920246081e-05	3.71836986340196
EPB41L3	0.626278341947451	2.09065145390414	5.03165697685252	1.44225219442667e-06	5.868207587177e-05	3.70864436394553
AHR	0.77255026680197	2.79468824532343	5.02689083081761	1.47300611214078e-06	5.98083503960804e-05	3.68817031636088
DPYSL4	-0.788129418707264	3.54902457675864	-5.02638291612534	1.4763207922441e-06	5.99012801228328e-05	3.68598925393348
EVI2A	0.85131496129816	3.50863247521155	4.99676519218848	1.68266028632872e-06	6.66975465973352e-05	3.55907300040879
SAA1	1.9331672955108	3.51300710027756	4.99481468533303	1.69719063547742e-06	6.719899065464e-05	3.55073324217669
KLF15	-0.696714600004603	3.50062778894164	-4.99475827488966	1.69761267432124e-06	6.719899065464e-05	3.55049208272682
DLL1	-0.958650467685438	2.76706754385779	-4.99167046506736	1.72087048021497e-06	6.78895031948051e-05	3.53729434873968
SMOC2	0.669307733892859	1.75898323968788	4.978970716643	1.81982257230973e-06	7.09928344825429e-05	3.48307411965641
CHD7	-0.595928514852239	1.90050882298261	-4.94941625441343	2.07196349562044e-06	7.91725998814077e-05	3.35727111569999
MCM7	-0.588774391765138	5.24142567745699	-4.9430675045089	2.13039262483358e-06	8.10868540978867e-05	3.33031568273717
MYCN	-0.779157886642949	2.13994274336342	-4.94268480105379	2.1339653809792e-06	8.1169926188425e-05	3.32869158724231
DCBLD2	0.605131697543739	2.35247593534356	4.94131787496564	2.14677395607717e-06	8.15508724615991e-05	3.32289142871168
RHBDL3	-0.653828559604536	2.16027162825002	-4.94007909303129	2.15844619746035e-06	8.18107775157383e-05	3.31763599300112
PODXL2	-0.798777478325175	5.01115696444921	-4.93925211571068	2.16627252523655e-06	8.20247431459058e-05	3.31412812494971
SPHK1	0.607596843478881	2.03368419344294	4.93217639058081	2.23437097312512e-06	8.42209283459368e-05	3.28413134030567
KDELR3	0.801935964729377	2.33063235183048	4.93072371776107	2.24860662930624e-06	8.45392113749539e-05	3.27797665472165
JUNB	0.724487327631967	6.0333585280359	4.92934836998857	2.26216560767881e-06	8.49942492506711e-05	3.27215076323178
SOX2	-0.680698310499126	6.91800147555686	-4.92125199377599	2.3436070497142e-06	8.71013270602567e-05	3.23787834103206
DPP4	0.743414198681043	1.29176220197579	4.91963458555499	2.36021406885413e-06	8.76627346298894e-05	3.23103654650563
ADAM8	0.666040120167308	1.64699750991487	4.9179675909979	2.3774496775427e-06	8.82467605357187e-05	3.22398666630633
OGN	0.748845074994529	0.816726764190293	4.90786853275182	2.48450754820399e-06	9.15223610201807e-05	3.1813130412664
PHGDH	-0.609961275979908	4.73182105155065	-4.90454866431822	2.52071119495869e-06	9.26805822040636e-05	3.16729852840681
MGST1	0.833953788141374	3.25708149628258	4.90178955674494	2.55118854539646e-06	9.34480838143433e-05	3.15565634419339
CRMP1	-0.693349344421534	5.02214797399836	-4.89683450373927	2.60682216157102e-06	9.52988487956817e-05	3.13475996312373
ASS1	0.950371780919189	3.1302067469808	4.89464811146553	2.63174268946791e-06	9.59772394815508e-05	3.12554432155852
MAP2	-0.761770096227814	4.71231120346989	-4.89277596977698	2.65326487057514e-06	9.65811571061538e-05	3.11765557424554
GPC2	-0.854948039013269	2.26139343178015	-4.87072639700979	2.91994722984978e-06	0.000104721719231719	3.0249059789517
PERP	0.603137016436935	1.48757717103452	4.86140091024261	3.0403962619802e-06	0.000107980302036641	2.98576914968331
POU3F3	-0.634746336818129	4.28262766788876	-4.85435456401356	3.13458824158075e-06	0.000110707822906592	2.95623290745178
LGALS1	0.706693861631408	8.41032192248041	4.8542390291612	3.13615597800029e-06	0.000110707822906592	2.9557488743098
CTHRC1	1.09959938667392	2.71520686093611	4.84839288231965	3.21648443698878e-06	0.000112793319412891	2.93126721911877
STC1	0.720843613525924	1.95263534879995	4.84355024797135	3.28453099885568e-06	0.000114903481983335	2.91100393739544
OSMR	0.753480137544044	3.28500417005908	4.84144298443295	3.31457506200453e-06	0.000115746467790227	2.90219094017772
TUBB2B	-0.686174538413465	7.56722780413111	-4.83774322382641	3.36796942676842e-06	0.000117330328711652	2.88672445659584
ANKRD22	0.66395954175024	1.90925426139187	4.83625162374782	3.38973089676277e-06	0.00011790818267623	2.88049136947369
WWTR1	0.663261406206377	4.11765626872391	4.83203391005235	3.4520044713058e-06	0.000119615540098595	2.86287388621603
BMP7	-0.69000398464128	4.19708307350834	-4.82272564760213	3.59338642249727e-06	0.000123706988826856	2.8240321472827
FAM222A	-0.746543758345856	2.45591440266819	-4.81798707230018	3.66749883789568e-06	0.000125887274925465	2.80427959251075
CFD	0.872817580686072	2.77670511252188	4.81151260889931	3.77115879853437e-06	0.000129241567433892	2.77731365147356
PDZK1IP1	0.599451837193776	0.947977505288025	4.81146935918457	3.7718607037072e-06	0.000129241567433892	2.77713360552508
VMO1	0.605341352287316	2.54807443764643	4.81078237735256	3.78302680358324e-06	0.000129372344499126	2.77427389797498
COL6A2	1.25020973761256	4.97841246044196	4.80940652900453	3.80548599337221e-06	0.000129953838709033	2.76854752185228
SERPING1	0.78692841903527	5.67948248598108	4.80170635556908	3.93358673110418e-06	0.000133219448067854	2.73652065763266
FBLN5	0.780205095176277	3.13989274918955	4.79614560185757	4.02868269229987e-06	0.000135966876505961	2.71341516677356
SFRP2	1.12482609602137	1.84562220290573	4.79179191720166	4.10468645999636e-06	0.000137894320103457	2.69533865649828
EVA1A	0.592795161569598	0.89559677024132	4.79005212672229	4.13544528751041e-06	0.00013860863605159	2.6881183568678
APOC1	0.870811928142524	6.79658595124032	4.77168804760205	4.47403088151615e-06	0.000148086871360025	2.61202127411367
FXYD6	-0.845683096183758	5.8239592627552	-4.76226039138706	4.65812537431643e-06	0.000153164331871982	2.57303716711386
FBXO32	0.729851216213599	3.76109179224306	4.76195334409535	4.66424274076513e-06	0.000153253315084442	2.57176844187514
NCAPH	-0.586035605704688	2.44287518974296	-4.75530816689276	4.79855727228892e-06	0.000156959867482988	2.54432498304936
GPNMB	0.869924983024993	4.31427242624688	4.75225129071185	4.8615937859018e-06	0.000158666224917523	2.53170994097029
PPBP	0.652126174003423	0.89263915910295	4.75191894075981	4.86849535373976e-06	0.000158714035856395	2.53033876225481
CSF3	0.599821980067054	0.5883774782549	4.74997355435047	4.90908376723509e-06	0.000159947920712921	2.52231406364095
NLGN3	-0.785751477841855	4.96820547728232	-4.73812839238504	5.16337958543684e-06	0.000166468384237935	2.47350443571695
RAB32	0.653655282703013	4.42595469899938	4.72695054495065	5.41500811707552e-06	0.00017333666608097	2.42752590068758
NOTCH1	-0.645328993356585	3.9495970654092	-4.71061194112847	5.80426895181553e-06	0.000183582801348675	2.36046175086843
C2orf72	-0.627721762253195	4.23546651821261	-4.7076064959447	5.87876082574013e-06	0.000185436633350886	2.34814392536598
OLR1	0.764792339409547	3.58993531356141	4.69725821183511	6.14238807705675e-06	0.000192297915632768	2.3057754077487
SEZ6L	-1.07144089077394	3.28020005923831	-4.68700606522566	6.4148207322384e-06	0.00019911862737544	2.26386777987667
GRIK3	-0.848231014225701	3.44405928815772	-4.67123434369176	6.85686920898336e-06	0.000210822550028916	2.19952887722955
KIF18B	-0.642039758786214	2.2283990156876	-4.66407091531954	7.06723636083688e-06	0.000215926075039342	2.17035907500954
LINGO1	-0.873200790549213	3.61190958088216	-4.65559018519233	7.32435758145113e-06	0.000221997557844035	2.13586769844325
CADM4	-0.593690977930103	6.6006816232402	-4.65042922529632	7.48522872553531e-06	0.000226328352976608	2.11490052690206
FOSL2	0.621237085318455	3.59871930317059	4.62649456263473	8.27700340117089e-06	0.000246189198973084	2.01788648619713
EFEMP1	0.954152274072775	5.96503154071981	4.61196144458126	8.79661295725059e-06	0.000259005466835598	1.95916000552808
SHD	-1.06802205942722	2.97754964700828	-4.61140144977963	8.81725223139351e-06	0.000259293092643561	1.95689987201309
LMO1	-0.921324568562254	2.29637287908205	-4.59850735586593	9.30562079293692e-06	0.000271935576194799	1.9049156544682
CXCL14	1.34176858610823	4.65822427027488	4.59196391618475	9.563343385991e-06	0.000277384466109218	1.87857619542226
NAMPT	0.928023206097185	5.13236866957188	4.58893177158113	9.68509194825384e-06	0.000280636954631611	1.86638026795676
LAMB1	0.750710956588086	3.5309700273459	4.58861819652066	9.69776783357941e-06	0.000280851053647399	1.86511934379437
SPC24	-0.600467242934033	2.73583755682555	-4.57815823811004	1.01298956264528e-05	0.000290926815514854	1.82309522678852
CXCL13	0.955711698254267	0.868532723351438	4.57480316156695	1.02723965543206e-05	0.000294515100850084	1.80963090753587
CAPG	0.606298663575473	5.57465070534332	4.57232990992329	1.03786801480919e-05	0.000297049018532668	1.79971015577284
AREG	0.67523866884289	0.802136078334939	4.55851474157093	1.0992161628762e-05	0.000312159212557649	1.74436795974487
NKAIN4	-1.19759678564431	4.79022454976323	-4.55697768866857	1.10625407826669e-05	0.000313091889809778	1.73821838963765
PDLIM1	0.644715873690593	3.86830606245088	4.55516966350639	1.11458838123722e-05	0.000314695939276401	1.73098666959741
CLCF1	0.702542070791136	2.26433538837886	4.55321969418338	1.1236448783879e-05	0.000316632497656536	1.72318960093421
KIF2C	-0.600959954307775	2.93167271257744	-4.55301937871469	1.12457924024596e-05	0.000316742923783121	1.72238876857929
CNTFR	-0.930872925105464	4.05431290167104	-4.53927933386155	1.1904892099747e-05	0.000332579394750206	1.66752081165571
RGS1	0.923747224292625	4.52358149403809	4.53679550850869	1.20279500246672e-05	0.000335375319049782	1.65761539893205
PLA2G2A	1.54479364800268	3.04892434329076	4.53444054544165	1.21457559332335e-05	0.000338014419291565	1.64822762659997
CXCL3	0.742523714352351	1.18640147571687	4.53137621616979	1.23007144013218e-05	0.000341512987042309	1.63601750845771
NUSAP1	-0.636329696575233	4.15090403951848	-4.51457737968023	1.31846644857688e-05	0.000361584314387309	1.56919068612316
CX3CR1	0.855451973611583	4.00344109423139	4.51356284955235	1.32399652836137e-05	0.000362849549332307	1.56516077503426
ME1	0.752280268492674	1.93233246038987	4.5135031091151	1.32432286232748e-05	0.000362849549332307	1.5649234955566
ARC	-0.995463335776915	4.62621776635698	-4.51299924216007	1.32707833756792e-05	0.000363162171063348	1.56292231012684
ETV1	-0.606587195921585	4.33607898698065	-4.50647282542901	1.36327228009785e-05	0.000371776639972318	1.53701677722541
COL20A1	-1.19880032889355	2.11102836235229	-4.5005474980212	1.39695534301394e-05	0.000378838976370437	1.51352153268028
CHI3L1	1.52483194905991	9.00574013617168	4.49085942701093	1.45376262988671e-05	0.000392421815400809	1.47515618854003
GSX1	-0.890228894362236	1.72690578319517	-4.48817229620108	1.46990923300399e-05	0.000396230795879059	1.46452599714378
SNX10	0.905592155532254	3.88056335813781	4.4803226162596	1.51807268646576e-05	0.000406585825434296	1.43350036425798
LTF	1.86839755382065	4.72005133352951	4.46479541336474	1.61786014284138e-05	0.000430743274783765	1.37225004518117
NNMT	1.20807162286191	4.41376244605179	4.4633169194054	1.62768467747217e-05	0.000432766963859598	1.36642617425192
LHX2	-0.669480110912145	3.28095379850303	-4.46282787227867	1.630947004524e-05	0.000433239775946964	1.36450011035696
LIF	0.920372444486376	2.27418017544084	4.46002365058928	1.64977528678058e-05	0.00043784286213299	1.35345903438291
GNG4	-0.774541953772723	3.28192142900648	-4.45876057622112	1.6583241172607e-05	0.000439113697208619	1.34848763627571
APC2	-0.683094507659545	3.9482025550523	-4.4500904815921	1.71816774699228e-05	0.000452905915321166	1.31439127682249
AURKB	-0.627862017619465	2.83247964465383	-4.44626906399212	1.74519967695392e-05	0.000458788714715481	1.29937894069139
PCDHGC4	-0.753826913115405	2.03080780846364	-4.43430644977126	1.83249382758753e-05	0.000478077824447512	1.25244721016323
CNN2	0.714914812993073	3.18659977474121	4.42615260130667	1.89438731469567e-05	0.000491691771994499	1.22051290516749
HP	0.91549221679201	1.40572997843638	4.42308366336584	1.91819991325958e-05	0.000496664915013246	1.20850503974889
TNFRSF11B	0.639905951057329	1.98088252254499	4.41524706183792	1.98032013271248e-05	0.000509810192189963	1.17787135197343
RGS2	0.825618808326453	4.7123366961562	4.40934260966778	2.02839843728291e-05	0.000520123406050229	1.1548177779775
HES4	-0.647740496253435	3.71163890349635	-4.40700435025602	2.04774701426639e-05	0.000523500239372231	1.14569466379879
TEX26	0.623609836414319	1.51702745333894	4.39529822922279	2.14731283433016e-05	0.000542749586398419	1.10007657318345
ADAM12	0.604841809703213	1.98567196528934	4.39201966827626	2.17602294004596e-05	0.000549055537599236	1.08731675460691
LFNG	-0.716444597956763	4.91525071549386	-4.36150400850645	2.46156327539762e-05	0.000610030963330393	0.968901281628387
VAX2	-0.622741359132164	2.34454901370106	-4.35416137166014	2.53546505625029e-05	0.000625425425599009	0.940502429116762
GJB2	0.913383541383922	1.95174593780764	4.34423255994334	2.63879443544539e-05	0.000647358364295587	0.902159348341904
SERPINE1	1.04406248925387	5.44781923242451	4.34359108575856	2.64560763500025e-05	0.000648757215391682	0.899684408392828
TMEM176B	0.854451451081957	5.61067945032784	4.33214162782087	2.77009554944843e-05	0.000675031589506034	0.855557150770363
PDZD4	-0.630787686968134	4.17145307043241	-4.28579954005196	3.33390372957893e-05	0.00078680936563834	0.67786519783802
GAD1	-0.647470657630324	1.65961639838921	-4.26375364551436	3.63932262681272e-05	0.000844215853046144	0.593850791482447
VASN	0.671396801782131	3.08810353534298	4.25453143217759	3.77489543009229e-05	0.00087289037416554	0.558805381569783
SOX4	-0.822265440655579	4.42573490879158	-4.24895618044576	3.85919117658602e-05	0.000889213082980774	0.537647320299614
POSTN	1.52785636419193	3.66021376647146	4.24005633333998	3.99750666220574e-05	0.000914228051258153	0.503916995192368
SNAI2	0.672052537277717	2.35046145764393	4.23957079183053	4.00518779289394e-05	0.000914909623097411	0.502078375828688
CXXC4	-0.595815395216711	1.82104698808369	-4.23843311426079	4.02324100612317e-05	0.000917239252731408	0.497770926649734
FBLN2	0.674964267672086	1.43920051162537	4.21170634780925	4.47050583326005e-05	0.000997780673113741	0.396837071147191
COL14A1	0.664370225649958	1.34142723866871	4.20221828017049	4.6404581546073e-05	0.0010282445171653	0.361124797267543
SLC24A3	-0.694216984199289	2.88293445418728	-4.20117620997214	4.6594968569622e-05	0.00103168010234149	0.357206358491176
SEMA3C	0.629353419855718	1.34123394644535	4.19930267156782	4.69391494940105e-05	0.00103733388399197	0.350163300997446
FOXM1	-0.592094859091759	3.38506467080678	-4.18444034691241	4.97570863736008e-05	0.00108523235042788	0.294379273631606
COL12A1	0.603607295970271	1.16860664037922	4.17835114326402	5.09578033059798e-05	0.00110604953963801	0.271568744714072
RCAN2	0.824701080739305	2.68493292290684	4.15052626574336	5.68066106183801e-05	0.0012075233369549	0.167665845704288
KCNE4	0.701868829742358	2.86375385421236	4.14020818920951	5.91346102452184e-05	0.00124556006074588	0.129274674462618
NRXN2	-0.654259294279669	3.45432554139448	-4.13910008424437	5.93899850103281e-05	0.00125003715025163	0.125156132238114
CCL18	1.05253537216097	0.936908055135853	4.13825535455475	5.95853706180787e-05	0.00125324604981187	0.122017069848805
CD248	0.650947803464669	3.87583620870189	4.1233971548048	6.31242861021268e-05	0.00131395283160245	0.0668854881721384
DLL3	-1.16667376973756	3.89073753385143	-4.10186490856425	6.86115447747541e-05	0.00140660894127934	-0.0127332268899538
COL5A2	0.691612875378123	3.92443029873334	4.09888272799413	6.9406563190925e-05	0.00141842527302364	-0.0237343843200781
LOXL2	0.680069442254745	3.25108421548136	4.09532461950862	7.03666424219637e-05	0.0014345311281743	-0.0368518607633144
GFPT2	0.6653414677798	3.43523557706804	4.0620481061232	7.99816664790981e-05	0.00158462489335429	-0.159094533239899
CTNND2	-0.604350891979865	5.26383269723852	-4.05323064489564	8.27325198313447e-05	0.00162561494836972	-0.191353498611365
SOX11	-0.758140582946037	2.78937587311633	-4.05250644172901	8.29624269513968e-05	0.00162821083106259	-0.194000549283182
SMIM3	0.660606929922593	4.88715573249728	4.03717700304673	8.79745177601549e-05	0.00170706818493259	-0.249943429221452
ASIC4	-0.915456065781214	2.51676703864654	-4.02274483592109	9.29564329485014e-05	0.00177832478720975	-0.302457830433331
CD44	0.647752313875281	5.68734690142335	4.02152517924497	9.33895724168847e-05	0.00178544104934664	-0.306888945468277
NDRG1	0.7472038291919	4.70859903783802	4.01806780094752	9.46278921356254e-05	0.00180497835286598	-0.319444077304763
MYBL2	-0.715494077220571	3.8902720821744	-4.00741037569818	9.85443809099167e-05	0.00186627011618142	-0.358091349014369
RCN3	0.588554972311748	3.15339232985607	4.00486264858722	9.95032898314352e-05	0.00187530619218464	-0.367318114922542
DKK1	0.89119797084032	1.09736875261514	4.00310650819204	0.000100169438055614	0.00188529855251745	-0.373675371670139
BRINP2	-0.636491155677363	3.30275308658432	-4.00143442312643	0.000100807653878445	0.00189438573768933	-0.379726279863389
SDC4	0.774550882400705	4.80324939456801	3.98912813596092	0.000105625571278391	0.00196468946487143	-0.424197947568731
PCOLCE	0.851385791611789	3.83120378879928	3.9776833552514	0.000110302632220291	0.0020308680419876	-0.46545812510449
EGR3	0.608774334915894	2.05005210637854	3.97753130259192	0.000110366079730533	0.0020308680419876	-0.466005660027534
DSCAM	-0.591828512109548	1.87948547188757	-3.97700317254224	0.000110586724674203	0.0020342870490084	-0.467907302978088
STEAP3	0.642531903543644	4.16137558781944	3.97450193960216	0.000111637426910084	0.00204968785972396	-0.476910772358639
TMEM176A	0.783145781779992	4.0411538860479	3.96822519149548	0.000114316188230325	0.00208788140104639	-0.499484669317815
RLBP1	-0.608506375915014	1.91919763455573	-3.96515600738243	0.000115648235628234	0.00210616142658319	-0.510512380616618
ESM1	0.713247781385212	2.14530109319693	3.96389790435287	0.000116198524529848	0.0021133825079081	-0.515030824164824
P2RY12	0.827054368672604	3.62938542585292	3.96384574101198	0.00011622139434219	0.0021133825079081	-0.515218142613872
FZD7	0.613079671490517	3.56106432709151	3.96275650941045	0.000116699923872122	0.00212002441042987	-0.519129119841621
SAA2-SAA4	0.768108948055544	0.862288702651905	3.95197255782962	0.000121540027400144	0.00218820770268646	-0.55780330237828
VAMP5	0.630018457796236	6.16095508684055	3.9456276022066	0.00012447654120773	0.00223487448077974	-0.580518531081672
TOP2A	-0.678645510943125	4.02870744232783	-3.92268014305964	0.000135671154471208	0.0023953527959209	-0.662426596181406
APLNR	0.84954907141393	5.09595554179614	3.91997416245906	0.000137052706308363	0.00241189562082966	-0.672059920430998
MMP7	0.886689752593067	1.38833621999682	3.90910522215036	0.000142738000103052	0.00249074824029196	-0.710699532105545
TFPI2	0.645480233596427	0.962248578485239	3.90408239158706	0.000145440506455354	0.00252432664994314	-0.72852672334237
LRRN4CL	0.602617667567542	2.2980669038562	3.89401133204805	0.000151006561004367	0.00259929837186378	-0.764215534974602
MXRA5	0.653834785956901	1.76653233372139	3.87168963502541	0.000164074229635561	0.00277917088649013	-0.843051379382407
DIRAS3	0.738738609286832	3.66817057523093	3.86831836007488	0.000166138958396314	0.00280519241292237	-0.854926187880315
CCER2	-0.723031486707275	2.13437402612002	-3.86030023376344	0.000171149324748726	0.00287896733624426	-0.883135168147127
EMILIN1	0.643815595092165	4.22929648231392	3.85914525019737	0.000171882777162285	0.00288465642718435	-0.887194666898033
PTGS1	0.590007775042867	3.04028385453464	3.8527245845958	0.000176014879523306	0.0029404809072181	-0.909743857482646
ACP5	0.606169249565747	1.63407477262032	3.83912762454072	0.000185079105312749	0.00305174067266182	-0.957395393601987
PAMR1	0.59616915774494	3.39212097281891	3.82758155771644	0.000193122574768963	0.00316047717422954	-0.997751956492072
SCG3	-0.792001130293406	4.94134330424619	-3.8115781303144	0.00020482165136074	0.00331272070858713	-1.05352460844707
GADD45G	-0.793651338888326	3.92791039900646	-3.81125258263207	0.000205066479546419	0.00331484400367574	-1.05465718146255
ANXA1	0.721088198393175	5.85422525012242	3.80661468951451	0.000208584716161353	0.00335869713803445	-1.07078374442356
MMP14	0.618704499578147	5.53473940014138	3.79651498478604	0.000216445421922006	0.00346330469985207	-1.10584633693671
UBE2C	-0.628937741659903	4.68743708629202	-3.79431764679755	0.000218192470234544	0.00348649830579702	-1.1134646479682
ACTG2	0.586069783033102	1.39398076064384	3.77243140873082	0.000236339487687689	0.00371842151535816	-1.189148901948
ZFP36	0.641845662964448	5.94533787972839	3.76748969887453	0.00024063049260315	0.00376970554645026	-1.20618814937886
LOXL1	0.632130942470237	2.19486965183007	3.75917445571671	0.000248017971851885	0.00385441185054991	-1.23481821769896
PHYHIPL	-0.634668237984213	4.11344848807863	-3.75908127023806	0.000248101965573427	0.00385469118252679	-1.235138769371
ENPP2	0.708311945302766	2.39395706627806	3.75792394353593	0.000249147383555954	0.00386784586112244	-1.23911935145556
CPNE5	-0.663643140197669	3.17630346490374	-3.7527259695557	0.000253894433638817	0.00392069143001047	-1.256985199907
FADS2	-0.587681967900144	5.19843314757067	-3.74961659056409	0.000256774912135665	0.00395262768121937	-1.26766268952063
FRZB	0.652520340731686	3.40697317032103	3.73822952922367	0.00026759025917566	0.00407950136658213	-1.30670342446433
CACNG7	-0.669136421320148	4.59466720688812	-3.7315485509877	0.000274135203868403	0.00416279119590753	-1.32956388314241
WSCD1	-0.668936195921941	3.9454282410624	-3.72446933328839	0.000281235569025492	0.00424741364942871	-1.35375033155321
MYT1	-0.722728705199057	1.52109522591403	-3.7173769053807	0.00028852356992173	0.00432726064141281	-1.37794403015756
VCAM1	0.680729036452021	3.22091570986727	3.70386356899339	0.00030290711825398	0.00450021320954074	-1.42393564136291
S100A10	0.762396631887768	6.71212430042362	3.68556044833901	0.000323473505564497	0.00473586950085113	-1.48600868625876
GDAP1L1	-0.685657876661525	2.30480271554968	-3.67000635187292	0.00034198216272732	0.00494026339664152	-1.53855907613513
CLDN11	0.839222780272638	2.96050378512862	3.65406444496524	0.000361988407165746	0.00516505794945905	-1.59222888018912
TLE2	-0.627035356700786	3.3454524060576	-3.65086317795841	0.00036613695688376	0.00520770730854375	-1.60298289051788
SELENBP1	0.633369972808795	2.59432870020755	3.63699861531075	0.000384628223338506	0.00539796529660845	-1.64946786008227
FMOD	0.975441791022496	4.10594901665812	3.63651014930107	0.00038529550906297	0.00540515350496388	-1.65110290817974
PDK4	0.639524371582806	2.75798934570143	3.63080773465697	0.000393166800615342	0.00548788668121635	-1.67017718075081
EMILIN3	-0.856696922197788	2.77227392086126	-3.62756207562812	0.000397714478254552	0.00554606048288715	-1.6810226356937
ANGPTL4	0.863740038152964	4.11189459311617	3.62726198231522	0.000398137454956477	0.00554930808845639	-1.68202499846991
CADM2	-0.643523707730693	2.72997147688298	-3.61015416369968	0.00042296524504853	0.00582877248956921	-1.73905402045306
ALDH1A1	0.638042266220115	2.98106448846163	3.5955765916843	0.000445266756688898	0.00606999535904616	-1.78747134851321
C5orf49	0.663631725724826	1.44150748866378	3.59154684904036	0.000451624620898796	0.00613982755281302	-1.80082676356363
PTPRZ1	-0.648386025080771	7.17187370786062	-3.59052903776391	0.00045324394645629	0.00615376177165301	-1.80419802908503
NKX2-2	-0.651114423392076	2.973404870343	-3.58291664363991	0.000465529936369886	0.00625999456352569	-1.8293870576831
CACNG4	-0.857914931089343	4.59395037655311	-3.57339291639131	0.00048134302906608	0.00642234356446097	-1.86083774999109
APOL1	0.638460235422174	2.91897633347842	3.55378315762009	0.000515510758828475	0.00677908258462121	-1.92537567957804
SLITRK2	-0.610418951415673	2.35167073902739	-3.54770563447766	0.000526555574405763	0.00689327361498415	-1.94531716834017
VIPR2	-0.730008196653715	1.20527305782129	-3.54408114470077	0.000533248118769194	0.00695982137991197	-1.9571961885265
SULF1	0.723689421038249	1.95153313811674	3.53816949288335	0.00054433598634026	0.00708158316275596	-1.97654939568466
PLVAP	0.602602614207838	4.1322195902036	3.53557931838241	0.000549262174219717	0.00712819972575386	-1.98502041871686
DPYSL5	-0.59774898455385	3.90093149172628	-3.52922793230103	0.000561519919484954	0.00724700785565163	-2.0057702547084
RHOD	0.609723485240039	1.35816063612613	3.48981010197915	0.000643540372023286	0.0080287161754965	-2.13384618470211
MMP9	0.949674883222221	3.59346214871083	3.47615864279143	0.000674481302827797	0.00834695630101878	-2.17791993689519
KCNQ2	-0.715289097694741	2.82762031302812	-3.45333185258146	0.000729359979096247	0.0088756025634624	-2.25129049175115
HLA-DRB5	0.846712012730205	5.60679307670406	3.43990438407334	0.000763571413072074	0.0092170031207441	-2.29425856217952
PIANP	-0.58513243838445	3.67305834444004	-3.41684031675061	0.000825873443678614	0.00979688597238181	-2.36773288732769
FOS	0.648930003690841	6.14504586156919	3.41596724289609	0.000828322961566212	0.00981593724187638	-2.37050597241452
PDPN	0.661295876007149	5.98534348232965	3.36268369061213	0.000991389321910714	0.0113279093391542	-2.53860595090262
CAV1	0.666575744177986	4.31553482004957	3.36078179305805	0.000997731021104366	0.0113867320424591	-2.54456448694627
CA12	0.68825110364531	3.33107451734514	3.35399594197233	0.00102066839805414	0.0115805996418941	-2.56580073176651
NKAIN1	-0.692688448884154	1.87289868122152	-3.35205353993151	0.00102732429571156	0.0116389149795237	-2.57187271367298
RIMS4	-0.642756459984805	2.47325978499167	-3.33470177361009	0.0010886094771137	0.0121481286437309	-2.6259813065834
MT1G	0.595926531167545	3.61963415344779	3.30278509466219	0.00121035092031686	0.0131543272512184	-2.72488045799776
MOXD1	0.826740966145806	3.24674709499378	3.2979702865674	0.00122978331188437	0.0133109657905046	-2.73972917285253
RGS4	0.592139807669688	1.75545878855383	3.28339496865366	0.00129039812905523	0.0138040446246148	-2.78456563187362
COL6A1	0.638567525126907	6.10055992995138	3.24835932382464	0.00144768698728314	0.0150482642204915	-2.89164307151301
LGALS3	0.741238269353677	5.99828210808684	3.24818654069277	0.00144850514729377	0.0150514095097066	-2.89216868716902
EDIL3	0.64468788552454	2.69018156302279	3.24698264520707	0.00145421777969596	0.0150946512894414	-2.89583033351726
LHFPL4	-0.62903852224213	2.58393626282403	-3.24198865172108	0.00147813967187805	0.0152854576951234	-2.91100705996781
BRINP3	-0.59977493047098	2.88588834311913	-3.23611841302702	0.00150672724536399	0.015515570313063	-2.92882092794414
FOSB	0.71856069908558	1.6758006264336	3.230410639142	0.00153501642457425	0.0157264439343072	-2.94611506229526
MET	0.616536635653902	1.45791136339576	3.22174461159348	0.00157891384801684	0.0160662326323038	-2.97232208312265
ENHO	-0.676779492476062	5.01279631934247	-3.21134618559515	0.00163312756180997	0.0164828727660154	-3.00368776202571
FLNC	0.664235336750045	3.74374154049383	3.20195876486402	0.00168355213472133	0.0168577531281039	-3.0319285217214
FBLN1	0.662669781073878	3.17657063625609	3.17298188797159	0.00184847623844007	0.018135940536683	-3.11864958532911
TNR	-0.776453169157131	2.62861979451621	-3.1365827158233	0.00207689809998875	0.0197723543720925	-3.22661341055296
LUZP2	-0.660814812987591	1.56708964768659	-3.11951721671876	0.00219276600706859	0.0206000046427536	-3.27685807344908
NXPH1	-0.681431174690227	2.50682518193898	-3.05832625947173	0.00265923811724366	0.0239532452871807	-3.45504842335068
FAM183A	0.65484626408758	1.33296390655249	3.02315761833646	0.00296722090659849	0.0260945432694957	-3.55606022272574
SPOCD1	0.675612408100063	3.23449612553544	3.02307068992614	0.0029680213378444	0.0260945432694957	-3.55630862776848
RAMP3	0.641218026610343	3.41423782005281	3.01326053863191	0.00305964226565862	0.0267469246932841	-3.58430157024908
TPPP3	0.67867711783015	4.49331442400708	2.95608405776325	0.00364753534597677	0.0306448240981943	-3.74585592934746
COL9A3	-0.709951175357499	3.05202198409642	-2.95061169552039	0.00370893138599657	0.0310594702651062	-3.76117493621845
DCX	-0.684294899841633	1.89637728003831	-2.94115654245208	0.00381725316567277	0.0317677076285287	-3.78758393601236
HBB	0.737202882901578	7.12406328027736	2.94044890821647	0.00382547580056479	0.0317979718185448	-3.78955739700644
SRPX	0.614793303399641	5.27866004736336	2.92627502420627	0.00399363798580142	0.0327774770709853	-3.82899712885651
NPPA	-0.731520957478104	2.02875068153634	-2.91986573102123	0.00407188383814418	0.0332743291333414	-3.84677592641543
CDK4	-0.796946200393972	5.86681628994128	-2.91797404117214	0.00409524525054788	0.0334249098198127	-3.85201669405026
VGF	-0.914748194222644	3.76559926484124	-2.90983642209021	0.00419714897714609	0.0340548828972524	-3.87452691431646
ALDOC	-0.608301747116835	6.46767340763652	-2.9001888981362	0.0043209694818796	0.0348127952617663	-3.90114150906324
PTGDS	0.720673734219548	5.77304520851139	2.87179255053678	0.00470509663335121	0.0371539731040677	-3.97902229031584
HLA-DQA2	0.736145105352763	2.51659842638401	2.87133395216622	0.00471154891769149	0.0371948629877303	-3.98027446181711
MAOB	0.62286244882008	5.89099946649061	2.83314544244549	0.00527812406197101	0.0404374530384859	-4.08391980017256
AGAP2	-0.74736036822002	2.96921785978469	-2.74190155838052	0.00689206272681006	0.0492783328961865	-4.32652682526031
RPRM	-0.643214923181754	2.16865026616441	-2.69330263559887	0.00792374755922783	0.0545956866580877	-4.45282952900902
DDIT4L	0.590436648149932	2.32459373944017	2.68512799228159	0.00811041504940989	0.0555540595365902	-4.4738741682327
KCNF1	-0.690458525377593	4.00590744238691	-2.67275371796503	0.00840055593151734	0.0570793970875716	-4.50562024590214
FGFR3	-0.617008021232484	3.82220042106628	-2.5707680483295	0.0111726340359785	0.0707974696811125	-4.76219486234845
SEZ6	-0.638089986547433	3.11278645814401	-2.5152934740268	0.0130030846604091	0.0791199273625619	-4.89793775805572
ATP1A3	-0.653518791583799	3.68174985545437	-2.43389497550288	0.0161747385027678	0.0926634621270067	-5.0922019423824
C1QL1	-0.644633325414643	5.96494640052094	-2.36164753215904	0.0195469574669887	0.106612630137792	-5.25969615745215
IGFBP3	0.602909306789047	5.54782627252643	2.35342699138226	0.0199675054262564	0.108212172065484	-5.27845877977029
DLX5	-0.597479571500094	1.37871981920131	-2.34134950000747	0.0205998433034434	0.110782264986474	-5.30591472633127
IL13RA2	0.624179739929029	3.40758122801471	2.32931209203123	0.0212475739145414	0.113357282360045	-5.3331493901382
SLN	0.703757237831188	3.31266655239301	2.28754977201548	0.023635852193929	0.122180301199374	-5.42662713307091
EGFR	-0.7578792537269	5.73869544401141	-2.19275657161906	0.0299469477990077	0.144434674231831	-5.63296113435796
MOG	0.619166159902805	2.90201768718989	2.07223962865733	0.0400451092514789	0.1776007439321	-5.88347869374926
ATCAY	-0.590773060382996	3.08133666382244	-2.03523341907355	0.0436808867988906	0.188187978695041	-5.95773031341178
CA3	0.609092032262365	3.05426867462263	1.99623764397887	0.0478133239467278	0.199833682553872	-6.03460724845118
