# Supplementary material for: Identification of the prognostic and immunological roles of aquaporin 4: A potential target for survival and immunotherapy in glioma patients
Source: Front Cell Neurosci. 2022 Nov 29;16:1061428. doi: 10.3389/fncel.2022.1061428 (PMC9744806; doi:10.3389/fncel.2022.1061428)
Supplement: Supplementary Table 1 — Twenty immune checkpoints used in current research. [file Data_Sheet_1.ZIP › supplementary tables/SupplementaryTable2.csv]

	AQP4	HAVCR2	CD274	CD86	LAG3	LAIR1	PVR	IDO1	CD80	CTLA4	PDCD1	TIGIT	CD200R1	CEACAM1	CD276	CD200	KIR3DL1	BTLA	ADORA2A	LGALS3	VTCN1
AQP4	NA	0.559650374850405	0.435869961019589	0.140886499697503	0.00199334169135224	0.941575906863525	0.0121088040111352	0.611726810808724	0.458655338489858	0.713416167652752	0.162267588989065	0.0566546704807676	0.901265124310531	0.403324536461433	0.00021304728055771	0.574114851701978	0.667403883460111	0.00114936746101968	0.921319616668413	0.596399713981616	0.00049408905211612
HAVCR2	0.559650374850405	NA	0.00196749411386365	0	0.49103249138343	0	0.0208194587430572	9.5006395506303e-07	0	5.66727975659376e-09	1.81037811515239e-05	4.76732830980708e-05	2.04905181711013e-09	8.66515005082391e-07	0.050454099619043	0.864662696737427	0.880877755921986	0.05320842153903	0.0264946898520142	0.000229277017645746	0.862989641784356
CD274	0.435869961019589	0.00196749411386365	NA	0.000255401525870891	0.16306744743588	5.49841346357827e-05	0.000215086767551664	0.000360799749818508	0.00028280093328048	0.114729361641258	0.319090270879574	0.125950749576338	0.0231599730852134	0.000788861686632947	0.00901398347121463	5.58825086205417e-08	0.349675607385302	0.382667211179764	0.0812481538949406	1.03026920328375e-10	1.2842695045201e-06
CD86	0.140886499697503	0	0.000255401525870891	NA	0.539268191650761	0	0.00402186206957422	7.33378159978315e-07	0	6.66133814775094e-16	2.15907345335609e-07	9.36314973509766e-06	4.81836792687318e-14	3.8586082995451e-08	0.0333901341338712	0.909143721200301	0.585726267717861	0.00100288512490776	0.00185981434697879	0.000491232285556364	0.398105936844984
LAG3	0.00199334169135224	0.49103249138343	0.16306744743588	0.539268191650761	NA	0.290577303163724	0.284279370137348	0.122420539170569	0.000116576142931368	0.000134080287390148	3.44089312598328e-08	0.000229739952868346	0.147216419287669	0.0137907586804062	0.738235249023083	0.458771627386555	0.891757127250251	0.4959004955291	5.11152604607545e-05	0.0017338719704294	8.74700800679307e-09
LAIR1	0.941575906863525	0	5.49841346357827e-05	0	0.290577303163724	NA	0.607033600036343	3.66021910558345e-07	1.99840144432528e-15	3.10862446895044e-15	1.33623778708625e-10	2.87686763300599e-10	0	1.4969407935439e-08	0.500797349645645	0.232561811880893	0.403614014821717	0.00335376369073526	0.142077834850635	6.09413273384707e-05	0.537701924857358
PVR	0.0121088040111352	0.0208194587430572	0.000215086767551664	0.00402186206957422	0.284279370137348	0.607033600036343	NA	0.478776722293536	0.604225333732386	0.0834636219113685	0.569718147757463	0.347429301822035	0.630894489526282	0.426409676529791	1.06581410364015e-14	1.33850238803745e-05	0.0726284821799601	0.072094167741126	0.00130440991728253	3.11118147156009e-06	0.100762213646835
IDO1	0.611726810808724	9.5006395506303e-07	0.000360799749818508	7.33378159978315e-07	0.122420539170569	3.66021910558345e-07	0.478776722293536	NA	2.08073166874101e-06	1.33556941221968e-05	0.00124376981830077	0.000118638293315154	7.16509533014165e-05	8.1478850333383e-09	0.0801937675879423	0.022734842790423	0.194506966733742	0.0583111040688302	0.60542816990441	5.48364826080672e-06	0.00116638964409832
CD80	0.458655338489858	0	0.00028280093328048	0	0.000116576142931368	1.99840144432528e-15	0.604225333732386	2.08073166874101e-06	NA	2.777983509894e-08	9.94679227872552e-10	3.42039204959121e-07	4.75974308855598e-08	2.9609110718809e-09	0.421045560243259	0.644567029821654	0.48132051675399	0.0185940402800726	0.745791335135657	0.0152558092211583	0.857129869240292
CTLA4	0.713416167652752	5.66727975659376e-09	0.114729361641258	6.66133814775094e-16	0.000134080287390148	3.10862446895044e-15	0.0834636219113685	1.33556941221968e-05	2.777983509894e-08	NA	3.99680288865056e-15	1.42805767211485e-11	2.16315854117966e-11	1.48155465673483e-07	0.129381133000539	0.952765982721285	0.0114059260817658	0.00078743712215168	0.266205719911259	0.717487981442511	0.569571088560583
PDCD1	0.162267588989065	1.81037811515239e-05	0.319090270879574	2.15907345335609e-07	3.44089312598328e-08	1.33623778708625e-10	0.569718147757463	0.00124376981830077	9.94679227872552e-10	3.99680288865056e-15	NA	1.05605262312736e-08	3.37131612440089e-05	1.39181259695143e-05	0.96975841013273	0.394765641984415	0.365278440416887	0.00445442410763564	0.970597013750477	0.644738704114473	0.0236811087891267
TIGIT	0.0566546704807676	4.76732830980708e-05	0.125950749576338	9.36314973509766e-06	0.000229739952868346	2.87686763300599e-10	0.347429301822035	0.000118638293315154	3.42039204959121e-07	1.42805767211485e-11	1.05605262312736e-08	NA	3.16482444695509e-08	2.57779768948474e-05	0.242604977176215	0.384188450101479	0.0925592511102924	9.21846821100303e-09	0.0654162197705033	0.43904034224962	0.0365264873456641
CD200R1	0.901265124310531	2.04905181711013e-09	0.0231599730852134	4.81836792687318e-14	0.147216419287669	0	0.630894489526282	7.16509533014165e-05	4.75974308855598e-08	2.16315854117966e-11	3.37131612440089e-05	3.16482444695509e-08	NA	0.000718768636434719	0.899296947231377	0.665682112020585	0.118050567717274	2.38333714186467e-06	0.163242352254436	0.000607296746774733	0.820750639162759
CEACAM1	0.403324536461433	8.66515005082391e-07	0.000788861686632947	3.8586082995451e-08	0.0137907586804062	1.4969407935439e-08	0.426409676529791	8.1478850333383e-09	2.9609110718809e-09	1.48155465673483e-07	1.39181259695143e-05	2.57779768948474e-05	0.000718768636434719	NA	0.485528339418218	0.172333977891182	0.326958524830959	0.102442735000529	0.5896767145626	0.32053969096492	0.0166531669648873
CD276	0.00021304728055771	0.050454099619043	0.00901398347121463	0.0333901341338712	0.738235249023083	0.500797349645645	1.06581410364015e-14	0.0801937675879423	0.421045560243259	0.129381133000539	0.96975841013273	0.242604977176215	0.899296947231377	0.485528339418218	NA	1.20442278372934e-09	0.729689591310925	0.0885968655277831	0.193129487490409	1.07705257201829e-05	0.0677398482951461
CD200	0.574114851701978	0.864662696737427	5.58825086205417e-08	0.909143721200301	0.458771627386555	0.232561811880893	1.33850238803745e-05	0.022734842790423	0.644567029821654	0.952765982721285	0.394765641984415	0.384188450101479	0.665682112020585	0.172333977891182	1.20442278372934e-09	NA	0.881994107752134	0.00589453200987311	0.932753544395603	1.82452852826032e-09	3.02346394720487e-05
KIR3DL1	0.667403883460111	0.880877755921986	0.349675607385302	0.585726267717861	0.891757127250251	0.403614014821717	0.0726284821799601	0.194506966733742	0.48132051675399	0.0114059260817658	0.365278440416887	0.0925592511102924	0.118050567717274	0.326958524830959	0.729689591310925	0.881994107752134	NA	0.18569796645629	0.0875046102490873	0.510471189628729	0.91475566167447
BTLA	0.00114936746101968	0.05320842153903	0.382667211179764	0.00100288512490776	0.4959004955291	0.00335376369073526	0.072094167741126	0.0583111040688302	0.0185940402800726	0.00078743712215168	0.00445442410763564	9.21846821100303e-09	2.38333714186467e-06	0.102442735000529	0.0885968655277831	0.00589453200987311	0.18569796645629	NA	0.555787075049478	0.836552763036749	0.0801419011975624
ADORA2A	0.921319616668413	0.0264946898520142	0.0812481538949406	0.00185981434697879	5.11152604607545e-05	0.142077834850635	0.00130440991728253	0.60542816990441	0.745791335135657	0.266205719911259	0.970597013750477	0.0654162197705033	0.163242352254436	0.5896767145626	0.193129487490409	0.932753544395603	0.0875046102490873	0.555787075049478	NA	0.000210256308285528	0.00502603799993917
LGALS3	0.596399713981616	0.000229277017645746	1.03026920328375e-10	0.000491232285556364	0.0017338719704294	6.09413273384707e-05	3.11118147156009e-06	5.48364826080672e-06	0.0152558092211583	0.717487981442511	0.644738704114473	0.43904034224962	0.000607296746774733	0.32053969096492	1.07705257201829e-05	1.82452852826032e-09	0.510471189628729	0.836552763036749	0.000210256308285528	NA	4.09506872856014e-09
VTCN1	0.00049408905211612	0.862989641784356	1.2842695045201e-06	0.398105936844984	8.74700800679307e-09	0.537701924857358	0.100762213646835	0.00116638964409832	0.857129869240292	0.569571088560583	0.0236811087891267	0.0365264873456641	0.820750639162759	0.0166531669648873	0.0677398482951461	3.02346394720487e-05	0.91475566167447	0.0801419011975624	0.00502603799993917	4.09506872856014e-09	NA
