# Supplementary material for: Identification of the prognostic and immunological roles of aquaporin 4: A potential target for survival and immunotherapy in glioma patients
Source: Front Cell Neurosci. 2022 Nov 29;16:1061428. doi: 10.3389/fncel.2022.1061428 (PMC9744806; doi:10.3389/fncel.2022.1061428)
Supplement: Supplementary Table 1 — Twenty immune checkpoints used in current research. [file Data_Sheet_1.ZIP › supplementary tables/SupplementaryTable20.csv]

	logFC	AveExpr	t	P.Value	adj.P.Val	B
CD86	1.23095346247402	2.71196738672428	13.8596601880148	3.38393155075143e-28	1.69514260102583e-23	53.1286602293955
CTSS	1.5233405550561	4.16804245688816	13.7687000719839	5.80657543982679e-28	1.69514260102583e-23	52.5890455129556
GPSM3	1.05599019961469	4.08930118256245	13.3708493821095	6.19798248351929e-27	1.00200465604903e-22	50.2230268359543
HLA-DMB	1.43605157296622	3.96993771304175	13.3537206497213	6.86457366228118e-27	1.00200465604903e-22	50.1209665967298
NCF4	1.18189349613831	2.93794773388864	13.3151309912971	8.64143324779379e-27	1.00909472607787e-22	49.8909784671349
LAIR1	1.21920231383108	2.67845710474622	13.1068914926742	2.99668447346223e-26	2.42362543983556e-22	48.6486659597324
CD33	0.802970056972504	1.27545889828379	13.0897108930974	3.32077406249413e-26	2.42362543983556e-22	48.5460819474639
TLR2	1.22347518169988	2.83638601142682	12.9494803872779	7.68204285303237e-26	4.9836826228889e-22	47.7083154049891
FCGR2A	1.35273139218442	3.66333858720445	12.8940353489469	1.07051699790237e-25	6.06501961135712e-22	47.3768606560295
CD53	1.39021630661547	5.13073422616313	12.8831443641625	1.14263818529687e-25	6.06501961135712e-22	47.3117400273381
HLA-DRA	1.71877695314282	9.0774724048948	12.8490591858544	1.40132639448742e-25	6.76538283359464e-22	47.107906259046
HLA-DMA	1.32628534004388	4.91139483728827	12.8118665756999	1.75094624971588e-25	6.76538283359464e-22	46.8854428629487
TYROBP	1.4824159039902	6.72555667003505	12.8085505437801	1.78607029163299e-25	6.76538283359464e-22	46.8656060777451
TBXAS1	1.00041717854345	2.53746834796739	12.8072646444905	1.7998798063976e-25	6.76538283359464e-22	46.8579136181424
C3AR1	1.32490875394918	4.12526466224414	12.8023237922828	1.85394223607163e-25	6.76538283359464e-22	46.8283561117935
AOAH	1.18836939906237	2.15823985131234	12.7852823122352	2.05319161384472e-25	7.05174698573834e-22	46.7264030969777
PTPN6	0.898569987504531	2.68472120257454	12.757127166785	2.43044182974328e-25	7.88367817295673e-22	46.5579400010897
C1QA	1.59077148293889	7.46918555802741	12.7187243771454	3.05931501768329e-25	9.40127504934075e-22	46.3281202498292
LAPTM5	1.40356688511935	6.91263723544423	12.6466018152129	4.71384954850801e-25	1.37613766794369e-21	45.8963843704571
MS4A6A	1.539491523244	3.74783227020519	12.6070895257751	5.9740270041016e-25	1.60365268271881e-21	45.6597947084242
AIF1	1.52860212668834	5.2498315868055	12.6026391691008	6.13560561506789e-25	1.60365268271881e-21	45.6331444073638
SLC7A7	1.02975579126945	2.75238039941653	12.5977764284759	6.31716164600556e-25	1.60365268271881e-21	45.6040239980842
C1QB	1.57280018651177	7.88905409697929	12.5867189047087	6.75027510196005e-25	1.64220130157559e-21	45.5378039314051
HCK	1.21467585260419	3.22111571763271	12.5535487171206	8.2361356463307e-25	1.86256188971841e-21	45.3391389139612
FCER1G	1.41021339756955	6.11911683113818	12.5523800536613	8.2940738747801e-25	1.86256188971841e-21	45.3321389683229
SERPINA1	1.58833828012814	3.78675706082717	12.5042584874829	1.10698386498673e-24	2.32373277836747e-21	45.0438760840495
C1QC	1.47985088550632	7.90879544833729	12.5031506028277	1.11436651642128e-24	2.32373277836747e-21	45.0372388650295
LY86	1.46526008786499	4.17816391601559	12.4408924055595	1.61910406127746e-24	3.25981478709679e-21	44.6642121888068
NPC2	1.17772033556789	6.16235036866893	12.4045808985957	2.01337170514475e-24	3.91849112494288e-21	44.4466097628279
NCKAP1L	1.02089534399996	2.31520148340046	12.3627533783402	2.58802534994477e-24	4.87442051958791e-21	44.1959197829908
VAMP8	1.49703517135062	5.15210416244919	12.3471426908223	2.84230199357039e-24	5.18604645308107e-21	44.1023500994011
PARVG	0.844430528829316	1.79017681569686	12.2226231196856	6.00357312412187e-24	1.03097242352383e-20	43.3558456979934
SASH3	1.1756856291746	3.44822096184717	12.194673053331	7.10100058625419e-24	1.18458891779892e-20	43.1882532505668
FCGR3A	1.57774765882664	5.80199136039198	12.1069121987217	1.20305474123136e-23	1.95118769934099e-20	42.6619723942064
ARL11	0.701212837238024	1.02173796296757	12.0816265125387	1.40043818240516e-23	2.20992930151595e-20	42.5103274722716
CD300C	0.945932390145468	1.82025052103767	12.0413076630577	1.78433311833636e-23	2.74162783632382e-20	42.2685156815985
PIK3AP1	1.09261661046735	2.39438466041066	12.0189022147428	2.04148559022736e-23	2.97990547891513e-20	42.1341353343022
ALOX5	1.21749833110303	2.82221997435771	12.0094727364192	2.16050174229506e-23	3.07671256652151e-20	42.0775797969846
GPR65	0.9940558805473	1.73844052476115	11.9731790505617	2.68704122025497e-23	3.73543513635779e-20	41.8598967224524
HLA-DRB1	1.57320800665482	7.71247161926576	11.9681477403423	2.76952628548151e-23	3.76056584256766e-20	41.8297195071496
SYK	1.01699348016044	2.69777200170005	11.956576812513	2.9689621455213e-23	3.93974529069437e-20	41.7603182069084
RNASE6	1.30629902712818	4.31777346684856	11.9408376932517	3.26349656554701e-23	4.2343505327243e-20	41.6659161117648
HAVCR2	1.25671961516854	3.68449677844648	11.9224721337251	3.6443283224586e-23	4.6256825600737e-20	41.5557604539046
PLEK	1.17452058339583	3.09192947471493	11.9084545371083	3.96464406997775e-23	4.9251845385913e-20	41.4716835379045
BTK	0.862934151724728	1.88848882532998	11.8769844296215	4.79010006909199e-23	5.82665776529321e-20	41.2829275425844
MS4A7	1.3410358621538	3.27911217484548	11.8656064659647	5.12911906342952e-23	6.11171172972367e-20	41.2146834332789
MILR1	1.1220765432645	2.33109065819896	11.854397359339	5.48656388943594e-23	6.40688011624992e-20	41.1474523676566
WAS	1.03630026901413	3.11275494706289	11.8437475155453	5.84922730832381e-23	6.69644774217847e-20	41.0835759907441
TNFAIP8L2	1.13194919537866	3.0328251295403	11.8091714692405	7.20027738242909e-23	8.08466529861322e-20	40.8761959345853
SIGLEC9	1.05194214076554	2.23672930911365	11.7752309696748	8.82961519443541e-23	9.72707061051887e-20	40.6726329112688
SRGN	1.54136672564685	6.68465181411207	11.7505738276452	1.0240063798963e-22	1.0972305801609e-19	40.5247523414663
EVI2B	1.14390743460906	3.23667692582172	11.7490253930526	1.0335807955341e-22	1.0972305801609e-19	40.5154657805121
CSTA	1.14097929989159	1.70752574078534	11.7261009501964	1.18626660984029e-22	1.23683122408473e-19	40.3779811074078
HCLS1	1.12819461410322	3.86260183185069	11.7207518915881	1.22502365429996e-22	1.25483256322126e-19	40.3459018113027
RAC2	1.05662730046782	2.85178059875466	11.7152336050258	1.26633419278352e-22	1.27478369851813e-19	40.3128078737553
PTPRC	1.08704088232305	2.17217261253704	11.6677016470223	1.68505766645182e-22	1.66755020290038e-19	40.027763670033
LST1	1.28307710761115	3.28500814345694	11.6604635784911	1.75997704802091e-22	1.71266299837995e-19	39.9843597300165
CD14	1.57964978177572	6.28637830242994	11.6253179826436	2.17389996055862e-22	2.06537432025074e-19	39.7736135135993
C1orf162	1.06855329534194	3.10999304205518	11.6238487452798	2.19318012323883e-22	2.06537432025074e-19	39.7648037396299
FERMT3	1.02117347148423	3.42457134268078	11.5983460606131	2.55644191114152e-22	2.33223396665344e-19	39.6118902004766
CD4	1.13025318280972	4.15752968433991	11.5876301155234	2.7264890816921e-22	2.44910027711934e-19	39.5476402753403
SPI1	1.13837850485799	4.40845283274329	11.5837403511277	2.79097319412552e-22	2.46903866493041e-19	39.5243186989285
PYCARD	1.02375044518485	3.00602309945495	11.5796259180198	2.86084199282034e-22	2.49307434977315e-19	39.4996503321616
CLEC7A	1.05837912104541	1.94942736217019	11.5672191786176	3.08229131207945e-22	2.64655504174092e-19	39.4252663949261
ADORA3	1.3326617943778	3.84258362269899	11.5582943447398	3.2521146581855e-22	2.75190171807937e-19	39.3717594858634
FPR1	1.71522209501181	4.10925198246051	11.5537613191455	3.34192026880595e-22	2.78749569621104e-19	39.344583189644
ITGB2	1.26447662718107	4.40125386371478	11.5503475791954	3.41118415117659e-22	2.80519449344715e-19	39.3241174260651
FCGR1A	1.26918487100595	3.19934311607504	11.5242314068694	3.99080692538433e-22	3.23626727711688e-19	39.1675543063835
IL10RA	1.10448843477042	2.35495063494151	11.509810317584	4.352052934812e-22	3.48086732472422e-19	39.0811067197229
SCIMP	0.791669952073455	1.42220221129664	11.5064361191102	4.44119017562109e-22	3.50415906464849e-19	39.0608805355152
CD300A	1.16511545293442	3.35049639119739	11.4485551813777	6.28831057742813e-22	4.89540786245729e-19	38.7139546061927
CD74	1.40850636954063	9.07641170202023	11.4210535677901	7.41804842463658e-22	5.69891570222705e-19	38.5491397661778
CD37	1.08685072970025	2.95805552914164	11.4072371853575	8.06003065438389e-22	6.11170142620146e-19	38.4663456250483
GIMAP4	1.02121623475842	3.76286159934145	11.388675828296	9.01075671563079e-22	6.74501349173763e-19	38.3551242919718
GNGT2	0.702616869628252	1.32429125095196	11.3340707815184	1.25084819648847e-21	9.24471818333827e-19	38.0279744806677
SYNGR2	1.00081025703796	4.32161791710225	11.2720394459682	1.81547055704176e-21	1.32499849267496e-18	37.6564281889008
TNFSF8	0.741659876693506	1.10760237562813	11.2452819915592	2.1318873947397e-21	1.51798182093496e-18	37.4961945569243
CYTH4	0.930827268523282	2.39853179447711	11.2339887362455	2.28145195895966e-21	1.60490524732262e-18	37.4285728827846
LRRC25	1.11334280140414	2.55074556779621	11.2291272855725	2.34902211172411e-21	1.6327661194909e-18	37.3994647493388
VAV1	0.903072395102988	2.01648547932252	11.2266770025916	2.38383335552484e-21	1.63746915445916e-18	37.3847938629897
EMB	0.931330698773701	1.50910209306934	11.2148052915301	2.55993467382791e-21	1.73798727675338e-18	37.3137155885355
ARHGDIB	0.974452765534406	6.0349796113363	11.1967212033436	2.85348997058671e-21	1.9068610518987e-18	37.2054513654896
LCP2	0.86896258481974	2.49436289342892	11.1955285720388	2.87399202848384e-21	1.9068610518987e-18	37.1983118041924
EBI3	1.0706052896403	2.49103220894691	11.1604487588335	3.54757662548378e-21	2.30996083039629e-18	36.9883317427596
HLA-DPB1	1.35099476137756	6.0738721206571	11.1598352455033	3.56066375624139e-21	2.30996083039629e-18	36.9846597640642
GNA15	1.04292830702271	2.26358851387828	11.1545720214586	3.67493663671603e-21	2.35789588360372e-18	36.9531590419809
RGS18	0.906004741240493	1.33587645399526	11.1487728991746	3.8050923559145e-21	2.41486877592152e-18	36.9184520700486
TLR8	0.804173546332913	0.85737956791796	11.1066637112427	4.89902398830138e-21	3.07569154413928e-18	36.6664707930746
LY96	1.50068880032874	4.01244206441296	11.0996337352677	5.11009220123036e-21	3.17407397184295e-18	36.6244098613309
MS4A4A	1.50328216412783	3.36041171611944	11.0855489822378	5.56070297685551e-21	3.4176080495754e-18	36.5401453056527
THEMIS2	1.14074408573944	2.98338568441221	11.0490057932936	6.92370011820564e-21	4.21097998751742e-18	36.3215554868856
LAT2	0.933878920549383	3.04956755783958	11.0325445268322	7.64222233934122e-21	4.53495576036861e-18	36.2231070386115
CYBA	1.1636133650499	4.55754605585578	11.0315185908166	7.68939353411705e-21	4.53495576036861e-18	36.2169716847087
SAMSN1	1.09355839511547	2.65191909754217	11.0039654442371	9.07106374050433e-21	5.29632198616826e-18	36.0522135894223
IL18	1.13462696362168	2.74728221290079	10.9893178291553	9.90387765706395e-21	5.66919318395091e-18	35.9646392933469
ABI3	0.991944873925618	3.45784203846744	10.968044159631	1.12512970841895e-20	6.31662964283243e-18	35.8374663722451
MAP3K8	1.01542044116571	1.74201478268327	10.9573784424071	1.19942666179796e-20	6.66961185737116e-18	35.7737149004284
CCR5	0.871653426889344	1.37354031444393	10.9544144558116	1.22093041654553e-20	6.7251381349853e-18	35.7559993827007
CEACAM21	0.706219628849446	1.13576003353264	10.9287672586233	1.42384050949671e-20	7.7695117596247e-18	35.6027250323506
CSF1R	1.2657795432206	5.03321043468652	10.9053036073089	1.63884238486034e-20	8.8599157708186e-18	35.4625272858428
VSIG4	1.69975015382632	5.88876194168481	10.895111186572	1.74206765284012e-20	9.3315691785666e-18	35.4016347853441
OSTF1	0.839276482793924	4.53776791010935	10.892013689341	1.77470637375296e-20	9.41998009493765e-18	35.3831304374869
SLAMF8	1.21322696505209	1.96270680643389	10.8774823394564	1.93616884120395e-20	1.01844225343581e-17	35.2963269494788
RNASET2	0.848236421471961	3.39476517610193	10.8698453390469	2.02682560391383e-20	1.05660952264033e-17	35.2507112991397
TLR1	0.789272727880723	1.89683327801244	10.8603605230181	2.14534159873288e-20	1.10849610553289e-17	35.1940627761457
GPR183	1.29601863380757	2.81904642004507	10.858180438584	2.17354646838512e-20	1.11321804955791e-17	35.1810427617023
FGL2	1.13872229385184	2.83671129699712	10.8565892497681	2.19436602381196e-20	1.11410825245486e-17	35.1715399335333
MSR1	1.28710694961125	3.28597297694117	10.8549223314769	2.21639010104882e-20	1.11558938646498e-17	35.1615849758654
SNX20	0.681362834001509	0.987342473166764	10.8487386877531	2.3000373024683e-20	1.13807015236624e-17	35.1246570488028
BCL2A1	1.53792081395487	2.56681396975966	10.8049913671143	2.98907010275829e-20	1.4665784545357e-17	34.8634606887269
IL10	0.839361551985097	0.784507830272111	10.7762976267038	3.54941930976089e-20	1.72699954365841e-17	34.6921985227561
PLXDC2	0.938304131560706	2.6191289142694	10.738046869387	4.46278545219432e-20	2.13580864096123e-17	34.4639654315821
TLR7	0.911783809410523	1.73711394298787	10.7328446452627	4.60393239668522e-20	2.18544553532732e-17	34.4329314563358
OSCAR	0.946842687254686	2.06748573108718	10.7138518147668	5.15816072179412e-20	2.4287865327693e-17	34.3196427106375
MNDA	1.18755248385398	2.86818015866861	10.707047848371	5.37251604935432e-20	2.50948075658921e-17	34.2790634608639
STX11	0.596773443683527	1.24664880805403	10.6814082785464	6.26329908127617e-20	2.90234320205136e-17	34.1261724394761
SCPEP1	0.672684450290139	3.91756057327802	10.6675906361337	6.8030336299534e-20	3.10315175061804e-17	34.0437931475942
HLA-DOA	1.26329467558213	3.30618011735916	10.6602987879319	7.10633547380232e-20	3.19167391776074e-17	34.0003246715753
FCGR1B	0.793114445390829	1.25642199334803	10.6440625818672	7.83105654755137e-20	3.49031983696093e-17	33.9035485966185
HCST	1.129353771891	3.10218003196733	10.6025027304467	1.00402861833757e-19	4.40768563450195e-17	33.6559069150764
SLA	1.16114399746019	2.68739771857666	10.5966744535842	1.03962810865214e-19	4.52990793879647e-17	33.6211870382657
GPR34	1.35481257732363	4.41973964900737	10.5786975533013	1.15756657578342e-19	5.00643256742716e-17	33.5141101933322
RASGRP4	0.591510944716569	1.1203177075153	10.5759087939231	1.17702274689435e-19	5.0531490531559e-17	33.497501270445
LCP1	1.05742371097017	3.638866443598	10.5735805479132	1.19351590821514e-19	5.08655571773411e-17	33.4836354106243
CSF2RB	0.716919326467894	1.08918566265658	10.5642071302379	1.26228406751187e-19	5.30222876617379e-17	33.4278157450146
DOCK2	0.745502196486477	1.44336166328147	10.5248942249795	1.59650272953387e-19	6.61099325314142e-17	33.1937686248353
ADAM28	0.783104104138083	1.49477838238951	10.5177491258471	1.66611896763062e-19	6.85068226500346e-17	33.1512421892455
CD69	0.870486281327981	1.19966404174165	10.5158233048665	1.68539569851799e-19	6.88148242303287e-17	33.139780638248
ARHGAP9	0.713573012890167	1.72783763539148	10.4756709560609	2.14210220786602e-19	8.62558080073608e-17	32.9008735210425
PIK3R5	0.749049135420708	1.52061255330275	10.4683532048962	2.23776542676132e-19	8.94906917618583e-17	32.8573453230044
BATF	0.855973314319987	1.28707893547017	10.4251538947859	2.89598370929776e-19	1.14248514077546e-16	32.6004634903911
PILRA	0.903525632677196	2.79800990091279	10.4154471974495	3.06867198426299e-19	1.20248692043734e-16	32.5427625658669
MYO1F	0.83397066757014	2.29063036783546	10.3889029990917	3.59520810934801e-19	1.39942277253668e-16	32.3850089938306
SIGLEC7	0.921211349618728	1.5651989943105	10.3767267290659	3.86602417588475e-19	1.48503653656173e-16	32.3126631101004
TMEM106A	0.678864437416261	1.58930235521073	10.3622914709064	4.21357547547496e-19	1.60796098880102e-16	32.2269104845901
CD300LF	0.863036647593814	1.48535818962335	10.3539386169086	4.42874941486613e-19	1.67909994860902e-16	32.1772979412176
TLR5	0.669213857979483	1.18076852026743	10.3299249102049	5.11039284925767e-19	1.9250355309007e-16	32.0346976102771
RPS6KA1	0.743342586265076	3.02748666452506	10.2981305484676	6.17652297080641e-19	2.31172209420817e-16	31.8459660872301
CYTIP	0.774243606333912	1.41191244916193	10.2942152166159	6.32230476399992e-19	2.35121279143735e-16	31.8227304590223
GBGT1	0.716196618689531	1.77075950523524	10.2872227426983	6.59125339123102e-19	2.42303034858918e-16	31.7812366599178
TFEC	0.600916465821917	0.935042524755182	10.2870403882985	6.5984178914087e-19	2.42303034858918e-16	31.7801546119922
MAFB	1.28263932399401	4.295754587924	10.2836121934112	6.73456345421632e-19	2.4575684775083e-16	31.759813035632
GMFG	1.08189810278657	3.98321696482535	10.2772548639045	6.99449711602037e-19	2.5365695845533e-16	31.7220937433645
RGS10	1.09699049883491	4.54249860209672	10.253912808862	8.03772712470113e-19	2.89690601006126e-16	31.583630272166
RNASE2	1.60638172942336	3.40436621860939	10.2457142417414	8.43986353326814e-19	3.0231798289382e-16	31.5350080595374
LYN	0.865997621465231	3.10147505816148	10.1968207561141	1.12909475045888e-18	4.01978385335627e-16	31.245164047937
ADAP2	0.813559779612459	2.90849966787434	10.171201754616	1.31499786197332e-18	4.6532594040628e-16	31.0933782018611
RHOG	0.647125122913309	5.2557006519057	10.154175563753	1.45513930377801e-18	5.02729103725957e-16	30.9925356796859
SIRPB2	0.75086089468311	1.25955693224775	10.1517371735802	1.47639376773522e-18	5.07071781863273e-16	30.9780958027937
FBP1	1.11473467185598	2.64949047583623	10.1400335907805	1.58280003091472e-18	5.40438277222325e-16	30.908796177563
SERPINB1	1.04038520468699	3.69105675374569	10.1050731454131	1.9484060622456e-18	6.57581414776495e-16	30.701864008298
DENND2D	0.681491791038246	1.23149997211582	10.0867464388485	2.17256726504643e-18	7.29021177610722e-16	30.5934341641984
CD48	1.03431412584443	1.55061029751277	10.0836875215291	2.21241102040586e-18	7.38148812848211e-16	30.5753392609453
CYBB	1.28127277987083	4.13266458816619	10.0760783839725	2.31471364712474e-18	7.67893100651546e-16	30.5303316604202
HLA-DQA1	1.4534770000376	3.26624122389142	10.0642568889563	2.4830882337834e-18	8.19096455965601e-16	30.4604194434201
SIGLEC10	1.24724900171671	3.28185135563225	10.039278034572	2.88011707818875e-18	9.39449138794449e-16	30.3127401022921
TNFRSF1B	1.11885597458084	3.74298327973122	10.0380317708605	2.90150614821516e-18	9.41167997087992e-16	30.3053736010979
LILRB1	0.917709768754702	1.73509148610393	10.0012905792483	3.60851856707746e-18	1.15764051415358e-15	30.0882716823068
NCF2	0.953823598366524	2.7907675766263	9.99471432378233	3.75210033771143e-18	1.19712504053529e-15	30.049427424023
TRPM2	0.778485038853158	1.87868206422423	9.96137236310576	4.57258642220244e-18	1.44313299153045e-15	29.8525539377048
CTSC	1.07576955128605	2.99759739236927	9.96036749214277	4.59991406574201e-18	1.44395259438967e-15	29.8466223033324
CCR1	1.08296006241509	2.93005802783873	9.91452406420542	6.03619387884943e-18	1.88468049200204e-15	29.5761281028627
IKZF1	0.64963160241606	1.16794043735352	9.87590440631629	7.58771789610528e-18	2.33170570947315e-15	29.3484334280816
CSF3R	0.933489157685372	2.11890359029911	9.87302585794103	7.71815626193437e-18	2.35937167364168e-15	29.3314685944077
ITGAM	0.968538562433894	2.28714536418449	9.83614911809891	9.6009086463833e-18	2.91962631841866e-15	29.1142161674743
C3	1.48292788386691	6.6742435014063	9.78275111603153	1.31665989472455e-17	3.98085997816032e-15	28.7999066393471
LILRB4	1.02184543318135	2.93410556223267	9.78197646010972	1.32270340274908e-17	3.98085997816032e-15	28.7953493217855
LILRB2	0.900077746755668	1.24991896299155	9.76829689583594	1.43409853386023e-17	4.29398518443574e-15	28.7148837811266
PTAFR	1.0099367641885	2.61504752564732	9.74999593400144	1.59788414025994e-17	4.75998271925293e-15	28.6072690403274
CCL5	1.16275852866466	2.20813682110171	9.74677575566326	1.62857471617361e-17	4.82678131742278e-15	28.5883376281901
PLEKHO2	0.615651663442117	4.09626185786391	9.719571293623	1.91244845263421e-17	5.61116220120369e-15	28.4284525409596
SLC2A5	1.17439919020371	3.29736884029785	9.7136310634321	1.98071626701781e-17	5.7578644056724e-15	28.3935527645112
CREG1	0.894896747453096	4.83041544569543	9.71350663202285	1.98217196557479e-17	5.7578644056724e-15	28.3928217566467
LYZ	1.71605239935169	4.07353302443859	9.69754747250335	2.17799471744565e-17	6.26436342697041e-15	28.2990808340746
CLEC4A	0.826596129505471	1.89048311191969	9.68070450214616	2.40560705538032e-17	6.88510682071032e-15	28.2001826305932
SCIN	1.19122749072433	2.04182174872702	9.67607481141937	2.47222477631066e-17	7.03227068352594e-15	28.1730042787068
TREM2	1.3030910022072	6.19641248435967	9.6195603322362	3.44997552407646e-17	9.68431350597366e-15	27.8414566845222
STXBP2	0.645901587270395	1.60364349762753	9.61826737866643	3.47636404444458e-17	9.71169700779837e-15	27.8338762112745
C5AR1	1.29794934481474	3.30654677755043	9.61615143832504	3.51998395906662e-17	9.78672873419157e-15	27.8214711035692
CCRL2	0.640210459072266	1.28428155667705	9.60895934923378	3.67236677614487e-17	1.01620132207948e-14	27.7793104178385
KCNK13	0.679282925676784	1.39027200197065	9.60292320820982	3.80531977883066e-17	1.04802455625748e-14	27.7439311747014
CORO1A	0.804613479541125	3.91363482515997	9.57379720477305	4.51742949849684e-17	1.23251942116231e-14	27.5732836292519
IRF5	0.756745006335181	2.16882088561496	9.55652171872251	5.00102053657318e-17	1.35182678735601e-14	27.4721203700693
CTSH	1.16626427321049	3.80463984698669	9.52375617110354	6.06435794732818e-17	1.61680213456918e-14	27.2803586482071
TNFSF13	0.789609969563152	2.31779025621952	9.52124169063133	6.15471185404786e-17	1.63343255010133e-14	27.265648530966
GZMA	1.07688256534904	1.30762805340756	9.50200506772087	6.89181641053028e-17	1.82078047403453e-14	27.1531396758982
LPCAT2	0.711522069981027	2.08564379831361	9.49821748344566	7.04699483373774e-17	1.853391384493e-14	27.1309932734994
CTSB	0.956218735385494	7.35776855692274	9.46360002863621	8.6367569755228e-17	2.26131986336256e-14	26.9286732813215
RCSD1	0.712888528672817	2.39578985913686	9.45612852196042	9.02422449260641e-17	2.35222051540094e-14	26.885028344826
ARHGAP30	0.862576154686044	2.29976193996191	9.4528041485365	9.20214525517267e-17	2.38793624450563e-14	26.8656114802806
TM6SF1	0.813682210895803	2.01358841549499	9.41884461674849	1.12323587511665e-16	2.88909132336721e-14	26.6673516593649
SLC11A1	1.18612288699858	2.82472832601751	9.41647004811826	1.13899709614899e-16	2.9167817303882e-14	26.6534947922082
RNASE3	1.04868708427067	1.35304546650565	9.4133966606617	1.15972427038464e-16	2.95689174563092e-14	26.6355611481596
CST7	0.795555970807339	1.36784957616991	9.33729511454127	1.8118173891502e-16	4.57950570997024e-14	26.191936497186
CCDC69	0.710482098214428	1.58740432233144	9.330033304489	1.8905388442678e-16	4.75788325432173e-14	26.1496493696058
NCF1	0.651964076815877	1.32892635440585	9.32285209996751	1.97173545649241e-16	4.94093210721985e-14	26.1078394028028
NLRP3	0.592033038932717	1.29879082618457	9.28782714948483	2.42035126056646e-16	6.03919013037153e-14	25.9040310555915
NFAM1	0.792632535859578	1.81798612957803	9.26592409762149	2.75115784425666e-16	6.80643445138194e-14	25.7766736271862
GIMAP6	0.760728216719228	2.8153929206901	9.26239125002402	2.80857938953735e-16	6.91917826231718e-14	25.7561384761943
CD3D	0.84671344265864	0.980918511816222	9.24352098991505	3.13611550484943e-16	7.65055784929344e-14	25.6464854218854
C2	1.02458165975557	2.04524884068755	9.24304971173059	3.14476490285582e-16	7.65055784929344e-14	25.6437475862902
LPXN	0.673690538820738	3.07635831395275	9.24069400053471	3.18835683671536e-16	7.72442284752281e-14	25.6300628786277
TYMP	1.13931784885065	3.53404606255424	9.23751376208554	3.24816240277084e-16	7.80988612494664e-14	25.6115897387609
CD84	0.835686377155104	1.72962465577481	9.20188027890499	3.9996748396741e-16	9.57086126492015e-14	25.404713675632
ARPC1B	0.910829409745263	4.58817179812334	9.19886354827281	4.07073780312064e-16	9.70114971880837e-14	25.3872088123339
FMNL1	0.769110293841812	2.06590014756512	9.18656972095333	4.37357058794928e-16	1.03665699364138e-13	25.3158878009571
SELPLG	1.10651580782826	4.03894781387046	9.15728453074155	5.18836225035326e-16	1.20690401080229e-13	25.1460918910824
IRF8	0.87463788943991	2.16669322180374	9.13860382952384	5.78533653830874e-16	1.34043033516759e-13	25.0378539388548
LGALS9	0.898918912735871	3.42599319516333	9.11808862933687	6.51996416018759e-16	1.49540768382014e-13	24.9190529273266
ALOX5AP	1.37439033369713	5.26010671611867	9.11779675818999	6.53105930042881e-16	1.49540768382014e-13	24.9173632405201
FAM177B	0.624225619827478	0.800905393117709	9.1101144315693	6.82994899153258e-16	1.55167405357437e-13	24.8728941735159
OSM	1.19124533136993	1.71078073121558	9.09797961852259	7.33004423663225e-16	1.65883446838855e-13	24.802672016267
CRYBB1	0.867744868909372	1.65267021027682	9.0856138097285	7.87716072522522e-16	1.7689376279374e-13	24.7311385517071
HAMP	1.47369916341601	2.39603268413971	9.07622980745779	8.31931034320798e-16	1.86107116095358e-13	24.676871397404
IL2RG	0.738849228762545	1.38432526413606	9.07328085053663	8.46329415299761e-16	1.88605479279035e-13	24.6598208266683
FCGR2B	1.01304205058357	1.20562875027264	9.06981271310186	8.63580390781128e-16	1.91718130329041e-13	24.6397702962642
SAT1	0.981028706531056	7.09379452720231	9.03306806463208	1.06929829308712e-15	2.35596677126332e-13	24.4274627705847
S100A9	1.97311743968474	5.63616978046713	9.0236480194773	1.12946685917473e-15	2.47917975588853e-13	24.3730719884904
BIN2	0.783066628863785	2.02150626504173	9.0107327462117	1.21747316438025e-15	2.66234478084904e-13	24.2985250387726
FOLR2	1.67206939407033	3.89071712831375	8.99411481156808	1.34081865815373e-15	2.92113354453813e-13	24.2026492409129
DEF6	0.784988601263465	2.47784368107123	8.99304712331707	1.34915578834008e-15	2.92837022356179e-13	24.1964909606742
LYL1	0.601586385854887	1.7685830496263	8.96527201687363	1.58513187415255e-15	3.40261377706416e-13	24.0363587936312
ANKRD22	1.05956346715967	1.90925426139187	8.93466099397383	1.89300609635695e-15	4.0338301805837e-13	23.8600361947473
S100A4	1.42340819284289	4.7072615165944	8.90374392179009	2.26433165262473e-15	4.7901279783261e-13	23.6821227890094
SERPINB9	0.6695387426359	2.38976378511382	8.89624736725302	2.36478100744771e-15	4.98456565638445e-13	23.6390099131387
HLA-DPA1	1.27395859730211	5.56797180751058	8.88940431402802	2.46033861400795e-15	5.14880970093484e-13	23.5996643680021
FPR3	1.20451844059899	2.29328021170128	8.87316221517128	2.70280543329643e-15	5.63602502978139e-13	23.5063117258415
IL13RA1	0.861661082383884	4.33947211297138	8.86325274519843	2.86226420510855e-15	5.94729609052217e-13	23.449380395318
IER3	1.25485583810435	3.26067226178354	8.81141976639443	3.86193731894395e-15	7.96773619226786e-13	23.1518931119237
CCL2	1.87457262999514	4.69219859481243	8.79869838164974	4.15626419835711e-15	8.53569024576587e-13	23.0789586988936
LPAR5	0.948988417270654	2.79858987834783	8.79827387659728	4.16646123288279e-15	8.53569024576587e-13	23.0765254558109
DOCK8	0.630712719302968	1.45286110463189	8.76601716178372	5.01869970705782e-15	1.02099937211144e-12	22.8917331972146
VNN2	0.807737535295877	1.18031963096558	8.76444580316223	5.06438130176572e-15	1.02671538564651e-12	22.8827363527965
CD2	0.889929789995223	1.11952349663045	8.73580242386929	5.97343891324922e-15	1.20265923388925e-12	22.7188228002701
SLCO2B1	0.967233558341321	4.0159914763484	8.73443564809342	6.02065876594154e-15	1.20800069885577e-12	22.7110053704375
IL7R	0.77281493323796	0.786305847989106	8.7209117452776	6.50836530524368e-15	1.30138330505912e-12	22.6336737810385
HK3	0.997509428335117	1.57672270748593	8.69626356106892	7.50045614794482e-15	1.4946386795565e-12	22.4928255408732
SLC9A9	0.61772827838612	2.94298194900858	8.68555121634175	7.97721270039682e-15	1.57886616250193e-12	22.4316494314216
EVI2A	1.29683550370332	3.50863247521155	8.68201224297563	8.14124485832703e-15	1.60588805251061e-12	22.411444123227
CREBL2	0.642588214758255	4.07512893900441	8.67723725422286	8.36789382150391e-15	1.64503776618232e-12	22.3841859535126
RGS1	1.52791284907716	4.52358149403809	8.66895838095886	8.77582387010511e-15	1.71944304799942e-12	22.336936686696
DOK3	0.700272025258525	2.12670735847494	8.66555558738211	8.94917075414039e-15	1.74754258468895e-12	22.317520261122
S100A8	1.84387044244114	3.69688159068965	8.64943880878	9.81758220950941e-15	1.91073057488875e-12	22.225589546839
S100A11	1.11281752336503	7.60490938005444	8.63711458490392	1.05377269892685e-14	2.02390218987638e-12	22.1553275527434
GAPT	0.670843395362096	1.21394281851244	8.52559278095324	1.99688173440148e-14	3.76103012343547e-12	21.5209673692938
RHBDF2	0.816374747168334	2.68969091686639	8.51656051940754	2.10275711695116e-14	3.93505383934062e-12	21.469705520119
LHFPL2	0.660907726987257	3.33632520613573	8.51477359287194	2.12435511630138e-14	3.96277067653319e-12	21.4595660540949
IL21R	0.619651557811357	0.648826139937102	8.51172834274111	2.16167125301781e-14	4.01953819904302e-12	21.442288138123
TMC8	0.618039395934439	1.50519619659795	8.48803308881426	2.47517697022741e-14	4.58787802414818e-12	21.3079165384159
SLC29A3	0.596529508040745	2.25350606333281	8.47745814353853	2.62929605313108e-14	4.85812369158748e-12	21.2479874323617
CMTM7	0.70089662924053	1.89532974298926	8.46070997051638	2.89311886664143e-14	5.29531445976781e-12	21.1531243942339
CMKLR1	0.883115195199998	1.93221295038274	8.45528982079766	2.98400860595542e-14	5.44460345237248e-12	21.1224374746843
PCED1B	0.59961114340447	1.6256285316995	8.44714414614981	3.12596490499806e-14	5.68584775414709e-12	21.076331863882
APBB1IP	0.971352739804773	3.28241717431062	8.44547410172838	3.15588766014087e-14	5.72244760287717e-12	21.0668810081222
FTL	0.990014613599259	11.7164761325606	8.44375337916246	3.18701613412201e-14	5.76100034126879e-12	21.0571440111209
GIMAP2	0.805999246045981	2.88365831279185	8.43414868448416	3.3664561270002e-14	6.04458052027314e-12	21.0028063503999
RNF144B	0.640449234683647	1.88364749807218	8.43370663931777	3.37495204344981e-14	6.04458052027314e-12	21.0003060166089
SIGLEC14	1.05869186011426	2.11512146804509	8.42966823587072	3.45356141346097e-14	6.16645535925827e-12	20.9774656744674
CASP4	0.74456756882061	2.18877889095995	8.40616014403004	3.9486319328972e-14	6.98632644442633e-12	20.8445815871536
PSMB10	0.627590340888939	3.49190201547828	8.40072603567583	4.07275408484707e-14	7.16252689011945e-12	20.8138819429161
ACSL1	0.897729586362207	3.23025450083585	8.389704102631	4.33653804400352e-14	7.55813273955921e-12	20.7516347824353
MAN1A1	0.915471576664177	2.21151211944962	8.3574544722405	5.20985242222422e-14	9.02633986280135e-12	20.5696617029239
PRKCD	0.692146105795078	2.83808735447177	8.33113876067004	6.05026432125218e-14	1.03594364494121e-11	20.4213488277469
MARK1	-0.625432884000954	2.37134873405558	-8.32234759982313	6.35999838226651e-14	1.08579305715028e-11	20.371838474428
CTSZ	1.08130848028352	5.93928141213566	8.23600080529979	1.03760387288484e-13	1.74087865879676e-11	19.8865156784143
CD3E	0.642698536250467	0.837941965824855	8.2123936305538	1.18583270718892e-13	1.97534950029867e-11	19.7541391630952
CD52	1.25424014348347	2.25021679669269	8.19669140701022	1.29588373865425e-13	2.13736621041825e-11	19.6661644412656
APOC1	1.32757205164206	6.79658595124032	8.19259798074208	1.32620215620699e-13	2.18121028998471e-11	19.6432401371529
ARHGAP4	0.69476634947829	2.54883101116591	8.16969382304924	1.50930450601336e-13	2.44788228312783e-11	19.5150465741427
SYTL3	0.621943557017912	1.67950176503199	8.11761303204481	2.0243996603307e-13	3.22947057288875e-11	19.2240372253494
DSE	0.620602173705113	1.51641610076608	8.10114416662869	2.22107191277408e-13	3.52225873364408e-11	19.1321566001116
CCL8	0.833159098207772	1.00720510515709	8.10074777264354	2.22603228923333e-13	3.52225873364408e-11	19.129945944277
CH25H	1.23593416179262	2.41167082341067	8.09053560050693	2.35768497682587e-13	3.71046233805747e-11	19.0730072776
CAPG	0.948308240491508	5.57465070534332	8.0572629745905	2.84259685190107e-13	4.41779137641176e-11	18.8876781758694
DHRS3	0.811778090086596	4.64734036263822	8.05711474629572	2.84496473107168e-13	4.41779137641176e-11	18.8868531775045
PLCB2	0.777608293203647	2.20706405806509	8.04851166590128	2.98580142506314e-13	4.6119573493429e-11	18.8389804846154
B4GALT1	0.89711547145619	2.92617945667398	8.0475255172332	3.00238077127492e-13	4.61315805506392e-11	18.8334941840088
DAB2	0.779682177354704	2.69735829581261	8.02691156098595	3.37063773122795e-13	5.15186976997922e-11	18.7188690309637
FPR2	0.720662158984495	0.633153493007636	8.02357320704934	3.43435399624688e-13	5.22191736403298e-11	18.7003163080323
TNFSF13B	0.981238840111377	2.75064607966723	8.01747340227489	3.55387788134292e-13	5.38961734696024e-11	18.6664244826995
FXYD5	0.791325885251911	3.70110986874396	8.00935651235328	3.71934851520851e-13	5.61141089812607e-11	18.6213403890898
NINJ1	0.638316970822242	4.91765029337262	8.00366792344083	3.83984973608019e-13	5.778281096405e-11	18.5897542372947
PLBD1	0.867940682121251	2.17457724746179	7.99909498871366	3.93952005986209e-13	5.91302719113542e-11	18.564368971367
GPX1	0.832993064362814	7.95940445833952	7.97295910169125	4.56044079585846e-13	6.75813341999462e-11	18.4193893895027
AMPD3	0.68174596874475	1.76982248449292	7.96793448396263	4.69049263825411e-13	6.93326059923399e-11	18.3915378486687
SELL	1.12386935060573	2.15014101775172	7.96397594464212	4.79553667197395e-13	7.07063130471068e-11	18.3696003304042
FUCA1	0.744655444312945	3.98844553206091	7.93036840007839	5.78669690596866e-13	8.51052574933985e-11	18.1835221730246
LILRA5	0.768282590431775	0.829617420122542	7.91962794291069	6.14441770629501e-13	9.01392252807655e-11	18.1241185124655
GPR84	0.797637819218668	1.40582319831684	7.90459052642759	6.68238145713636e-13	9.72978070169129e-11	18.0410016034414
JAK3	0.73676565811379	1.32449855483398	7.88112270686236	7.61670159535606e-13	1.09806507666186e-10	17.9114101150702
IFNGR1	0.681530562235948	5.50559192259457	7.86169792420533	8.48720108978425e-13	1.21456424026773e-10	17.8042589511336
NKG7	0.853142241913573	1.72689441571489	7.84939666852008	9.0887680065899e-13	1.29747163227571e-10	17.7364565368051
APOBEC3G	0.719106429595559	1.80110698260437	7.83391277661143	9.90639991325729e-13	1.40731136675268e-10	17.6511717056494
CEBPB	0.847566778068694	4.15967478801251	7.82446905189467	1.04404595644126e-12	1.47958037035766e-10	17.5991887658732
IL4R	0.69428147036678	2.43018405389177	7.82390320523301	1.0473350632762e-12	1.48064775640454e-10	17.5960748575763
F13A1	2.09816084229041	3.36159621552017	7.81432275261131	1.10460896465668e-12	1.55409165347975e-10	17.5433663354386
STAB1	1.02864586369458	3.69041461998234	7.80801628196926	1.14399423296573e-12	1.5941382167105e-10	17.5086842631021
ANXA4	0.592281024258739	2.25361924774511	7.80202020048006	1.18273111871168e-12	1.63620504666817e-10	17.4757195435459
HLA-DQB1	1.28922240809231	3.91139098170226	7.80119027744745	1.1881941866979e-12	1.63620504666817e-10	17.4711576658389
CD163	1.60319259262602	4.393662308028	7.7999025079303	1.19672065054309e-12	1.64406890878257e-10	17.4640795063023
ST14	0.921658104603205	2.24214332918615	7.79367534823137	1.23881494573375e-12	1.6939271249779e-10	17.4298588512172
GLRX	0.775694767717297	2.92673425658139	7.77489526240898	1.37485867597699e-12	1.85819151653399e-10	17.3267215502373
IL1B	1.11536628598472	2.20150243664275	7.76594673453616	1.44479309084906e-12	1.94820171351973e-10	17.277612928236
FUOM	0.768440189397673	2.24650287535599	7.76227972387519	1.47445982368576e-12	1.98362409505853e-10	17.2574953465552
C1S	1.33346537338034	4.6512829067394	7.73802607972521	1.68646450891348e-12	2.24299779685493e-10	17.1245345508174
IL1R1	1.01600328948319	1.57334461019538	7.73112626584246	1.75211546479639e-12	2.32501740097879e-10	17.0867400514097
TNFSF10	0.866485118049218	2.29332854122094	7.7184450846538	1.87944949518923e-12	2.48270175736683e-10	17.0173133882772
TMEM119	1.0659524966637	3.54465162178539	7.71756556267694	1.88861356488417e-12	2.48917562557319e-10	17.0124999292545
C19orf38	0.707077991629871	1.70953227435995	7.70495423868561	2.02499074590326e-12	2.65692437485514e-10	16.9435052576763
CD55	0.670715433517611	1.91146266291418	7.7006684109772	2.07352402392643e-12	2.71450330011193e-10	16.9200686864875
RNF149	0.764930311342658	2.71980364823316	7.65598614097406	2.65348289073371e-12	3.4050308910169e-10	16.6760497294576
CD40	0.698661698965543	2.225174532449	7.65421653592998	2.67949683717323e-12	3.43087240859722e-10	16.666397687553
CASP1	0.86911941195226	2.80825949126102	7.65319797739481	2.69458449929681e-12	3.44264125077555e-10	16.6608425360796
PLAUR	0.93816364841933	2.88980961737177	7.64697882749988	2.78855054105389e-12	3.54716994423777e-10	16.6269303851537
APOC2	0.813829164114958	1.77436994654123	7.6017779175344	3.57630144710489e-12	4.48089082815693e-10	16.3808033761725
DUSP1	1.26515357926176	6.01920599525777	7.58938466884462	3.82839935440259e-12	4.77625540823727e-10	16.3134273162406
MAGI1	-0.740563341957939	2.18210628438747	-7.58549238972429	3.91114872459412e-12	4.86908828534919e-10	16.2922764913041
APOBEC3C	0.886243083877655	3.76851798628616	7.57993786229854	4.03231413241596e-12	4.99861412419046e-10	16.2621008997388
P2RY13	0.863215380805444	2.25230569441637	7.57356967615701	4.17580896205862e-12	5.16552876838383e-10	16.227516565214
DENND3	0.625885089555206	1.89107896707088	7.55254235806221	4.68650220956573e-12	5.74854631323349e-10	16.1134093834608
IL2RA	1.15916053364646	1.00000357057646	7.55190413167051	4.70293374644292e-12	5.75660781244366e-10	16.1099480913452
TGFBR2	0.767479433354489	3.75573717165467	7.52214896170433	5.53577800932255e-12	6.73369730479824e-10	15.9487162000065
ALDH3B1	0.607324189004432	1.8004166433792	7.4940255125796	6.45658160888598e-12	7.77279237934074e-10	15.7965782629563
RBM47	0.593856638809884	1.40718603527065	7.42566052462339	9.37609831162722e-12	1.09488450424196e-09	15.4277843034813
SPINT2	0.684567325293942	2.01083833394221	7.41712633567714	9.82211481701343e-12	1.14080474987017e-09	15.3818510375232
IGSF6	0.839062629837724	2.5492943171528	7.41701715764207	9.82795466772903e-12	1.14080474987017e-09	15.381263563624
IL4I1	0.798349343481439	1.56623411911857	7.4001024420028	1.07754907287872e-11	1.24583876669643e-09	15.290293777019
SIGLEC8	0.98994294048898	2.7076448678805	7.35923836254871	1.3454082388798e-11	1.54028138908774e-09	15.0709025684122
CTSL	0.76258849305048	6.02591499290043	7.34490553085488	1.45418367120976e-11	1.65830902365086e-09	14.9940812991628
LILRA2	0.624235254572925	1.48668326532055	7.34085234480077	1.48649260125883e-11	1.69184880135866e-09	14.9723692048709
SOX12	-0.732131296135434	3.61485557995521	-7.29574551314764	1.89766946769265e-11	2.13075436942637e-09	14.7311070362713
CCL3	1.48800912714327	2.60865966267562	7.29343275638733	1.92154713973954e-11	2.15342366310888e-09	14.7187550300448
TBKBP1	-0.62220444334885	2.88180598207774	-7.27320539494878	2.14345755629303e-11	2.38835985380308e-09	14.6108006227095
CCL4	1.29361244828785	2.18249620195927	7.26611753222211	2.22706786526111e-11	2.46739680168881e-09	14.573004809881
SMCO4	0.647056596843979	2.80391839600132	7.26180300137704	2.27953438596155e-11	2.51309908337833e-09	14.5500059788842
CXCL16	0.755023210693166	5.06092770364799	7.26166510353309	2.28123129153838e-11	2.51309908337833e-09	14.5492710106401
CLEC2B	0.944327771937	2.02446227946467	7.2546609644941	2.36908438017329e-11	2.60108066248929e-09	14.5119487674771
CFD	1.2121761596353	2.77670511252188	7.25169041325366	2.40734708282261e-11	2.63710645637455e-09	14.4961248936572
SLC37A2	0.701980081347158	1.81336674863448	7.24533485718816	2.49127573336969e-11	2.71884329428516e-09	14.4622794067443
GLIPR1	0.863095492604904	2.82728461699926	7.22577069902948	2.76822261627117e-11	3.00424189398187e-09	14.3581796225998
SP100	0.632199016615423	1.99401717191285	7.19837720868598	3.20782827503578e-11	3.44293142453151e-09	14.2126397065445
SUSD3	0.832590396842464	2.4073265007042	7.19124773142362	3.33313796699201e-11	3.55977785337409e-09	14.1748034322431
EPN2	-0.68780207902378	3.5657790717061	-7.18876047640172	3.37798375365105e-11	3.59909374862087e-09	14.1616076378339
HPSE	0.680837284976818	1.60452729897985	7.18338259106876	3.47699794882013e-11	3.69784115187178e-09	14.1330832863741
ITGAL	0.640372651661934	1.50786310992742	7.17447294532818	3.64738937676992e-11	3.86497501890137e-09	14.0858484245029
ZNF853	-0.675561427500385	3.98748750603679	-7.16501277573615	3.83734997169787e-11	4.04424824544266e-09	14.0357250139804
TREM1	1.15980696138538	1.78032401356297	7.1641472557764	3.85521042115862e-11	4.0557508263097e-09	14.0311407250349
AQP9	1.09432532176747	1.39759936426642	7.15080374829558	4.14119116136445e-11	4.34096460212901e-09	13.9604988325407
CP	1.2514737451103	2.57980622316273	7.14263941595064	4.32640962437301e-11	4.50278215219727e-09	13.9173066164882
STOM	0.846943299347932	5.46476251168944	7.1214301701374	4.84671393541035e-11	5.02637809141748e-09	13.8052111924563
CEBPA	0.802530876226103	3.08654383393927	7.11531554659715	5.00788451767491e-11	5.17513899705284e-09	13.7729234335529
ANKRD13B	-0.766889945657813	2.90863115707157	-7.06693421520012	6.48447568565211e-11	6.63063190644781e-09	13.5179164374845
RGS2	1.21123144613448	4.7123366961562	7.04626279261656	7.23966529985246e-11	7.38990101158192e-09	13.4092165895643
MTA1	-0.684541292113285	3.34962493925264	-7.04282933547572	7.37325239485336e-11	7.51312543766672e-09	13.3911767573977
ZBTB12	-0.775327720171908	2.66006919923444	-7.0211147738373	8.27634424608085e-11	8.36039639266302e-09	13.2771841430514
LRP5	-0.735646521227932	2.92105490423982	-7.01324194337273	8.63007184446902e-11	8.68765525487953e-09	13.2358971527511
BLNK	0.6372614881155	1.56629190100169	7.00756917901804	8.89416804416268e-11	8.89218817798846e-09	13.2061617896619
NPL	0.702470050716146	2.97561937139642	6.99008106833904	9.75960371448727e-11	9.70756357883761e-09	13.1145668264219
CLDN23	0.62660366448734	0.926922049397868	6.98470211711095	1.0042148884694e-10	9.9378126598412e-09	13.0864167429834
EHMT2	-0.604401709699126	3.76102528332632	-6.97622666894688	1.05038247896866e-10	1.0342104856584e-08	13.0420830447654
GZMH	0.585725601408983	0.806987024208321	6.96412801186057	1.11993978539992e-10	1.09131315261818e-08	12.978842670026
RNF157	-0.821837487751566	3.47212885677764	-6.94678226779585	1.2276669485486e-10	1.18675149213422e-08	12.8882696778079
DPYD	0.945474118723864	2.95285327752109	6.94201076376784	1.25905439946795e-10	1.20710031562784e-08	12.8633741986023
UBD	0.86038605128071	0.979583790540096	6.94050313955332	1.2691354874407e-10	1.21477071647869e-08	12.855509875756
CCND2	-1.05185431112275	5.12447699386072	-6.92387763342557	1.38573190407683e-10	1.31988138145733e-08	12.7688411657367
IFITM2	0.903388722518184	5.09994032650618	6.91689068984536	1.43783253800334e-10	1.36505249425042e-08	12.7324489994803
BCL7A	-0.796459739981717	2.27460711902799	-6.89961807591537	1.57507880792993e-10	1.48329236062266e-08	12.6425613404798
PDCD1LG2	0.824222044860533	1.7574118513589	6.89646836210664	1.60146499405634e-10	1.50571234473377e-08	12.626182120418
ZNF704	-0.651570148808708	1.91342420187339	-6.87639851425078	1.78014906665486e-10	1.65769638843345e-08	12.5219021766493
NASP	-0.627497221681089	4.00862393131052	-6.87221846844242	1.81976994857428e-10	1.69189343928991e-08	12.5002024244337
MPEG1	0.802940174190539	1.91852213935205	6.83078466590668	2.262729351685e-10	2.05785013484162e-08	12.2854675213527
RRAS	0.734714319780397	4.68859810520338	6.82877531746843	2.28672668217077e-10	2.07000171770395e-08	12.2750705356687
SPP1	1.46010990365837	10.0271813470878	6.82640735513625	2.31532945483961e-10	2.08941485130944e-08	12.2628199594419
CD59	0.632883323590663	6.00489647459296	6.80721804388559	2.56052266549724e-10	2.28945232573335e-08	12.1636241928826
ZNF711	-0.750348223858583	2.81348109777834	-6.79795372109784	2.68790101967928e-10	2.39235482981729e-08	12.1157847243559
FAM20A	0.81698072869177	1.56849448340508	6.79093461578667	2.78855374347855e-10	2.47439646535687e-08	12.0795613051731
SUGP2	-0.601933681519598	3.63175983130627	-6.78030414681578	2.94811473551857e-10	2.60805416761701e-08	12.0247371472126
AGAP1	-0.632667582802974	2.64953772690623	-6.776041068451	3.0146038654174e-10	2.65881685634631e-08	12.0027636561532
FGR	0.643288711416951	2.22242136412212	6.75221246836283	3.4144161954003e-10	2.9799330104759e-08	11.8800727549782
TNFAIP8L3	0.856438407830969	2.52636111456559	6.73670712041777	3.70221652113378e-10	3.21265278261645e-08	11.8003568357819
ST8SIA4	0.671279797717179	2.04340738412957	6.73666259042071	3.70307657989085e-10	3.21265278261645e-08	11.80012803479
C1R	1.14664736724795	5.31601784549421	6.72731100392007	3.88813059702185e-10	3.35326855492341e-08	11.75209566579
SMARCA4	-0.737890099129054	3.90886522248423	-6.72457476601692	3.94398112175856e-10	3.39641925893978e-08	11.7380481060257
CIITA	0.588757853947143	1.31277712695585	6.71807413131863	4.07986116326378e-10	3.49282776744109e-08	11.7046863923348
MRC1	1.06523266268154	1.39374766699652	6.70297284526894	4.41359381281363e-10	3.75650877476311e-08	11.6272501470236
ARHGAP18	0.630963087019371	2.78519490137918	6.6999736704291	4.48300982835131e-10	3.79882869609223e-08	11.6118817815357
IL1RN	0.735569992218825	1.13667255846704	6.69133333760204	4.68906612684979e-10	3.9434359396639e-08	11.5676270222712
GIMAP7	0.687019384358652	2.77584608144429	6.69113091843423	4.69400376465036e-10	3.9434359396639e-08	11.5665906119648
DOK2	0.671181271772216	1.19042344342346	6.68646585728659	4.80923069969215e-10	4.02864494781816e-08	11.5427094720374
SETD5	-0.683216281123725	3.6673313057568	-6.6325875184609	6.3600009115923e-10	5.23016018626957e-08	11.2675310006333
KIAA1549	-0.681148035509965	1.90923907903551	-6.62595835905574	6.58201520797386e-10	5.38995963461388e-08	11.2337541543845
TMEM37	0.699168577584458	2.12579338888568	6.6251073846492	6.61106248510982e-10	5.40616394002951e-08	11.2294195675698
FGFBP3	-0.84132270528263	2.25306601688356	-6.62072906501072	6.76252197238692e-10	5.51457221231502e-08	11.2071224837283
PTGER4	0.634806408439835	1.25971121044683	6.61884635013373	6.8286977355027e-10	5.56076952137791e-08	11.1975369437931
KCTD15	-0.692448216094679	3.1035614334693	-6.61777977534359	6.86646970648581e-10	5.58374048401932e-08	11.192107289843
VMO1	0.785041622936776	2.54807443764643	6.61593788767673	6.93218432401149e-10	5.62933861093267e-08	11.1827318107888
MEX3A	-1.03216443946432	2.75054241862913	-6.6095440499553	7.16515010665135e-10	5.78632945058164e-08	11.150196964509
HIP1R	-0.850743689077391	3.32997400618762	-6.608857429988	7.19062202736028e-10	5.79887912032438e-08	11.1467041112112
HPGDS	0.765266875609026	2.00664289763702	6.60679726525199	7.26758595955412e-10	5.83676122999293e-08	11.1362251554003
CHI3L2	1.7520980541814	5.56966562435474	6.60268764725472	7.42354692994125e-10	5.92445821474978e-08	11.115326904804
OLR1	1.0097849464632	3.58993531356141	6.59292347548902	7.80745150872068e-10	6.19366401140862e-08	11.0657017905243
TRIM24	-0.678451677035253	3.39370294991651	-6.56147816501089	9.18168317993645e-10	7.16699112068114e-08	10.9061512513023
NOTCH1	-0.846793717245514	3.9495970654092	-6.56091032898483	9.20857194332499e-10	7.17838304479194e-08	10.9032738520734
RETN	0.638348935168329	0.58311733374996	6.55360417506568	9.56154041838397e-10	7.43368389358435e-08	10.8662632317473
TGFB1	0.632910251756548	4.6666938492045	6.53456431174175	1.05452291367164e-09	8.12274793674748e-08	10.7699174533369
SLC15A3	0.662554148029026	2.64177751717787	6.53241811251531	1.06621796770709e-09	8.20201165751167e-08	10.7590666808138
FAS	0.770934269543774	2.52121929416703	6.5262465928182	1.1005644636664e-09	8.43639245000409e-08	10.7278753584986
IL6	1.02315986153809	1.23048645165874	6.51722617360178	1.15273527905877e-09	8.77506580683238e-08	10.6823140946632
CPVL	0.982558349146725	4.28499672745517	6.51574450764023	1.16153456286567e-09	8.83053626589034e-08	10.6748335969433
ZNF146	-0.602480033281156	4.09907964121542	-6.50900013436898	1.20243120696942e-09	9.10588208577476e-08	10.6407948488563
OLFML3	0.692465209937647	4.96030245840928	6.50763247223826	1.21089580382387e-09	9.15810534946431e-08	10.6338946045297
HMGCS1	-0.748096296899357	3.93382989093875	-6.49569605902137	1.28730699222529e-09	9.63615299423817e-08	10.5737053511746
KIF15	-0.686490107245695	1.98943197977945	-6.49403561345999	1.29830588477346e-09	9.68124976938285e-08	10.5653373168541
VPS37B	-0.585727186249129	3.52591064508057	-6.49337391578628	1.30271475702813e-09	9.7017355253318e-08	10.5620029276865
B2M	0.726448112763524	9.23842022075043	6.48612537800974	1.35198766712795e-09	9.99869068785528e-08	10.5254885916126
THBD	0.844967973132681	2.05479940943251	6.47543560478169	1.42801966467199e-09	1.05142224667343e-07	10.4716795880632
LTBP2	0.758974110573938	1.69274052000188	6.4747214082954	1.43324691981019e-09	1.05394191318587e-07	10.468086266407
SPAG5	-0.692415899556758	2.43583927112601	-6.45356172348889	1.59696131406675e-09	1.15684590873964e-07	10.3617241360562
TDO2	0.709161497425266	0.852757117573452	6.44554327438085	1.66369857046868e-09	1.19776039992546e-07	10.3214680183448
HSD11B1	0.864444079838155	1.38002161671092	6.41756221049427	1.91881259943589e-09	1.35963241800077e-07	10.1812061191726
DCHS1	-0.699981361788176	2.90932792607778	-6.4149773273989	1.94423746921831e-09	1.37300553804635e-07	10.168265705926
CTSD	0.626142549147723	7.37021018494427	6.41492653154868	1.94474040448101e-09	1.37300553804635e-07	10.1680114410891
SLPI	1.75115796828497	4.13831512492939	6.41425538550255	1.95139753214122e-09	1.37604163899915e-07	10.1646520417406
DUSP23	0.842305027522515	4.11637849044381	6.41245596050209	1.96935701175226e-09	1.38703073395874e-07	10.1556460358083
TRIB2	-0.942331835811773	5.24743806626683	-6.41091698744142	1.98484601949901e-09	1.39289909303472e-07	10.1479446807342
PTPRS	-0.747710044028417	4.3451802481004	-6.39098293800238	2.19664282737867e-09	1.52684981859713e-07	10.0482826855526
LPAR6	0.592086652687106	3.10577528998556	6.38818348137181	2.22811499188716e-09	1.54504691248594e-07	10.034300315924
TNFAIP3	0.691761438891202	2.29337240475361	6.37237571618559	2.41433725997402e-09	1.66429645334242e-07	9.95540949132183
LYVE1	1.22195926495095	1.57512478831507	6.37170930660202	2.42251555961031e-09	1.66796481107273e-07	9.95208606764956
SBK1	-1.00919704611574	2.78444090201269	-6.35566931247246	2.62779710226154e-09	1.7965947237675e-07	9.87215205661402
GSTO1	0.736619565316855	5.49424002952479	6.34451078941538	2.78060616302054e-09	1.8922057347352e-07	9.81661074344946
PRC1	-0.72292977012472	3.19388050911089	-6.34217333789571	2.81370672007855e-09	1.91250167945549e-07	9.80498303531542
PIK3IP1	0.623684710354448	3.57842479279248	6.3400543210503	2.84404889703156e-09	1.92652895446955e-07	9.79444400625566
TMSB4X	0.648425706213594	10.4519338867857	6.33040520870717	2.98633498353725e-09	2.01575885183572e-07	9.74647862509757
POU3F3	-0.788474726181046	4.28262766788876	-6.32046724659148	3.14019922766082e-09	2.1050150666525e-07	9.69712019794337
S100A12	0.730692621168155	0.915815244866444	6.31728191372211	3.1911469801536e-09	2.13426688121682e-07	9.68130896213247
ZNF512B	-0.674838464333803	3.16765241151986	-6.31551877656111	3.21969616893713e-09	2.15089702763996e-07	9.67255909344092
PROCR	0.686327090003197	3.27423852175397	6.28778720953557	3.70322736807343e-09	2.43491369751918e-07	9.5351174844324
CHTF18	-0.683808621256375	1.92911745181141	-6.28539586955517	3.74812245035106e-09	2.46166057939986e-07	9.52328164821128
IL32	0.887264810106972	2.64366619873827	6.27866068522678	3.87746592443375e-09	2.53804487589589e-07	9.48995982338884
PHF21B	-0.597642855680343	1.40457926145393	-6.27564466313483	3.9367996673992e-09	2.57399688891867e-07	9.47504483259485
MCM4	-0.615730881527345	3.95455164425143	-6.27230257718464	4.0035912577898e-09	2.60890270947068e-07	9.45852211505574
TCF3	-0.614373246305599	4.10658042419857	-6.27090344061591	4.0318827988651e-09	2.62440959840955e-07	9.45160649752847
APBA2	-0.654335914112697	4.06306481296633	-6.26506891906295	4.15199553179461e-09	2.68463525044177e-07	9.42277720128904
LIPA	0.680822756714836	4.60301366170148	6.25593557174378	4.34711998788233e-09	2.77697259007096e-07	9.3776784790744
CSPG5	-1.26778371781042	5.13507226182799	-6.24821618566484	4.5190461674364e-09	2.86175215377559e-07	9.33959079928968
CFI	1.04667376777413	3.59599577334359	6.24030502737688	4.70217820215538e-09	2.96166212178259e-07	9.30058469794515
MGST1	1.01674162663213	3.25708149628258	6.2374101559875	4.77099785985187e-09	2.99853877333876e-07	9.28631852603966
SOD2	1.2079028663104	5.64013742083596	6.22584107555336	5.05605406718531e-09	3.14720499808901e-07	9.22934285246001
GPSM1	-0.684962587884951	3.71140183775427	-6.20143349317796	5.71348438802215e-09	3.4894687548478e-07	9.10933851927934
ODF3B	0.765532849059415	1.63150349981313	6.1909633134792	6.02061824391477e-09	3.6503202222996e-07	9.05794292917941
PRF1	0.797959189235674	1.48657353564912	6.18003256395548	6.35857348612654e-09	3.82740237252031e-07	9.00433986427543
CDC25A	-0.656070951311214	1.80089862450033	-6.16896662926859	6.71968549273055e-09	4.02815479326549e-07	8.95012953678818
FASN	-0.706048697727156	4.0047721483241	-6.16284041552787	6.92819015389906e-09	4.14888449759697e-07	8.92014229458226
OR2I1P	0.733352538645526	0.8694487885478	6.15901976015599	7.06143067725507e-09	4.22001794219951e-07	8.90144927244871
A2M	0.745139908635295	7.19404627730545	6.13773418938695	7.85113404064943e-09	4.63971825132994e-07	8.79743007934534
NLGN3	-0.972897370747879	4.96820547728232	-6.12964759040497	8.17336648600049e-09	4.80098942674156e-07	8.75796700667417
ARHGEF7	-0.605636684737806	3.24080801273378	-6.12418566269424	8.3983270485533e-09	4.90843965349231e-07	8.73132962095867
C3orf70	-0.798830722027225	3.29084756818698	-6.1118247565848	8.93013505414889e-09	5.17516940323965e-07	8.67109760292505
SALL3	-0.909047152689869	2.49235103034451	-6.11172693183614	8.93447301362558e-09	5.17516940323965e-07	8.67062120742941
WSCD1	-1.0231390233106	3.9454282410624	-6.10868221214048	9.07052830080861e-09	5.24357362276547e-07	8.65579599294139
MYH10	-0.635023652820405	3.51413224847451	-6.1052480380439	9.22642969785393e-09	5.30220030284052e-07	8.63907964608183
CLIP2	-0.781707824532086	5.26083063552429	-6.09118017621486	9.89300776887124e-09	5.61344066667721e-07	8.57065970331784
CHAF1A	-0.6389854088025	2.75514864806297	-6.08657130012531	1.01215077705599e-08	5.71532373500656e-07	8.54826425979304
TSPO	0.650059363609437	5.55825374813474	6.07738341883935	1.05925997785471e-08	5.95828635134901e-07	8.50364821891346
HLA-E	0.654273373164139	7.53707206620999	6.07609792359509	1.0660205282869e-08	5.98406576000608e-07	8.49740905563405
EPHB3	-0.748125147449678	2.83488866712094	-6.07592792888947	1.06691771390315e-08	5.98406576000608e-07	8.49658404281973
TLR4	0.712162818538491	2.75691788198355	6.06889634385615	1.10468529597683e-08	6.17217802643054e-07	8.46247047891522
PODXL2	-0.946059412379514	5.01115696444921	-6.06271871348221	1.13894733638282e-08	6.33330648851272e-07	8.43251904895039
MYCN	-0.921972298230564	2.13994274336342	-6.0602152691351	1.15312699843334e-08	6.39996445413758e-07	8.42038654612106
MCM7	-0.694832145442169	5.24142567745699	-6.04038192377585	1.27176140965103e-08	6.96746452484975e-07	8.32437231266071
FAM171A2	-0.706082284755048	2.33103635593173	-6.03025595696211	1.33687074738984e-08	7.30860227788865e-07	8.27542380574366
CPQ	0.649136050173202	3.58589710017556	6.02856518917056	1.3480565280988e-08	7.35597911272006e-07	8.26725544580367
PLCG1	-0.643526564917128	4.23100891587831	-6.00940682574921	1.48140315553172e-08	7.9718604647033e-07	8.17479348544252
SLC39A8	0.647893943400223	2.63170944440215	6.00708784826527	1.49839721024068e-08	8.05588562746987e-07	8.16361352668224
BMP7	-0.827874299595294	4.19708307350834	-6.00579018225324	1.50799017510439e-08	8.10000205646917e-07	8.15735850568105
CLEC17A	0.603734001199148	0.897522649003801	6.00251909567751	1.53243988342706e-08	8.21621372577186e-07	8.14159475748589
MCEMP1	0.58705346034849	0.481604281255915	5.99497781651156	1.59029910622274e-08	8.48745831033153e-07	8.10527195973138
GPT2	-0.64074408013138	4.06775285342492	-5.98873899805186	1.63978136785569e-08	8.69590506130699e-07	8.07524309967903
ARHGAP33	-0.785513419786899	3.48654030136883	-5.95003444057856	1.98230556382128e-08	1.02516275425007e-06	7.88936776104903
HMGB3	-0.599705538519287	3.65167402901274	-5.94011697774336	2.08081253238002e-08	1.07136156373962e-06	7.8418565395907
VAMP5	0.893945572106173	6.16095508684055	5.93675600312725	2.11527316917341e-08	1.08718709972296e-06	7.82576607571727
GBP2	0.816670810272599	3.36779784337091	5.9331043900616	2.15334837634854e-08	1.10190667528363e-06	7.80829042194394
DNAJB5	-0.598645576925706	3.33937253719879	-5.92418799836659	2.24916650209352e-08	1.14432674775824e-06	7.76564620437838
FANCI	-0.628657212447379	2.44978634495946	-5.92414917716167	2.24959269478654e-08	1.14432674775824e-06	7.76546061981005
DBN1	-0.592284223436939	5.07831426426275	-5.92411526385161	2.24996507172223e-08	1.14432674775824e-06	7.76529849800905
VANGL2	-0.693868555102509	4.0441404866066	-5.92166224120989	2.27706084174758e-08	1.15609349014884e-06	7.75357336718607
PLSCR1	0.679200954283006	3.82990716268981	5.89605674456377	2.57970824456096e-08	1.29177894747153e-06	7.63135800807155
DOT1L	-0.674864834745756	2.49875706401383	-5.8755937797651	2.84962544875635e-08	1.40287589440588e-06	7.53391933842778
TMBIM1	0.663184398978587	5.13014696079446	5.8672448033333	2.96753897731161e-08	1.45357129419709e-06	7.494223234754
MARCKSL1	-0.791797787255412	8.00138199342578	-5.86565005118349	2.99059976404613e-08	1.46118952655533e-06	7.48664473262122
ELL2	0.625135528925002	3.26588997917307	5.84808609355046	3.25649611739515e-08	1.58315602669734e-06	7.40326148733142
PLTP	0.853027577664199	7.19580489805577	5.84293880604383	3.33871767388761e-08	1.61912698372614e-06	7.37885422491761
FCGR3B	0.605450177168032	0.868787395285247	5.83333395846957	3.49761918447001e-08	1.6835572244324e-06	7.33334547543838
INPP5D	0.660707187764074	2.60422666132873	5.81911849847118	3.74648612426203e-08	1.7922298553334e-06	7.26607559821302
CXCL2	0.973020838781677	2.03214292358729	5.79784793875504	4.15158672572764e-08	1.96115448345518e-06	7.1656087084918
FREM2	-0.696865192688842	1.38150867059514	-5.79129189937868	4.28488380519256e-08	2.01883668224184e-06	7.13468847625833
CXCL5	1.11170030571945	1.16286192754319	5.76592047812953	4.84139429752803e-08	2.2328158676917e-06	7.01523354047411
FCGBP	1.13527209304371	4.75874530837085	5.76534078243614	4.85490333871221e-08	2.2355145207996e-06	7.01250799230136
B4GALNT4	-0.738140818374929	3.921117638555	-5.75652864510906	5.06486255672524e-08	2.31359763447667e-06	6.97109705182691
CXCR4	0.735850236416596	4.89190330197429	5.73475950169994	5.62239672458088e-08	2.52325040398235e-06	6.86896632058618
CREB5	-0.625720983722785	2.47218736580708	-5.72688531860915	5.83851418954703e-08	2.6022391449243e-06	6.83208379424166
MMP19	0.897973345339506	1.55682654325414	5.72520529280103	5.88566675759355e-08	2.62125419508478e-06	6.82421868587266
TNRC18	-0.62551603467403	3.34583806617271	-5.71477402192804	6.18689250500435e-08	2.7428556772186e-06	6.77541660135569
COPZ2	0.824903650861721	3.51588161724728	5.66713997658248	7.76551018689333e-08	3.34117279911641e-06	6.5532746453228
CCL20	0.927499572393203	1.01712072235213	5.65494634022787	8.22921446247757e-08	3.51227445044355e-06	6.49659806216039
SDC2	0.810681897065296	4.13495426847126	5.65365324306588	8.27994948891809e-08	3.52619555659708e-06	6.49059221685336
CENPF	-0.773106188962712	2.26121807589121	-5.63268326336496	9.14673289914705e-08	3.83656820246048e-06	6.39331783233794
ILDR2	-0.709643261019613	2.20045969384922	-5.6263616829132	9.42501900688598e-08	3.9419669395061e-06	6.36403866538932
SOGA1	-0.753556561327941	3.10779203760314	-5.61867765885261	9.77444948684934e-08	4.07643415849052e-06	6.32847734155129
ZNF316	-0.607669973613491	3.33263301660347	-5.61747475941942	9.83028621278285e-08	4.09679458319595e-06	6.32291317719565
ARVCF	-0.666652218517823	2.74427555269533	-5.6135896423152	1.00127667299537e-07	4.1583236681871e-06	6.30494725847484
CHD7	-0.661979516241639	1.90050882298261	-5.6120067356906	1.00880606686004e-07	4.18629423068636e-06	6.29762970622525
AREG	0.804993390911638	0.802136078334939	5.60949872367027	1.02084941703892e-07	4.22426186482294e-06	6.28603821734959
CCL7	0.674543462288222	0.523762450427074	5.60441075630602	1.04571514454529e-07	4.31187642263883e-06	6.26253288844804
JUNB	0.806274275147399	6.0333585280359	5.60089945977796	1.06321985833166e-07	4.36862898440608e-06	6.24631938484876
CBX2	-0.689582098571945	1.71224427658086	-5.58768851934183	1.13168404055282e-07	4.61100042398867e-06	6.18537571737656
BIRC3	0.727651612124461	1.24164149239252	5.58183633869607	1.16337280045165e-07	4.72981024368083e-06	6.15840833878491
SAPCD2	-0.936453478394244	2.68456499193524	-5.57551162657011	1.1985958344678e-07	4.84642763068363e-06	6.12928385496885
UHRF1	-0.832368248278089	2.95597194745825	-5.5728021147516	1.21400247431115e-07	4.90532612232562e-06	6.11681338178455
RCOR2	-1.03342974397527	2.89578833884911	-5.56473718058178	1.26101550207691e-07	5.04985679833777e-06	6.07971771688478
RECQL4	-0.666340446620453	2.50012365544431	-5.56362448918068	1.26763986941216e-07	5.07290534992239e-06	6.07460246383793
NCAPH	-0.668414206341305	2.44287518974296	-5.55807294643877	1.30120238704933e-07	5.20008923837433e-06	6.04909079640324
KIF2C	-0.711761639740292	2.93167271257744	-5.5577397220268	1.30324433742489e-07	5.2046872181414e-06	6.04756001153254
CXCL8	1.64631510896319	3.54972690491113	5.54890606653563	1.35853245285872e-07	5.38497178038439e-06	6.00700101433784
NUPR1	0.638479083884477	3.31716241484486	5.5350831816215	1.44967801992083e-07	5.68450977495751e-06	5.94361784149792
UCP2	0.702494908635308	4.35689605723539	5.53355934996358	1.46008435003307e-07	5.71763547588067e-06	5.93663673852338
SREBF2	-0.612819613434011	4.14145081410521	-5.5315041853012	1.47423487823182e-07	5.76145594613932e-06	5.9272234153802
CELSR3	-0.682597679733657	1.34330014550891	-5.52817908267254	1.49741368154641e-07	5.83252118908942e-06	5.91199814794593
MYO10	-0.608227145159597	3.51526410888721	-5.52755936828552	1.50177281892789e-07	5.84560063858286e-06	5.90916120028896
TRIO	-0.710850432075139	3.47790083637336	-5.50799641020755	1.64593853943312e-07	6.32662366701e-06	5.81971112765128
MVP	0.63890826925906	3.81427057337858	5.49959593977633	1.71191570514755e-07	6.54575129511789e-06	5.78136374969285
CD44	0.848256283383085	5.68734690142335	5.49391335090087	1.75800441116718e-07	6.70003939652859e-06	5.75544480575148
MARCO	1.13064356341899	1.35064097930191	5.49278948838352	1.76726202013257e-07	6.72654025876663e-06	5.75032080162775
GAD1	-0.804500018653514	1.65961639838921	-5.49176932881529	1.77570661778566e-07	6.74549006458368e-06	5.74567019841032
LSP1	0.690589669979008	2.7976362458436	5.49021938534562	1.78861210805171e-07	6.78127890602696e-06	5.73860554341308
HIP1	-0.673042215134585	3.82548278160379	-5.47686278179138	1.90368837851719e-07	7.11807399380881e-06	5.67777983055629
CYP1B1	0.977250855186304	1.7338837197929	5.47338448134876	1.9348239631019e-07	7.2000361206903e-06	5.66195556135275
SDC3	-0.72257073651538	6.58383952573574	-5.47232767782084	1.94438193192664e-07	7.22639260721838e-06	5.65714901076576
TMEM178B	-0.673031638226341	2.47983033111053	-5.47164962620229	1.95053865199602e-07	7.24005723293654e-06	5.65406541728102
ICAM1	0.901495204039519	3.11364214995562	5.45884923943461	2.07040344351388e-07	7.60280791549969e-06	5.59589956789983
IGSF3	-0.737722711516747	2.82173079040587	-5.44652953155507	2.19254538154848e-07	7.98603538318598e-06	5.54000208732385
COL8A2	0.770415115404242	2.17466556948139	5.42451191189359	2.42859046389e-07	8.72067105874203e-06	5.44030909669326
SERPING1	0.872041138411833	5.67948248598108	5.42200487344584	2.45699180399192e-07	8.79560885712299e-06	5.42897436387706
ROBO2	-0.628099056158339	1.81032004572575	-5.41890906764021	2.49251071022042e-07	8.90637838663645e-06	5.4149824717514
PI3	1.87100675289359	2.95148221890108	5.41868880667418	2.49505682713536e-07	8.91002342299401e-06	5.41398717431613
PCDHGC4	-0.893317369810281	2.03080780846364	-5.40785972637296	2.6234160037618e-07	9.30014512517547e-06	5.36508645025949
RARRES1	1.01468787944592	1.74018334264609	5.40105532057353	2.70734344100348e-07	9.56713895831302e-06	5.33439287413306
CDT1	-0.633868464232683	2.58297955519041	-5.40095805336617	2.70856195695813e-07	9.56713895831302e-06	5.33395430223822
LMNB2	-0.642948870270949	3.95317305878368	-5.39565805441163	2.77577307044594e-07	9.75731861915274e-06	5.31006481149108
GPC2	-0.930654440694087	2.26139343178015	-5.3855940009965	2.90790715937644e-07	1.01834621570904e-05	5.26474422117806
SPSB4	-0.702776698932627	2.29305185908032	-5.38470585046625	2.91985838815972e-07	1.02146058543728e-05	5.26074737499901
BRSK2	-0.772957281053572	1.97168480691157	-5.38069396244625	2.97444348290354e-07	1.03621021262702e-05	5.24269855093258
ZFP36	0.875566102327027	5.94533787972839	5.374974195941	3.0539908667829e-07	1.05949711668956e-05	5.21698166235528
PDZK1IP1	0.65791433044707	0.947977505288025	5.37071255786648	3.11460496937182e-07	1.07860284903151e-05	5.19783250834572
GRIK3	-0.952193316787027	3.44405928815772	-5.35142805616691	3.40388516955371e-07	1.16564600231515e-05	5.11130596326236
TPX2	-0.729299737307855	4.0217218332982	-5.34678236118211	3.47739826753599e-07	1.18664437549167e-05	5.09049237484222
EBF4	-0.60025093531756	3.35796858485082	-5.34652530833206	3.48151074911068e-07	1.18735378567947e-05	5.08934108078671
TGM2	0.691949194284216	2.93273129273878	5.3416238346406	3.56084109781368e-07	1.21016780662426e-05	5.06739530027439
C15orf48	0.723016456975314	1.34070602510075	5.33820051737796	3.61729027682844e-07	1.22653759806822e-05	5.05207574448695
PPBP	0.718611730464186	0.89263915910295	5.32762541580394	3.79723738059722e-07	1.27933813583918e-05	5.00479286930731
SOX11	-0.961154535539674	2.78937587311633	-5.32747621422268	3.79983763880231e-07	1.27947589513697e-05	5.00412621399401
CDCP1	0.60430824967634	1.35540928612694	5.32111658089932	3.91230108395182e-07	1.31129462335646e-05	4.97572199742425
ITGAX	0.647964481325078	2.40557151590046	5.32000022428627	3.93237475117343e-07	1.31617543195992e-05	4.97073831937394
DLL1	-1.00973517778504	2.76706754385779	-5.30869932426024	4.1413184313985e-07	1.37677211065965e-05	4.92032781572268
KIF4A	-0.612481200330868	2.594586541479	-5.30054631343782	4.29874182147161e-07	1.42365648740932e-05	4.88400382566248
KAT2A	-0.593105673378667	4.39440419505218	-5.2979529118998	4.35002874080988e-07	1.43982498917044e-05	4.87245732456358
TMEM176B	1.01539920271401	5.61067945032784	5.29385754141072	4.43223543664447e-07	1.46288824442827e-05	4.85423138237593
HMOX1	0.921599798033765	5.78109452494609	5.29222961524563	4.4653318407597e-07	1.47214754481331e-05	4.84698912374097
CXCL3	0.844118525249594	1.18640147571687	5.26343655503906	5.09211629165425e-07	1.65174107733787e-05	4.71914312973772
MMP15	-0.739036435577684	2.81005072974885	-5.2622074318592	5.12069840538662e-07	1.65761299641274e-05	4.71369606927593
DTL	-0.613180168592135	2.11602011654373	-5.25229315077324	5.35703289775579e-07	1.72426174091107e-05	4.66979069215813
ASCL1	-1.0960653248678	3.96214149683453	-5.24561652520181	5.52214188835459e-07	1.77057275362636e-05	4.64025477194494
ACAP3	-0.757546151402674	3.70541267890426	-5.24406279599141	5.56126998558842e-07	1.78116220871394e-05	4.63338505806136
C1RL	0.693477580279481	3.01564200399648	5.24092486176151	5.64111896567454e-07	1.80278058592687e-05	4.6195150795149
EZH2	-0.622872706261265	3.13115583888022	-5.23382242250902	5.82599695721522e-07	1.84957196876892e-05	4.58814234530302
MCM2	-0.662432137403047	4.01231076104267	-5.23366366433	5.83019617649862e-07	1.84957196876892e-05	4.5874414113437
RNASE1	1.0770847890563	5.94972475092635	5.22622995725022	6.03015634280244e-07	1.90727377241173e-05	4.55463694626393
PTGS2	0.803609754683306	1.42321153836422	5.22523901341912	6.05731132979989e-07	1.91194600223985e-05	4.55026636286563
KIF18B	-0.706809635578162	2.2283990156876	-5.21972315571424	6.21065369192508e-07	1.95799912046668e-05	4.52594880275923
ADD2	-0.628516169878508	2.47244080733272	-5.21882999368099	6.23583691660765e-07	1.96381774568485e-05	4.52201279130401
HJURP	-0.590678602863616	2.26794820427041	-5.21608699985057	6.31380050399426e-07	1.98408972027294e-05	4.50992774751221
TNFAIP2	0.894208417349438	3.05785944421241	5.20864618652662	6.53010017847149e-07	2.03671452521589e-05	4.47716684850769
NREP	-0.591904872563197	3.99558348304151	-5.20734275897227	6.56872553262194e-07	2.04766779323651e-05	4.47143130393318
NOVA1	-0.674958418358655	3.73105043952718	-5.19548919324465	6.93035545058109e-07	2.13567893332325e-05	4.41931623107136
CDCA5	-0.626274145985215	2.83473566885493	-5.19528724300137	6.93668148530088e-07	2.13613935591911e-05	4.41842904248066
SEZ6L	-1.16890621523195	3.28020005923831	-5.19002743203962	7.10343795414367e-07	2.17830058733501e-05	4.39533041733672
KCTD12	0.617312671434475	4.77404331734908	5.18380596553419	7.30572477123263e-07	2.22862775453479e-05	4.36802924618389
RTP4	0.641268904248707	2.2139902015417	5.17743277108451	7.51875651093112e-07	2.28169249690091e-05	4.34008543117571
SOX8	-1.16575310236731	4.95456225259664	-5.17661039214782	7.54668218455712e-07	2.28660162278016e-05	4.33648135042946
KIFC1	-0.74492513615085	3.00170379154233	-5.17288636962859	7.67440835646204e-07	2.31356346871731e-05	4.32016569489961
NAMPT	1.02812433883151	5.13236866957188	5.17153909795186	7.72113329207993e-07	2.32378252332305e-05	4.31426501639311
COLEC12	0.749938981726796	2.18170478667701	5.1699239803235	7.77751245822514e-07	2.33593425873658e-05	4.30719263130006
LMNB1	-0.727241175159831	3.87979867272096	-5.167873017151	7.84968347941974e-07	2.35518740654101e-05	4.29821391362726
CKB	-0.892131218491192	7.88612300360988	-5.16415249071298	7.98227175879541e-07	2.39128220205638e-05	4.28193239335587
EFNA2	-0.629104850002923	1.45071533375625	-5.1625866994127	8.0387212096258e-07	2.40508471675386e-05	4.27508268072048
ST6GAL1	0.591768279313511	3.40082656732806	5.14547683507622	8.68144172273338e-07	2.55380288290125e-05	4.20032660730885
SGK1	0.655318979132456	3.69773091140281	5.14238584957888	8.80276795476398e-07	2.5814525995721e-05	4.18683969009314
S100A10	1.02192710444052	6.71212430042362	5.13916173724941	8.93107721130408e-07	2.61121084194497e-05	4.17277782915229
RIMS4	-0.94339160589338	2.47325978499167	-5.1309486874696	9.26620691495192e-07	2.69557001075808e-05	4.13698426353817
TOP2A	-0.858050525813904	4.02870744232783	-5.12816719330311	9.38245367811115e-07	2.72408415168511e-05	4.12487106515283
CNTFR	-1.03250714303899	4.05431290167104	-5.12086533748735	9.69441122262447e-07	2.8048938952199e-05	4.09309354369029
TMEM145	-0.815237487253226	2.98884121185965	-5.11800814268132	9.81920603080478e-07	2.83678368392182e-05	4.08066758131131
XYLT1	-0.596123198091331	1.74500574358199	-5.10889676460088	1.02276930336897e-06	2.94459720492132e-05	4.0410740620069
ACP5	0.778908075109185	1.63407477262032	5.10815785691727	1.02615353903066e-06	2.95288450879169e-05	4.03786526991227
NNMT	1.35638137853825	4.41376244605179	5.10511531008578	1.04020367478991e-06	2.98889625787198e-05	4.02465603359568
NCAM1	-0.703957532762545	4.75313681726846	-5.10393432976575	1.04570756192701e-06	3.00175651023758e-05	4.01953026386065
FOXM1	-0.703625628314456	3.38506467080678	-5.1035723593021	1.04740016664095e-06	3.0051377655855e-05	4.01795937941184
ZDHHC22	-0.960610665585338	2.6786176902979	-5.09206102934318	1.10263976970918e-06	3.13741852992252e-05	3.96804250964109
NRARP	-0.60163373148751	2.83391676352501	-5.09007889533842	1.1124331280162e-06	3.15605602747726e-05	3.9594551984025
SHC3	-0.645802598466248	2.44679279796995	-5.07544472068769	1.18740166319317e-06	3.34921840139419e-05	3.89612639447221
PRR36	-0.781823169605717	2.36082949632897	-5.07468530507557	1.19142323776234e-06	3.3573179818161e-05	3.89284350298385
HLA-B	0.726228370664916	8.37999901502465	5.05126366515861	1.32216737299618e-06	3.67256833525823e-05	3.79176122397629
LRRN1	-0.752959059541479	4.07415952157716	-5.04911213950789	1.33485408047052e-06	3.70076567884294e-05	3.78249205340632
MAP2	-0.782000993828369	4.71231120346989	-5.04558543259361	1.35590601719592e-06	3.75200401071176e-05	3.76730429458406
TRAF4	-0.703519742151964	4.67354093671948	-5.04482398448975	1.36049349179531e-06	3.76113321522029e-05	3.76402608941282
MAPK8IP3	-0.624498860105013	3.26427515263005	-5.04418947364686	1.36432772905401e-06	3.76638312606507e-05	3.76129464092267
PKD1	-0.626099186307278	2.8445903625894	-5.03819018065001	1.40110327707885e-06	3.84970433123779e-05	3.73548066001743
TRIM9	-0.706714915610949	4.47994011722063	-5.02530920942064	1.48334673800128e-06	4.03203752289018e-05	3.68012835199826
CDK5R1	-0.801199648918669	2.99195528530727	-5.02307334949539	1.49809230945745e-06	4.06454998477194e-05	3.6705304588803
CX3CR1	0.935260569385356	4.00344109423139	5.00501656288083	1.62251150470892e-06	4.34956745755002e-05	3.5931274641171
APOL1	0.864306302193041	2.91897633347842	4.99884068662086	1.66732601210436e-06	4.45131064786179e-05	3.5666984979623
COL9A3	-1.14262189249822	3.05202198409642	-4.99780195130594	1.67498063929342e-06	4.46154628587705e-05	3.56225559499442
CCER2	-0.907268680632433	2.13437402612002	-4.99637031716537	1.68558656684442e-06	4.47957864717093e-05	3.55613323736585
SOCS3	1.03370694571352	4.76499362256279	4.99059840880499	1.72901180668173e-06	4.58455096987857e-05	3.53146226011973
TRIM22	0.705327720076421	3.5773873923236	4.98956741442447	1.73688207233056e-06	4.5970686109322e-05	3.52705756855581
NFIX	-0.598830008274451	5.89489082536946	-4.98349903210659	1.78391590072737e-06	4.70672790966302e-05	3.50114472526311
PLK1	-0.632285718687448	2.7593111688661	-4.97988735586564	1.81249330007906e-06	4.76479272002323e-05	3.48573288217036
ETV1	-0.660901931231019	4.33607898698065	-4.97679132792677	1.83734405050169e-06	4.81190883592196e-05	3.47252768241846
EFEMP1	1.01871157812216	5.96503154071981	4.97624840418004	1.84173587170749e-06	4.81682372729555e-05	3.47021259564951
PDZD4	-0.718240274736361	4.17145307043241	-4.97599735267587	1.84377012322824e-06	4.81682372729555e-05	3.46914214441287
HLA-DRB5	1.17575466539827	5.60679307670406	4.97215002929813	1.87521892403322e-06	4.88351504538482e-05	3.45274240789439
SEZ6	-1.18808327071166	3.11278645814401	-4.96295032119833	1.95254534464458e-06	5.04996368825919e-05	3.41356363018667
CXCL10	1.17183155906657	3.50373573834471	4.96001611729845	1.97785290666654e-06	5.09624438047392e-05	3.40107849839138
MAST1	-0.695266522377396	1.91221411706327	-4.95861281382352	1.99006869989442e-06	5.1141787491521e-05	3.39510923765351
DPF1	-0.591543442677036	2.55862400543613	-4.94517123774747	2.1108497680458e-06	5.3872759979181e-05	3.33799294132976
ALOX15B	0.698032124795353	1.13911271995927	4.93033624411147	2.25241147079193e-06	5.69067713306483e-05	3.27508295398369
NUSAP1	-0.685543032575533	4.15090403951848	-4.92059801096776	2.35030087629588e-06	5.90223730168978e-05	3.2338593151754
THBS1	1.03882933176702	2.69692579705168	4.91164368165538	2.44394415188425e-06	6.0876521841325e-05	3.19600509987267
SPTBN2	-0.681799936581637	1.9659410598215	-4.90883433852502	2.4740626669935e-06	6.14694029522337e-05	3.18413875682985
ANO8	-0.599048246723941	3.04774457263611	-4.90842792262824	2.47844948806168e-06	6.14998853631353e-05	3.18242250200538
PTGES	0.764970984443679	1.58473373767896	4.90070971822417	2.56320568036625e-06	6.3414360194722e-05	3.14984844738501
MAPT	-0.7430197192657	3.57366602209223	-4.90040542208643	2.56660422041009e-06	6.34715462164692e-05	3.1485649370613
LINGO1	-0.912145304787571	3.61190958088216	-4.89731463132373	2.60137237641035e-06	6.41954053007063e-05	3.13553130367454
S100A6	0.753844783072054	8.83899630493565	4.87529658233126	2.86261151104665e-06	6.97285349584818e-05	3.04285237619329
SERPINF1	0.74511652854178	3.93159384535321	4.87492307623716	2.86725540266762e-06	6.98125276044847e-05	3.04128277401757
P2RY12	0.989389835915877	3.62938542585292	4.85875066971583	3.07548768573692e-06	7.42832588960404e-05	2.97340312165819
CHRNB2	-0.605618781635981	1.3315785320672	-4.84842937842635	3.21596726803712e-06	7.71448976495002e-05	2.93016643542057
E2F1	-0.648320041122754	3.51813100668562	-4.84820235319652	3.21912608259533e-06	7.71889587615989e-05	2.92921614934651
PODNL1	0.589976971994215	0.978809958823018	4.82980448145777	3.48535762131809e-06	8.24886807603969e-05	2.85231213365543
CXCL6	0.669245007057899	0.591799333975435	4.82968010281624	3.48722811458977e-06	8.24995088843408e-05	2.85179293905083
NFKBIZ	0.641552646573247	1.73234408256643	4.82677506683605	3.53119376820638e-06	8.33707280809809e-05	2.83966916017126
IGDCC3	-0.592321844057756	1.37226704414617	-4.81888782541614	3.65328716008939e-06	8.56988659767534e-05	2.80677926177295
EPB41L3	0.602847888079428	2.09065145390414	4.81213719976515	3.76102542987557e-06	8.77677824836709e-05	2.77865980409399
LUM	1.13053811176834	2.96236427929636	4.80651952400917	3.85302261581697e-06	8.96637829691931e-05	2.75528124560969
PHGDH	-0.599424985181575	4.73182105155065	-4.80596612272388	3.86220236778591e-06	8.97700675349984e-05	2.75297927162245
IFI35	0.656180168572759	4.33862045993482	4.80509529871667	3.87669039673987e-06	8.99993328804973e-05	2.7493573065213
CHI3L1	1.61627607250097	9.00574013617168	4.80234723517227	3.92275632657742e-06	9.09419073851272e-05	2.73793055628798
FSD1	-0.607719764544015	3.15438103730308	-4.80104750965118	3.94472793237935e-06	9.13246747770948e-05	2.73252779658469
GPNMB	0.875986221234222	4.31427242624688	4.79068199724558	4.12427196242514e-06	9.4804672074849e-05	2.68947772199975
TMEM176A	0.924085826082417	4.0411538860479	4.78729219295017	4.18468633563997e-06	9.59097197659333e-05	2.67541375720882
CCND1	-0.756830753232918	3.94876885145917	-4.78564967610673	4.21426723470138e-06	9.63801100793222e-05	2.66860170342886
LGALS1	0.697015015813244	8.41032192248041	4.77703232445091	4.37280934395668e-06	9.95380971405843e-05	2.63289042951436
HLA-F	0.606696076722555	2.98774501396172	4.753480852817	4.83612952777299e-06	0.000108289846125777	2.53552835399356
ANXA2	0.759195697812057	5.41849736802055	4.7502035676358	4.9042541810111e-06	0.000109710608761186	2.5220076861124
BCAN	-1.19274898621809	7.84928049553035	-4.74907581929223	4.92791065344587e-06	0.000110113248879734	2.51735664808057
SOX4	-0.905832228428686	4.42573490879158	-4.74542492470726	5.00525431847162e-06	0.000111670532629959	2.50230520195447
LRP4	-0.63789283521869	3.58970962352894	-4.73888403525646	5.14676941088965e-06	0.000114173413979337	2.47536029389319
TLE2	-0.791022693558916	3.3454524060576	-4.73859976038174	5.15300680354334e-06	0.000114240039334685	2.47418984884981
DPYSL5	-0.777798961030582	3.90093149172628	-4.73804504955467	5.16519901066716e-06	0.000114408374292801	2.47190608484082
FLRT1	-0.605121783959446	1.35161530641696	-4.73593968101165	5.21172824202277e-06	0.000115307759328148	2.46323997864473
DPYSL4	-0.748299046117588	3.54902457675864	-4.73123036658812	5.31727812936194e-06	0.000117331790679915	2.4438656739035
ARC	-1.03534290319865	4.62621776635698	-4.72145824111849	5.54293920318114e-06	0.000121621793031243	2.40370756579583
CAMK2N2	-0.60435260782734	2.86624050080136	-4.71949326030226	5.58942078419131e-06	0.000122365771026089	2.39563987496876
TGFBI	0.885260846459393	4.57408627349087	4.71792693778839	5.62674194745052e-06	0.000123044412766215	2.38921072396009
SLC24A3	-0.768311823932147	2.88293445418728	-4.7157061024244	5.68007178940476e-06	0.00012397844918429	2.38009771837276
IGFBP6	0.925728284900981	2.91466537633183	4.70452175917753	5.95616322486748e-06	0.000128657973440746	2.33425135314898
LRRC4B	-0.634177667544175	5.03159650280061	-4.69967486162444	6.07980210854957e-06	0.000130603902027919	2.31440787292144
CSF3	0.594262683319838	0.5883774782549	4.6990997088824	6.09463729149529e-06	0.000130874434548928	2.31205415686638
NRXN2	-0.731454926455934	3.45432554139448	-4.69859225883936	6.10775524786837e-06	0.000131088815247639	2.30997767768535
MKI67	-0.634317868456518	2.03201385713194	-4.69473090796736	6.20847219595158e-06	0.000132976546626935	2.29418245226748
GLCCI1	-0.708468899994473	2.67402040610242	-4.69442749103217	6.2164540205933e-06	0.00013309868019816	2.29294169889943
ADAM8	0.639835863596923	1.64699750991487	4.69386166008722	6.23136554105835e-06	0.000133309207506687	2.29062802091185
DPP6	-0.65758349824552	3.51059003160907	-4.68759821726105	6.39875550402292e-06	0.000136153111375141	2.26503049588259
RAC3	-0.663595024798157	3.60820125874207	-4.67675956951989	6.69874075185758e-06	0.00014114737505547	2.22079413615422
SNX10	0.939357685026318	3.88056335813781	4.67244516504582	6.82189661112588e-06	0.000143225486312048	2.20320642327161
BTBD17	-0.969091032699437	2.8022222182201	-4.66958532899234	6.90473451150056e-06	0.000144659921045081	2.1915548395766
GFPT2	0.751091286595901	3.43523557706804	4.66019343995745	7.18367489624729e-06	0.000149424020722191	2.15332714112465
OLFML2B	0.757897818259198	3.35593926723284	4.65697945117797	7.28160817791346e-06	0.00015103064180598	2.14025827275168
IBSP	1.18175041182161	2.75552435604815	4.65633877289377	7.30128388596172e-06	0.000151260234327664	2.13765391004936
GYPC	0.632667957350476	3.39656141582932	4.65619745680012	7.30563071923565e-06	0.000151260234327664	2.13707949439999
TUBB2B	-0.662386932102764	7.56722780413111	-4.6441326450592	7.68610530828801e-06	0.00015812848154863	2.08808627943755
PSMB9	0.63425702202784	3.92637729311993	4.64377051963493	7.69781616229854e-06	0.000158313628836958	2.0866171948087
ARAP3	-0.609914749837444	3.08212149491775	-4.6354159363352	7.97283344136383e-06	0.000162936585978617	2.05274744293805
FAM181B	-0.753917956238957	4.65952020311716	-4.62454527094903	8.34491443692301e-06	0.000168885448606109	2.00874479126707
CXXC4	-0.642687860277527	1.82104698808369	-4.6197378223047	8.51476147591626e-06	0.000172024698371738	1.98930937275828
MANEAL	-0.610376711216165	3.61561669595338	-4.61452614726825	8.7026605804125e-06	0.000175244804000867	1.96825664154483
FBXO32	0.710226811507319	3.76109179224306	4.61448493055373	8.70416242661063e-06	0.000175244804000867	1.96809021532747
GRIA3	-0.636250533764766	3.25513260207194	-4.60776022505297	8.95257656337455e-06	0.000179274575712737	1.94095170731697
IFITM3	0.700035486337567	7.74096783174831	4.60751095412339	8.96191510807913e-06	0.000179288832456162	1.9399463020203
SLIT1	-0.876177527544067	2.91416804022915	-4.59997718198866	9.24863582606966e-06	0.000184174658927943	1.90957871849533
LTF	1.91483538690973	4.72005133352951	4.59196409790871	9.56331258382919e-06	0.000189214887099978	1.87731952446661
CDH10	-0.6179105788768	2.42157306256797	-4.58816429636296	9.7161207006336e-06	0.000191653763293208	1.86203681106713
GBP3	0.884552315281315	2.89872265038767	4.57327399347705	1.03379601108527e-05	0.000201738795786216	1.80223893697606
VCAM1	0.821038500723919	3.22091570986727	4.56840063978268	1.05496934237983e-05	0.000205184860071722	1.7826994600206
HES5	-0.850210856539801	1.70688589690862	-4.56398193208032	1.0745285978177e-05	0.000208226024695593	1.76499626751289
UPP1	0.589308554608852	3.43021727569322	4.563467287009	1.07682927585222e-05	0.000208395196981053	1.76293521326458
ASIC4	-1.02324258093154	2.51676703864654	-4.56143148439758	1.08597683520663e-05	0.000209748360824379	1.75478391317705
HLA-DQB2	0.635006849218061	1.60006449460058	4.54079388236182	1.18304246081842e-05	0.000224943402576462	1.67230462762654
FBN3	-0.622603624746613	0.915853244634853	-4.53861101996821	1.19378547022356e-05	0.000226745452992659	1.66359702776696
LMO1	-0.90954087510263	2.29637287908205	-4.5311644443272	1.23114645797181e-05	0.000232630900458252	1.63391563230885
FAM131B	-0.725720907640849	3.65473654331646	-4.52277967337523	1.27456421883866e-05	0.000239252392257802	1.60053831089945
HLA-C	0.646547032676061	8.08725690440238	4.5181837399353	1.2989852888484e-05	0.000243275795226087	1.58226288083084
OLIG2	-1.00083810613598	5.06837087125856	-4.51447388122728	1.31902652351532e-05	0.000246523692792859	1.56752102216513
CPNE5	-0.782061166811054	3.17630346490374	-4.50981931965139	1.3445930594289e-05	0.000250660137167544	1.54903803798234
SECTM1	0.658716222327729	2.24612275609082	4.50840286792093	1.35246767791876e-05	0.000251800388652316	1.54341623074846
RDH10	0.743429545345258	3.57691876129874	4.50548754832063	1.36881523715396e-05	0.000254525526279326	1.53184968105767
EMILIN3	-1.03984699423428	2.77227392086126	-4.502574443599	1.38534053040752e-05	0.000257107048788633	1.52029752685734
SIGLEC1	0.655700609182016	1.49285563967836	4.49473643909167	1.43076377976488e-05	0.000263776459769916	1.48924313727655
SLC16A3	0.607627980049152	2.88584779144661	4.49279456597237	1.44223735494669e-05	0.000265388945613843	1.48155566535717
TACC3	-0.638053995075995	2.96199989207848	-4.48929490147227	1.4631394146456e-05	0.000268136600762438	1.46770752652158
CRMP1	-0.64285122435358	5.02214797399836	-4.48751489401325	1.47388235464075e-05	0.000269682134253869	1.46066716707064
GPRIN1	-0.587337386058999	2.60183868413395	-4.46046335689262	1.6468055423838e-05	0.000295544636399873	1.35393066535012
CDCA7L	-0.614746578197687	3.20487023524941	-4.4586530331995	1.65905027887675e-05	0.000297200152315061	1.3468050953316
COL6A3	1.01212532646296	1.5481594020549	4.45847039823725	1.66029044995215e-05	0.000297268869982692	1.34608635165133
TTYH1	-0.796951178046841	5.67917863423972	-4.45449272568898	1.68752310158884e-05	0.000301405357395129	1.33043808893322
ABAT	-0.633852221087843	4.56889780539157	-4.45295297955568	1.69817984263248e-05	0.000302845529846618	1.32438352130427
MYBL2	-0.78416932699094	3.8902720821744	-4.44270797595962	1.77075445869352e-05	0.000313300122968905	1.28413855087986
GLDC	-0.661501346658523	3.50924007973688	-4.44054916408471	1.78642371997471e-05	0.000315689835769259	1.27566713316948
CSPG4	-0.701415173863208	4.04568660911652	-4.43490968092644	1.827989047493e-05	0.000321672081121079	1.25355187732473
DENND2A	-0.587064944078123	4.67782728892774	-4.43459168847476	1.83036030233717e-05	0.000321992307841399	1.25230550230537
BCL3	0.601698514649501	2.93678365210661	4.43185359453124	1.85090102177208e-05	0.000325018219423178	1.2415763124377
GLDN	0.615633335294354	2.10366963909884	4.43085133324745	1.85847514814784e-05	0.000326054051907777	1.23765021792234
CCL18	1.11754797284875	0.936908055135853	4.42788376705603	1.88107650165683e-05	0.000329326577817803	1.2260295043364
ACTN2	-0.591167382054961	2.42334610613624	-4.41359541607363	1.9936531344253e-05	0.000346438766546696	1.17016030737114
FOLR1	0.723542785237843	1.68227805389759	4.38972228133886	2.19635598817996e-05	0.000374857167734182	1.07711961803364
CA14	-0.689839069086343	2.20563463644248	-4.38667393733333	2.22362386932183e-05	0.000378294658677429	1.06526696639949
CEBPD	0.635674950096483	5.10814125418249	4.38051064794442	2.27975340012804e-05	0.000386604594171583	1.04132186804922
PLIN2	0.716086297960497	3.68646464952087	4.37885876362916	2.29502724170883e-05	0.000388855936046586	1.03490846576553
SAA2	1.04825398586928	1.27454260926932	4.37277392542073	2.35214287405694e-05	0.000396073982726719	1.01130013957792
GSX1	-0.868695293967393	1.72690578319517	-4.36489803271183	2.42810224316276e-05	0.000406916204568151	0.98077997958662
TIMP1	0.887013211552503	7.74121595811814	4.36290625279135	2.44768247161512e-05	0.000409844670118131	0.9730682177592
NES	-0.681939101178801	6.92111492561026	-4.34465572026793	2.63430386917621e-05	0.00043559643163294	0.902531259766258
FXYD6	-0.779948503888346	5.8239592627552	-4.34079565977822	2.67549073711819e-05	0.000440535470017258	0.88764141139014
HP	0.897900417341823	1.40572997843638	4.32680960356103	2.8299667740574e-05	0.000461674406361804	0.833776403874023
CXCL1	0.741204625043375	1.37765204459816	4.32451735742586	2.856088306797e-05	0.000465026291045612	0.824960913871516
CXCL13	0.907810368646019	0.868532723351438	4.31466453631649	2.9710281747042e-05	0.000479992866730642	0.787109922718772
PCDHGC3	-0.728604326515106	5.49125350011586	-4.28948288602831	3.28532939021796e-05	0.000523242027023066	0.690672986033944
SLC29A4	-0.644954577486075	3.20301901377296	-4.27839041327919	3.43368827241296e-05	0.000542431702276449	0.648330749521046
AURKB	-0.605498156210443	2.83247964465383	-4.26724550164983	3.58921260318795e-05	0.000562586191308282	0.605873618838968
GNG4	-0.744159376405726	3.28192142900648	-4.26106790081911	3.67830812500712e-05	0.000573073437610602	0.582376603787379
TOX3	-0.652517673891752	1.42666383856748	-4.24230758837793	3.96206925675118e-05	0.000611023078959143	0.511181790648951
PLAU	0.777581070486522	3.71312387943708	4.23634688594191	4.0565416801507e-05	0.000622959755599577	0.488612092121638
HTATIP2	0.616193648903085	2.60301718277496	4.22877313554133	4.17969857059365e-05	0.000640159749994096	0.459970257341421
CLCF1	0.654424389964314	2.26433538837886	4.20114132071182	4.66012717152237e-05	0.000700542855725223	0.355812382062835
UNC13A	-0.617304003648733	1.5964320950863	-4.18392199789167	4.98581452264305e-05	0.000741106803802342	0.291173474057931
TSPAN18	-0.693588209030147	2.19166580206039	-4.17389856600127	5.18532183908585e-05	0.000765113434972721	0.253642397628557
SFRP2	0.990831209802431	1.84562220290573	4.14679215461184	5.76386997743633e-05	0.000836735644884572	0.152499925056794
IFITM1	0.732300187452054	4.79169094799212	4.09882211097492	6.94226991554088e-05	0.000976718827852253	-0.0252220500597646
APC2	-0.634259855754138	3.9482025550523	-4.09293903258685	7.10173202998706e-05	0.000996512444207774	-0.0469058260026696
CDC20	-0.605020292884852	4.00668928833887	-4.09198415066538	7.1279423476029e-05	0.000999949951584552	-0.0504229989240788
VGF	-1.24707814383433	3.76559926484124	-4.07221707171419	7.6917526928162e-05	0.00106497122237481	-0.123086565085006
SRPX2	0.805860864987509	3.46411217540494	4.07050298030802	7.74260189744614e-05	0.0010704013081254	-0.129374434348327
FBLN5	0.675070738236768	3.13989274918955	4.06816042186558	7.81261444160857e-05	0.00107736211479027	-0.137964345543711
PTX3	1.00142863607884	3.71654039376059	4.06658613871738	7.86000475015614e-05	0.001082618771756	-0.143734873998609
GBP1	0.690198446290309	3.95477483554151	4.0633939617938	7.95694250853523e-05	0.00109442167784652	-0.155430356158664
PIANP	-0.684748690684331	3.67305834444004	-4.06047177242441	8.0466818485573e-05	0.00110468284291492	-0.166130280886493
ABCC3	0.802485537109765	2.59450891177386	4.01564638627962	9.55043292327312e-05	0.00127514549986542	-0.329497250577858
PDK4	0.700571874336394	2.75798934570143	4.014718319641	9.58423507799429e-05	0.00127925789320505	-0.332864364766347
SAA1	1.59493412051069	3.51300710027756	4.01035089052546	9.74484451221618e-05	0.00129643097389996	-0.348701488818024
NPTXR	-0.642141584597008	3.89938770516594	-4.01021587421266	9.74985033983852e-05	0.00129673009519852	-0.34919086462357
ASIC1	-0.591614760678227	3.4788579536521	-4.00438517619882	9.96838356507561e-05	0.00132158040693476	-0.370312094436853
CLEC5A	0.60306313593947	2.12526806494659	4.00086294005137	0.000101026516887225	0.00133543926680879	-0.383059234208007
ETV4	-0.705196002506316	2.51842945272796	-3.99972488280468	0.000101464020823794	0.00134031216828933	-0.387176004563783
LRRN4CL	0.616167331219798	2.2980669038562	3.99124128755086	0.000104782788500782	0.00137574829597372	-0.417834818736488
BST2	0.789420433309457	6.23595817153221	3.97554212156146	0.000111199157852972	0.00144633219638259	-0.474432727777527
MAN1C1	0.618340888268035	3.28142071490642	3.9713103323902	0.000112991792835268	0.0014670601305312	-0.489658448040734
PTN	-0.615971167475662	8.69722880759029	-3.96639882279637	0.000115106902822545	0.00148853748285713	-0.50731348339905
CCDC71L	0.675051055505638	2.32042224615973	3.96023780883133	0.00011781348670825	0.00151849360892595	-0.529435270756846
MYT1	-0.757983080665394	1.52109522591403	-3.91774436281148	0.000138201000682718	0.00172897832159028	-0.681260372280975
SPOCD1	0.85808582669138	3.23449612553544	3.91734815599714	0.000138406028487348	0.00173024902408051	-0.682669783100463
NEU4	-0.779197012151729	2.23584944648701	-3.90961592497538	0.000142465712031047	0.00176940200211875	-0.710152352306915
NCAN	-0.978736332429119	5.48007552761941	-3.89408245140502	0.000150966345130656	0.00185685106238542	-0.765230414633684
SPRY4	-0.716483546668276	3.8345309706411	-3.89233234903236	0.000151953775488794	0.00186663687975262	-0.771424774834265
SLITRK2	-0.663109280518288	2.35167073902739	-3.8849623287647	0.000156179850372588	0.00191051182143396	-0.797485742792502
UBE2C	-0.638759045862166	4.68743708629202	-3.85971640744247	0.000171519471248497	0.00206996845138198	-0.886454358923531
PBK	-0.593314604167001	3.64560782484693	-3.84208683820698	0.000183069175035712	0.00219213698170839	-0.94830352086949
OLIG1	-0.900175591434157	6.35634620817478	-3.83797684918802	0.000185866031686792	0.00221880187939005	-0.962689401106519
CDH4	-0.638599204046925	2.61288783748032	-3.82204958505874	0.000197092714199369	0.00233089979824966	-1.01832013392256
SDC4	0.742749746540636	4.80324939456801	3.80828864160852	0.000207308060324294	0.00242907800886104	-1.06623269791503
DTX3	-0.702957603065187	5.00184882078101	-3.79171530130085	0.000220278557943142	0.00255298914787277	-1.12375034052292
PLA2G2A	1.31572221425388	3.04892434329076	3.78775467759601	0.000223490242586072	0.00258328969285397	-1.13746533741761
ANXA1	0.715714679961645	5.85422525012242	3.775405655436	0.000233791669224841	0.00268039537205803	-1.18015279124916
KCNIP1	-0.853166784622071	3.95580379909435	-3.76793980715935	0.000240236320417901	0.00274065612353262	-1.20590503853462
CACNG7	-0.674357518005491	4.59466720688812	-3.76355289076152	0.000244101368598954	0.00277661145692326	-1.22101753981522
CXCL14	1.1189539094157	4.65822427027488	3.74596055683039	0.000260201099096247	0.00293062530342064	-1.28147646345892
CDKN1A	0.591729026739189	5.4855596379987	3.7432943553043	0.000262727177135645	0.00295281072019613	-1.29061902456592
CDK5R2	-0.679866048665044	1.86397440375192	-3.73840565384626	0.000267419419451156	0.0029974693114791	-1.30736878622341
SERPINE1	0.911528315688931	5.44781923242451	3.73390777001459	0.000271806570896606	0.00304022418677014	-1.32276364265188
GAS1	-0.715979311085853	3.65114473466617	-3.7271595623491	0.000278516701094571	0.00310338828755892	-1.34583209165605
SLC35F1	-0.606502860859094	3.69922984444568	-3.72600189554601	0.000279683484633727	0.00311579462265014	-1.34978607718595
APLNR	0.81026497411141	5.09595554179614	3.72063901457959	0.000285149241403296	0.00316882542021588	-1.36808969961192
HIF3A	-0.596337920537052	1.5213681245051	-3.67537689924181	0.000335480740095288	0.0036166384734017	-1.52170432172066
C7	0.673034241182499	1.16032885020616	3.66618630248289	0.000346678230373398	0.00371881349197347	-1.55270649929788
RPH3A	-0.801769850993599	1.8032585581007	-3.65006908880198	0.000367172551150317	0.00389925495525893	-1.60691872500463
PTPRZ1	-0.656636984674268	7.17187370786062	-3.64044597775497	0.000379949360821254	0.0040108666299531	-1.63919284938999
STEAP3	0.587034010763509	4.16137558781944	3.59840221297729	0.000440858666740698	0.00453596787896891	-1.77936923130421
ST8SIA5	-0.599825993022183	1.42438114553948	-3.59088433653737	0.000452677578954898	0.00463448812948266	-1.80429138724113
DCX	-0.821294713462251	1.89637728003831	-3.57815863543215	0.000473367357427776	0.00479751777436826	-1.84637866006802
MGP	0.794786480245715	5.01046896526457	3.57242145415397	0.000482983691211984	0.00487635635116619	-1.86531224388869
MMP7	0.816629368192252	1.38833621999682	3.57129550151545	0.000484892433609537	0.00488970889830052	-1.86902508217463
LFNG	-0.596721566932723	4.91525071549386	-3.56061575056617	0.000503353909177968	0.00505231643375865	-1.90419300011915
HES6	-0.741075052215083	5.4976616845732	-3.54160824090122	0.000537859628798573	0.00533600023500092	-1.96656577146732
CENPV	-0.820581765375664	3.32524972991117	-3.53524650077839	0.000549897644863517	0.00543263515916179	-1.98737921774903
DUSP26	-0.651676191604147	2.54311660847432	-3.52502297670644	0.00056977579540541	0.00558460623910285	-2.02076135029023
IFIT3	0.592782283732046	4.36740129438834	3.51193272527759	0.000596215818737178	0.00579414996814375	-2.06338547974939
NGFR	-0.628309156624046	3.04436092099756	-3.49251743680563	0.000637564306784445	0.00613067641308027	-2.1263594258416
SHISA6	-0.586752276951785	1.27076735928712	-3.49002668734601	0.000643059803284083	0.00617392247620734	-2.13441696104445
LIF	0.737003773443953	2.27418017544084	3.48524656179251	0.000653731424284745	0.00625113276608474	-2.14986702601333
AGAP2	-0.934058252319676	2.96921785978469	-3.47881988019796	0.000668341432516941	0.00636102615236766	-2.17061087075862
MT1G	0.622544234819175	3.61963415344779	3.46243670680592	0.000706985704781134	0.00665571982345309	-2.22334582310468
FOS	0.653942354513521	6.14504586156919	3.44454576255026	0.000751578342689041	0.00698987013293805	-2.28069377991497
PLP2	0.585083285519174	5.77505369381916	3.44437759523016	0.000752009749669424	0.00699165497674342	-2.28123163450626
SCG3	-0.721412859446279	4.94134330424619	-3.44211977377992	0.00075782438670992	0.00704011017769803	-2.28845074073701
COL8A1	0.673102525596738	1.72794577247651	3.43037858520495	0.000788747998327363	0.00727529690021165	-2.32592712862646
CAMK2B	-0.593867254009306	2.43816345331837	-3.41765022390015	0.000823606501754848	0.00752902971942388	-2.36643184739838
ISLR	0.7361354847281	2.94388607393311	3.40397161162865	0.000862674512120777	0.00782126967999935	-2.40981805432074
TMEM132B	-0.591443028588221	1.73784985197059	-3.39099845581777	0.000901326239042347	0.0081250170015386	-2.45083007631207
NXPH1	-0.74167559976253	2.50682518193898	-3.3490679372095	0.00103763320751666	0.00912785423555567	-2.58247255284046
SAA2-SAA4	0.652160342973382	0.862288702651905	3.30524418918542	0.00120053610989919	0.0102786716351076	-2.71856260910733
KCNQ2	-0.683826753498488	2.82762031302812	-3.28962053842562	0.00126417349059531	0.0107268271465468	-2.76670869605946
DKK1	0.74335402548159	1.09736875261514	3.28332913378442	0.00129067715497053	0.0109168140007626	-2.78604106995047
CELF3	-0.664788468520185	1.87684766486106	-3.27605072270919	0.00132198505404071	0.0111156021529774	-2.80836666159335
COL1A1	0.951001306109045	4.44811210536598	3.26762799626294	0.00135909857894548	0.0113719817610906	-2.83414911233566
HBB	0.799177968696394	7.12406328027736	3.20472953163249	0.00166851922945747	0.0134113205190436	-3.0248745620719
IGFBP2	-0.653904396574763	6.45441743264258	-3.17728007154775	0.00182309885251684	0.0144234786858944	-3.10710363111292
ELAVL3	-0.601931580217577	3.28735008836607	-3.17240205058087	0.00185192330449025	0.0146060037794506	-3.12165230206412
ASS1	0.640174858887637	3.1302067469808	3.15536716595321	0.00195593498303863	0.015296166066793	-3.1723064788456
KCNF1	-0.805208012665565	4.00590744238691	-3.14546254587884	0.00201887622325824	0.0156750167616195	-3.20164942004475
CLDN11	0.730293729997277	2.96050378512862	3.14422764490768	0.0020268540492955	0.0157160594125121	-3.20530225078081
GDAP1L1	-0.591634000591231	2.30480271554968	-3.12919728873763	0.00212632621644123	0.0163505608849406	-3.24966186491021
TMIE	0.603374333613038	2.19437428069263	3.12579954149764	0.00214943096499631	0.016502146713115	-3.25966409488464
DLL3	-0.908405615739108	3.89073753385143	-3.1220941994316	0.0021748923664143	0.0166647559839674	-3.2705610209511
SHD	-0.747759130473315	2.97754964700828	-3.11239539866163	0.00224286672577055	0.0170936247901795	-3.29903055802135
PDGFRA	-0.870024530507159	3.41560583813428	-3.07277272269159	0.00254150217816061	0.0189008645620002	-3.41453359721261
RCAN2	0.625777257625226	2.68493292290684	3.07162217449019	0.00255069923184726	0.0189571889065512	-3.41786818787453
LGALS3	0.703439220149416	5.99828210808684	3.07127381970944	0.00255348991049655	0.0189753783960651	-3.41887759578795
CACNG4	-0.742059045245384	4.59395037655311	-3.05654065547778	0.00267413340978662	0.0197089910877571	-3.46147721030668
LOX	0.630660257256595	2.91313724033108	3.02742430747174	0.00292817559764819	0.0211384011646742	-3.54513580586554
TNR	-0.749883155855035	2.62861979451621	-3.02224584068549	0.00297562472195499	0.0214041888186258	-3.55994115068907
NKAIN1	-0.628716076581079	1.87289868122152	-3.02157098122692	0.00298186025179469	0.0214437584088602	-3.56186894645299
PTGDS	0.754935263896538	5.77304520851139	3.01683466537872	0.00302596269716145	0.0217101110837018	-3.57538799665905
RASD1	0.616331936292228	5.54790817232737	3.00740852472614	0.00311552881110404	0.0222135035650179	-3.60223786070405
MYBPH	0.624706251950853	1.62508811065308	2.98908666118211	0.00329664592649139	0.0232353048901561	-3.65421494259771
HLA-DQA2	0.76059943378134	2.51659842638401	2.97253630252639	0.00346853183407177	0.0242622700606144	-3.70092560255488
ATP1A3	-0.790106724378727	3.68174985545437	-2.97124205875307	0.00348231497080935	0.0243470152317861	-3.70456873962873
EDIL3	0.5879089359668	2.69018156302279	2.94274742931618	0.00379882448592339	0.0261312400164478	-3.7844221759717
SULF1	0.60936235860517	1.95153313811674	2.94185911097346	0.00380910348431237	0.0261803561081279	-3.78690065841839
C2orf80	-0.629478772493673	3.02000428713658	-2.9394105421035	0.00383756897210437	0.0263295111133088	-3.7937289401402
GJB2	0.626832072216552	1.95174593780764	2.88209679869168	0.00456223265179333	0.0302046805579155	-3.9521172994686
ATP1A2	-0.713557501012312	5.82599210396443	-2.87927397179567	0.00460096922993816	0.0304286126900888	-3.9598466505947
COL3A1	0.80854443575139	4.97046552343385	2.87916540506684	0.00460246504309762	0.0304296372405549	-3.96014378905005
G0S2	0.587610198822929	3.27172961465545	2.86222661076886	0.00484137108435358	0.0316933662408512	-4.00638169310214
MDFI	-0.591233253016544	4.03293296889798	-2.83175278772846	0.0052999126824187	0.0340987329794359	-4.08895352956241
NPPA	-0.709212593348296	2.02875068153634	-2.82575478356651	0.00539470556909569	0.0345525092214557	-4.10511275329404
ERMN	0.671309219481877	2.65104946907557	2.80913502904746	0.00566550289812952	0.0359282847521547	-4.14972796353972
LRRN2	-0.596597283017835	2.99512937790779	-2.79798890719354	0.00585399536193791	0.0368478684941627	-4.17951741645377
NKAIN4	-0.758951120751798	4.79022454976323	-2.76966735593055	0.00635891488141232	0.0392554412329267	-4.2547327699687
MAOB	0.606139288360319	5.89099946649061	2.75297934682796	0.00667466398094129	0.0408333618875963	-4.29873051562424
ANGPTL4	0.66410815594936	4.11189459311617	2.73772858881967	0.00697560538386419	0.0422582145204066	-4.33872988763181
FAM183A	0.591749447031038	1.33296390655249	2.71594300257396	0.00742687754587036	0.044438727123461	-4.39552163015675
COL1A2	0.691109270211286	4.63807361904408	2.6840308619884	0.00813576539090717	0.0477842202875864	-4.47797280813595
MOXD1	0.67366084321727	3.24674709499378	2.65350888636344	0.00887046080049697	0.0510819207770605	-4.55600787160434
ELOVL2	-0.649697802903263	4.0410029099245	-2.60012317009665	0.0103007089278332	0.0574888383252361	-4.69055221903143
CDK4	-0.701529260503658	5.86681628994128	-2.55151307433247	0.0117799637599981	0.0637261877193562	-4.81089650543676
COL20A1	-0.709920423936984	2.11102836235229	-2.55012365199954	0.0118249123966657	0.0639200561082131	-4.81430586656389
VEGFA	-0.591367133270171	4.52543553060519	-2.51367850894219	0.013060170104644	0.0690210130249683	-4.90312883771418
CTHRC1	0.593588442448261	2.71520686093611	2.47654698745227	0.0144360628679042	0.0744789610911306	-4.99242073162567
HBA2	0.613494502090652	5.13268512967753	2.42444843284207	0.0165840959124475	0.0827839509613431	-5.11564709097419
MOG	0.71893267549862	2.90201768718989	2.41886818158471	0.0168302103217154	0.0837451414738365	-5.12870289574049
SLN	0.732209636232907	3.31266655239301	2.3836506733204	0.0184595453295895	0.0897940075946632	-5.2104593920257
COL6A2	0.627225132679294	4.97841246044196	2.27846640613909	0.0241854355583577	0.110590906781665	-5.44803226471893
ATCAY	-0.641571678176041	3.08133666382244	-2.21602418107138	0.0282755255704069	0.124054937742662	-5.58435109161403
