# Supplementary material for: Identification of the prognostic and immunological roles of aquaporin 4: A potential target for survival and immunotherapy in glioma patients
Source: Front Cell Neurosci. 2022 Nov 29;16:1061428. doi: 10.3389/fncel.2022.1061428 (PMC9744806; doi:10.3389/fncel.2022.1061428)
Supplement: Supplementary Table 1 — Twenty immune checkpoints used in current research. [file Data_Sheet_1.ZIP › supplementary tables/SupplementaryTable21.csv]

	gene	pvalue
4	AQP9	0.0171
7	RCOR2	0.0423
9	MARCO	0.011
10	RARRES1	0.0166
15	SOCS3	0.0224
21	TTYH1	0.017
22	CCL18	0.0467
36	ANGPTL4	0.0499
