# Supplementary material for: Identification of the prognostic and immunological roles of aquaporin 4: A potential target for survival and immunotherapy in glioma patients
Source: Front Cell Neurosci. 2022 Nov 29;16:1061428. doi: 10.3389/fncel.2022.1061428 (PMC9744806; doi:10.3389/fncel.2022.1061428)
Supplement: Supplementary Table 1 — Twenty immune checkpoints used in current research. [file Data_Sheet_1.ZIP › supplementary tables/SupplementaryTable22.csv]

	x
RARRES1	0.0612184711938519
SOCS3	0.164048078926018
TTYH1	-0.0744902460322888
