# Supplementary material for: Identification of the prognostic and immunological roles of aquaporin 4: A potential target for survival and immunotherapy in glioma patients
Source: Front Cell Neurosci. 2022 Nov 29;16:1061428. doi: 10.3389/fncel.2022.1061428 (PMC9744806; doi:10.3389/fncel.2022.1061428)
Supplement: Supplementary Table 1 — Twenty immune checkpoints used in current research. [file Data_Sheet_1.ZIP › supplementary tables/SupplementaryTable3.csv]

	AQP4	HAVCR2	CD274	CD86	LAG3	LAIR1	PVR	IDO1	CD80	CTLA4	PDCD1	TIGIT	CD200R1	CEACAM1	CD276	CD200	KIR3DL1	BTLA	ADORA2A	LGALS3	VTCN1
AQP4	1	0.0490113334940921	0.0654328430190499	0.12331404227956	-0.255538140020899	0.00616108029901133	-0.208592556868419	0.0426533236878064	-0.0622377622377622	0.0308677265369967	-0.11707660155936	0.159203440237923	0.0104292259464673	0.0701671891327064	-0.303902419419661	0.047218873080942	0.0361125301359509	0.268283370645084	-0.00830319106181175	-0.0444980307049273	-0.286707546326351
HAVCR2	0.0490113334940921	1	0.255847600675187	0.90678803954666	0.0578450285346837	0.840165581544892	-0.192476489028213	0.395169198617474	0.622349489590869	0.461820253416612	0.348999276585483	0.332119604533398	0.473510971786834	0.396503496503496	-0.163334940921148	0.0143276263965919	0.0125973457138409	0.161450693075386	-0.184920826300137	0.302443533478016	-0.0145064851162411
CD274	0.0654328430190499	0.255847600675187	1	0.300285346837071	-0.116855558234869	0.329547464030223	0.303713527851459	0.293260188087774	0.298231653404067	0.132015243966834	0.0836106422313319	0.128112691905795	0.189168877099912	0.276653805964151	0.216919861747448	-0.433795514829998	0.0784986969995467	0.0732902230141078	-0.145784100956515	0.50552608311229	-0.390758772163581
CD86	0.12331404227956	0.90678803954666	0.300285346837071	1	0.0515754360581947	0.869552286793666	-0.238316855558235	0.398906840286151	0.62004662004662	0.608036540508044	0.415971384936902	0.359963025480267	0.574985933606623	0.438505747126437	-0.177417410176031	-0.00959328028293546	0.0457952531332904	0.271345837739663	-0.257177879591673	0.286829836829837	-0.0709469405061652
LAG3	-0.255538140020899	0.0578450285346837	-0.116855558234869	0.0515754360581947	1	0.0886705248774214	-0.0898320070733864	0.129310344827586	0.315605658709107	0.312933358385093	0.439948557189936	0.302403343782654	0.121396993810787	0.204826782412989	-0.0280885780885781	0.0622216863596174	-0.0114394247348442	0.0571982043176564	0.3308656860381	-0.258825657101519	0.456696062109448
LAIR1	0.00616108029901133	0.840165581544892	0.329547464030223	0.869552286793666	0.0886705248774214	1	-0.043215979422876	0.408721163893578	0.599461458082148	0.59659854171574	0.502869544248855	0.494899927658548	0.627775098464754	0.4502331002331	0.0565509203440238	-0.100104493207941	0.0701241117568575	0.24288740007993	-0.122948316051764	0.327678643195885	-0.0517744270702245
PVR	-0.208592556868419	-0.192476489028213	0.303713527851459	-0.238316855558235	-0.0898320070733864	-0.043215979422876	1	0.059488787074994	0.0435535728639177	-0.144745342763258	-0.0477614339683305	-0.0788642392090668	-0.0403745679607749	-0.066787235752753	0.586954424885459	-0.354071216140182	0.150056127157433	-0.150334178661204	0.265408729201833	0.377429467084639	-0.13731225113769
IDO1	0.0426533236878064	0.395169198617474	0.293260188087774	0.398906840286151	0.129310344827586	0.408721163893578	0.059488787074994	1	0.383562414596897	0.354107742653244	0.26649385097661	0.315272084237602	0.324712643678161	0.457539586849932	0.146286472148541	-0.189747608713126	0.108740254820369	0.158163162782255	-0.0434088899606141	0.368571658226831	-0.267950996655344
CD80	-0.0622377622377622	0.622349489590869	0.298231653404067	0.62004662004662	0.315605658709107	0.599461458082148	0.0435535728639177	0.383562414596897	1	0.442625635626013	0.481556948798328	0.409661602765051	0.435845189293465	0.469331243469174	0.0675628968732417	-0.0387669801462905	0.0591457690695056	0.195933590282067	0.02724861345551	0.201860782895266	0.0151334449938234
CTLA4	0.0308677265369967	0.461820253416612	0.132015243966834	0.608036540508044	0.312933358385093	0.59659854171574	-0.144745342763258	0.354107742653244	0.442625635626013	1	0.594203233465489	0.52499851800376	0.521007677244533	0.421041738045524	-0.126973441617942	0.00497950825849084	0.210303697216209	0.276693376203814	0.0932643007639535	0.0304095635495326	0.0477796153436527
PDCD1	-0.11707660155936	0.348999276585483	0.0836106422313319	0.415971384936902	0.439948557189936	0.502869544248855	-0.0477614339683305	0.26649385097661	0.481556948798328	0.594203233465489	1	0.454444980307049	0.338272646893337	0.353420143075315	0.00318704284221526	0.0714492404147577	0.075999256760199	0.235709491640404	0.00309862551241862	0.0387468852986094	0.188471775251055
TIGIT	0.159203440237923	0.332119604533398	0.128112691905795	0.359963025480267	0.302403343782654	0.494899927658548	-0.0788642392090668	0.315272084237602	0.409661602765051	0.52499851800376	0.454444980307049	1	0.440997508238888	0.342950727433486	-0.0979945342014308	0.073056828229242	0.140698873840676	0.456070476936715	0.153958684993168	-0.0649827184309943	0.174433500556214
CD200R1	0.0104292259464673	0.473510971786834	0.189168877099912	0.574985933606623	0.121396993810787	0.627775098464754	-0.0403745679607749	0.324712643678161	0.435845189293465	0.521007677244533	0.338272646893337	0.440997508238888	1	0.278683385579937	0.0106382123623503	0.0363113897596656	0.130830466217876	0.381506235459377	-0.116807330600434	0.282320553010208	-0.019045915768352
CEACAM1	0.0701671891327064	0.396503496503496	0.276653805964151	0.438505747126437	0.204826782412989	0.4502331002331	-0.066787235752753	0.457539586849932	0.469331243469174	0.421041738045524	0.353420143075315	0.342950727433486	0.278683385579937	1	-0.0585804999598103	-0.114351740213809	0.082266634455525	0.13664551340643	0.0453138815207781	0.0833614661200868	-0.199254681350757
CD276	-0.303902419419661	-0.163334940921148	0.216919861747448	-0.177417410176031	-0.0280885780885781	0.0565509203440238	0.586954424885459	0.146286472148541	0.0675628968732417	-0.126973441617942	0.00318704284221526	-0.0979945342014308	0.0106382123623503	-0.0585804999598103	1	-0.479446989791817	-0.0290419099596994	-0.142420795840696	0.109074833212764	0.35766819387509	-0.15266473019131
CD200	0.047218873080942	0.0143276263965919	-0.433795514829998	-0.00959328028293546	0.0622216863596174	-0.100104493207941	-0.354071216140182	-0.189747608713126	-0.0387669801462905	0.00497950825849084	0.0714492404147577	0.073056828229242	0.0363113897596656	-0.114351740213809	-0.479446989791817	1	-0.0124784240997818	0.228415032615914	-0.00709348123141227	-0.474817136886102	0.340179989731694
KIR3DL1	0.0361125301359509	0.0125973457138409	0.0784986969995467	0.0457952531332904	-0.0114394247348442	0.0701241117568575	0.150056127157433	0.108740254820369	0.0591457690695056	0.210303697216209	0.075999256760199	0.140698873840676	0.130830466217876	0.082266634455525	-0.0290419099596994	-0.0124784240997818	1	0.110910498437731	0.142906225905142	-0.0552818597846376	-0.00899841117156259
BTLA	0.268283370645084	0.161450693075386	0.0732902230141078	0.271345837739663	0.0571982043176564	0.24288740007993	-0.150334178661204	0.158163162782255	0.195933590282067	0.276693376203814	0.235709491640404	0.456070476936715	0.381506235459377	0.13664551340643	-0.142420795840696	0.228415032615914	0.110910498437731	1	-0.0494938087529468	-0.0173419232455514	0.14631132099235
ADORA2A	-0.00830319106181175	-0.184920826300137	-0.145784100956515	-0.257177879591673	0.3308656860381	-0.122948316051764	0.265408729201833	-0.0434088899606141	0.02724861345551	0.0932643007639535	0.00309862551241862	0.153958684993168	-0.116807330600434	0.0453138815207781	0.109074833212764	-0.00709348123141227	0.142906225905142	-0.0494938087529468	1	-0.304163652439514	0.232592067149128
LGALS3	-0.0444980307049273	0.302443533478016	0.50552608311229	0.286829836829837	-0.258825657101519	0.327678643195885	0.377429467084639	0.368571658226831	0.201860782895266	0.0304095635495326	0.0387468852986094	-0.0649827184309943	0.282320553010208	0.0833614661200868	0.35766819387509	-0.474817136886102	-0.0552818597846376	-0.0173419232455514	-0.304163652439514	1	-0.465602107549977
VTCN1	-0.286707546326351	-0.0145064851162411	-0.390758772163581	-0.0709469405061652	0.456696062109448	-0.0517744270702245	-0.13731225113769	-0.267950996655344	0.0151334449938234	0.0477796153436527	0.188471775251055	0.174433500556214	-0.019045915768352	-0.199254681350757	-0.15266473019131	0.340179989731694	-0.00899841117156259	0.14631132099235	0.232592067149128	-0.465602107549977	1
