# Supplementary material for: Identification of the prognostic and immunological roles of aquaporin 4: A potential target for survival and immunotherapy in glioma patients
Source: Front Cell Neurosci. 2022 Nov 29;16:1061428. doi: 10.3389/fncel.2022.1061428 (PMC9744806; doi:10.3389/fncel.2022.1061428)
Supplement: Supplementary Table 1 — Twenty immune checkpoints used in current research. [file Data_Sheet_1.ZIP › supplementary tables/SupplementaryTable4.csv]

	B.cells.naive	B.cells.memory	Plasma.cells	T.cells.CD8	T.cells.CD4.naive	T.cells.CD4.memory.resting	T.cells.CD4.memory.activated	T.cells.follicular.helper	T.cells.regulatory..Tregs.	T.cells.gamma.delta	NK.cells.resting	NK.cells.activated	Monocytes	Macrophages.M0	Macrophages.M1	Macrophages.M2	Dendritic.cells.resting	Dendritic.cells.activated	Mast.cells.resting	Mast.cells.activated	Eosinophils	Neutrophils	AQP4
TCGA.28.1753.01A	0.00426940157928368	0.0253132615588467	0	0.0609135036836932	0	0.0641578614924127	0	0.00324599352812973	0.0505811863889958	0	0.0240968629248209	0	0.0108906958959375	0.243261865300636	0.0553285708227511	0.383617041190803	0.0351511940861123	0	0.0160511643299045	0.0125858862525968	0.00174314710635337	0.00879236385872239	7.35256740665772
TCGA.06.0219.01A	0	0.0313154323514984	0	0	0	0.0841279078383027	0	0.00483228743083891	0	0.0259081650851934	0	0.0447936339454075	0.194563214617287	0.0323389964017877	0.0853568397719873	0.364016838789789	0	0	0	0.00742270093347387	0.06921629693444	0.0561076858999936	7.95631790479637
TCGA.28.5213.01A	0.0104465871184516	0	0.00481344795280031	0.0750671606459424	0	0.185515646185843	0	0	0	0.00217741872132586	0.0188218430871847	0	0.182351449229455	0.0201318116037419	0.0380902886725735	0.279125352911459	0	0.0193840166379301	0	0.0357336500794797	0.0179968413867381	0.110344485767075	7.439409886276
TCGA.06.5411.01A	0	0.0223493619413989	0	0.129053976924348	0	0.0338194761266478	0	0.0128072945556134	0	0	0.0343422139846534	0	0.261681060790142	0.0492097669647053	0.0427679745069689	0.333327806469939	0	0	0	0	0.0234185231149522	0.0572225446206313	7.21084171850761
TCGA.19.2620.01A	0	0.0140805679887837	0	0	0	0.0898649518286012	0	0.0244625101701077	0	0	0	0.0490515431533926	0.337118977852036	0.0988254103974998	0.0438492781660573	0.242630401212292	0	0	0	0.073872908534337	0.0213143999307695	0.00492905076612353	8.49928863695086
TCGA.06.5858.01A	0.00835519555386499	0	0	0	0	0.133859719804715	0	0.0460010309220778	0	0	0	0.00846862582547854	0.233137165541307	0.0954700766881485	0.0513782344626114	0.323505147453053	0	0	0	0.0283109922749536	0.0376057802607843	0.0339080312130063	9.00866771772382
TCGA.06.2564.01A	0.0375628733491643	0	0	0.0106867634823135	0	0.199353802750991	0	0	0	0	0.0332532942430753	0.0107497032446487	0.167720558895689	0.104679532722745	0.0485610697474689	0.313429791050159	0	0	0.00332033525911212	0	0.0176040270159531	0.0530782482386801	8.4635722855345
TCGA.06.2558.01A	0.0284893721476966	0	0	0.0148562915181454	0	0.0807954395212743	0	0.00829499076323454	0	0	0	0.0320149107636925	0.199134040076034	0.0645788083250307	0.0232005865093847	0.407599898377139	0	0	0	0.0290939080453697	0	0.111941753952999	8.2727669595514
TCGA.06.0745.01A	0	0.0175560236558036	0	0.0339931751957205	0	0.118439937561681	0	0.0712648762964506	0	0	0	0.0389915387347551	0.200463806092835	0.0603530435673712	0.0603021584562508	0.274284156642218	0	0.015361971864872	0	0.0378533088681829	0.0195557984408786	0.05158020462298	7.40739250716624
TCGA.15.0742.01A	0.0411585868521953	0	0	0.0178044448135666	0	0.0892288713374633	0	0.0417388078404316	0	0	0.0688274138898162	0	0.209643852282193	0.0754114954548445	0.0741775515436333	0.332695540325193	0	0	0	0.00627555068053224	0	0.0430378849801304	7.06506557133549
TCGA.26.5132.01A	0.00341772142725751	0.0246714661780305	0	0	0	0.086965491447612	0.0241793029182707	0.0630790862191266	0.0336949879593805	0	0.0540628616653081	0.00201404378551626	0.0223589206758471	0.154304399635555	0.048049274793647	0.373344205641012	0.0147001442010453	0	0.0808031561297838	0	0.0017848961836848	0.0125700411389224	8.11145041558901
TCGA.06.0187.01A	0	0	0	0.0484540096087112	0	0.130656881757905	0	0	0	0	0.0513360344654412	0	0.127149787417074	0.0300842507671508	0.103173752458196	0.370396065944947	0	0.0060997695767676	0.0406995854015833	0	0.0202745475061909	0.0716753150960324	8.15716437568284
TCGA.06.2561.01A	0	0.00639410881341819	0	0.0500368396154073	0	0.157093717571902	0	0.028935282315909	0	0	0.0310723370907143	0	0.206087427932349	0.0550255563388013	0.0183484175947986	0.331305293934675	0	0.0111198492706355	0.0285974468777309	0	0.00891748603021141	0.0670662366134484	7.85429626642268
TCGA.12.3652.01A	0	0.0195488664996321	0	0.0139025516899346	0	0.227128204799813	0	0.0602773718149502	0	0.0392779684036716	0	0.0509274909109	0.00277192071872144	0.0437005917769687	0.0906630498204335	0.440974195546481	0	0	0.00861295326122097	0	0	0.00221483475727296	7.18156779891995
TCGA.14.0817.01A	0	0.0217656180561726	0	0.033726966957817	0	0.139530908297332	0	0.0390657161536153	0.0350322529088948	0	0	0.0638501825723076	0.122169527131426	0.108567752443374	0.0822108373881721	0.279912875153056	0	0	0	0.0213641100410765	0.00964299355916477	0.0431602593375916	7.17073804553321
TCGA.06.0158.01A	0	0.023303418198074	0	0.0082958657060012	0	0.0823049495164976	0	0.0542745362432969	0.0403297514994631	0	0.0268895997514949	0	0.214794249694851	0.0807468305087875	0.0382448632654654	0.314923712587174	0	0	0	0.0588950979721676	0.0149562507441942	0.0420408743125326	8.84352192609322
TCGA.76.4931.01A	0	0.0304070942822549	0	0.0207458139411741	0	0.110525228138759	0	0.0494353519479771	0	0	0.0785169428641535	0	0.251288907258568	0.151998514164765	0.048748752131321	0.24483595535329	0	0	0	0	0	0.0134974399177375	7.97687729068368
TCGA.19.4065.01A	0	0.00124774347372716	0.00253904234512553	0.0436015003625658	0	0.110342102067314	0	0.0168741261476772	0	0	0.0163343021014222	0.00581513147952528	0.208714048306894	0.0738705971241075	0.0622683018368195	0.386309066278879	0.00356216397986702	0	0	0.028718152328773	0.0081668416148019	0.031636880552501	6.70919128540469
TCGA.06.0686.01A	0.00773767150561785	0.0146754059214924	0	0.00484912662814501	0	0.0538560072000256	0	0.0604740269505034	0	0	0.0218769390193384	0.022342231762211	0.160357739570198	0.121307660399456	0.0639177438174025	0.42429161539805	0	0	0	0.0204921487881266	0	0.0238216830394335	6.63316498745171
TCGA.12.0616.01A	0.0641240409558549	0	0.00365177466868878	0.20668983357736	0	0.106152525213791	0	0.066716397431296	0	0	0	0.014334348846562	0.167791204359038	0.0226543417503396	0.0740811035132839	0.237904743927849	0	0.000976418204006115	0.0171585623625942	0	0	0.0177647051893363	6.69643012277549
TCGA.27.2521.01A	0.0107272421195211	0	0	0	0	0.0868072879370218	0	0.0073998997782634	0.0153507937691274	0	0.0387056303334728	0	0.194422141293312	0.0301706507210794	0.0257090939284685	0.476583509648892	0	0	0.0892173075148079	0	0	0.0249064429560334	7.45671614673274
TCGA.28.5215.01A	0.0880144228448297	0	0.0166149344943094	0.0314434943245339	0	0.119592083365905	0	0.062591147687813	0	0	0	0.0345554350395336	0.241492367110279	0.039180341738361	0.0608274628084423	0.246500738839143	0	0.00305567282494191	0	0.0284972432959496	0.0183275809254459	0.00930707470051286	8.06508496006617
TCGA.12.3653.01A	0.00603362702507196	0.0156954576648003	0	0.0105576765109203	0	0.238100429777047	0	0.0422787776494569	0	0	0	0.0203382436822138	0.199809279800394	0	0.0865997179921706	0.307648966355106	0	0.000603839332680426	0.0280956554573554	0	0	0.0442383287527827	8.156582408992
TCGA.06.0749.01A	0	0.032914504331898	0	0.0159123192987909	0	0.0975166468464933	0.00538579001465384	0.0561714583429527	0	0	0	0.0395317871184256	0.185218401679373	0.151921406837098	0.0403875235784418	0.32119367237161	0	0	0	0	0.0482306777746591	0.00561581180560413	7.88210097767545
TCGA.06.2562.01A	0	0.0147689048631414	0	0	0.0143887865723719	0.0578233983657473	0	0	0	0	0.0579097926549009	0	0.274842292661464	0.12966905383991	0.0214451131802626	0.278261349083784	0	0.0087673411128209	0	0.0254105510061854	0.057772004227234	0.058941412432177	6.5559905430293
TCGA.41.2572.01A	0	0.0345298961341102	0	0.100613959542577	0	0.115994022236496	0	0.00653159051146971	0	0	0.0641426374215293	0	0.14678698126255	0.0229670972529596	0.119836080972133	0.354028237601238	0	0	0.0146141075340635	0	0	0.0199553895308737	8.43191127019117
TCGA.19.2624.01A	0	0.0119799878306535	0.0214581324010855	0.0143436996553877	0	0.1084981380932	0	0.164517129562073	0.0445911523397353	0	0.0113610291808112	0.0516069476602644	0.0558906937038161	0.273369652687178	0	0.226051717515995	0	0	0.00725675885752326	0	0.00108400462162645	0.00799095589065202	6.28914774497157
TCGA.32.1980.01A	0.0158184791825567	0	0	0.0512745110902148	0	0.113975922608774	0	0.0119616453846429	0.0314524305978349	0	0	0.0536190306839628	0.251513017168781	0.064845370329856	0.0630763214586096	0.261722994218022	0	0	0	0.045701148789579	0.0137828154479149	0.0212563130392507	7.37243106720752
TCGA.06.0211.01A	0	0.0134777625339115	0	0	0	0.138007076388346	0	0	0.0394798064267427	0	0.0317947326190904	0.0281410859635084	0.0553543259012586	0.202345865595524	0.0124329942809612	0.312829223463226	0	0.0459345763122051	0	0	0	0.120202550515226	7.28748334930821
TCGA.14.2554.01A	0.017621352605942	0.00282228356300754	0	0.0623540188542878	0	0.193833672520719	0	0	0	0	0.0263095747645567	0	0.323870904962301	0	0.0448678368289458	0.263504966727167	0	0.0026004561660349	0	0.0253239676259674	0.0362940143652391	0.000596951015831589	8.81864952223
TCGA.06.5413.01A	0.0669421867975574	0	0.00040892356511098	0.125252928871589	0	0.115414647963633	0	0	0.00536274132774186	0	0	0.01130779761876	0.0710069914437674	0.0984258866106968	0.0446989142952569	0.372013499069288	0	0	0.0291006427805511	0	0	0.0600648396560479	7.91008001821763
TCGA.28.5208.01A	0.0509763235499445	0	0.00183529307724927	0.033794280591524	0	0.064927445375955	0	0.0948679882166173	0	0.00227774122528787	0	0.0673875531409651	0.226166246976425	0.00319542159582379	0.0446269612398092	0.355021911106559	0	0.00415066623137992	0.031051587740154	0	0.00196243784604979	0.0177581420862569	7.48343047391718
TCGA.28.5218.01A	0.0370760647045215	0	0.0223125626861144	0.242520098503263	0	0.0792169908949549	0.0276590363332958	0.0751981765266826	0	0	0	0.0295627193521549	0.0826960500225473	0.0951186364015026	0.0585383323250409	0.224442878910564	0	0	0.00892616523071817	0	0	0.0167322881086403	2.58628604467992
TCGA.06.5410.01A	0	0.0292544777350044	0	0	0	0.131862749441768	0	0.00354391880124151	0	0	0.0270044559762725	0.0222947582597191	0.0988042561430129	0.173288217069866	0.0265165380708053	0.328288726818249	0	0.0262773252428462	0	0	0.0461065008959655	0.0867580755452503	6.60574147405796
TCGA.28.5207.01A	0	0.00510595473888135	0	0.0379492729964567	0	0.139298789136387	0	0.0435175803740546	0	0	0.00198431891679075	0.0505468883638354	0.171138846198531	0.0144894462143178	0.0859744011783835	0.362473434008796	0	0	0	0.0517225698924188	0.00104140434330804	0.0347570936378383	7.65856096928006
TCGA.06.0747.01A	0	0.00364634579573462	0	0	0	0.134693013924496	0	0.104488489031662	0	0	0.0200175682275751	0.0368125215578961	0.170634771378566	0	0.0538589244573908	0.316886840023748	0	0	0	0.0679649754395809	0	0.0909965501633507	8.36965168927647
TCGA.19.2625.01A	0.00833160799210241	0.0366280390638459	0	0	0	0.0603446263335797	0	0.0989337642250267	0	0	0.0311306716875217	0.022856055591676	0.30549062701288	0.0330789880346362	0.0794218368989946	0.282017262073513	0	0	0	0.0174872704957021	0.0035327735645162	0.0207464770260052	7.32947948749958
TCGA.27.1835.01A	0.0345948764145047	0	0	0.120093470608528	0	0.0285838689072026	0	0.0781701954143758	0.0399712186434814	0	0	0.0461044848618245	0	0.0546056609450825	0.127772588192209	0.442141053881119	0	0	0.0115795576229246	0	0	0.0163830245087487	7.50060611313886
TCGA.14.1034.01A	0	0.0169240783673131	0	0	0	0.232761013016123	0	0	0.014835139799944	0.00189459613199603	0.00960402445506429	0.00521742618716702	0.263838740960974	0	0.0381241531630463	0.318287217385262	0	0.0123024605243723	0.0156447502572394	0	0.000940899135102732	0.0696255006163962	8.06264247199464
TCGA.76.4929.01A	0	0.00667671332752656	0	0.0108162490883871	0	0.197658121478215	0	0	0	0	0.0164891966210213	0.0140569134048012	0.168167780089261	0.163375009292829	0.0622351421892683	0.34594605675063	0	0	0	0	0	0.0145788177580611	7.24227939224575
TCGA.26.5133.01A	0.0397457832359728	0.00879665236334712	0.00819479821469924	0.151988485936502	0	0.0258727175693546	0	0.040271433456928	0	0	0	0.0399463995178709	0.193144895711849	0.020778498445838	0.0693752364394223	0.328749371072888	0	0	0.0702189002382406	0	0	0.0029168277970872	5.47943535171104
TCGA.12.0618.01A	0.0521273499773962	0	0	0	0	0.0543776611898756	0	0.0564607336930265	0	0	0.0455833252608584	0.0129458744255349	0.0767394052967791	0.1122209555198	0.0981224147571662	0.426643123410128	0.00578242768854614	0	0	0	0	0.0589967287808887	6.97804322564011
TCGA.12.3650.01A	0.0447361737205018	0	0	0	0.00318294277051575	0.0536048944973727	0	0.021783996613159	0	0.0414541126045522	0.00571799059365469	0.0082079655407233	0.114203459707064	0.0898615921781714	0.0665140851670381	0.465573352263517	0.0089581105604745	0	0.0539439824627808	0	0	0.0222573413204741	6.47511100571756
TCGA.28.5220.01A	0	0.0203114026640831	0	0	0	0.179796890110689	0	0	0	0	0	0.0462697083671716	0.357964431218217	0	0.0651290554843185	0.282822978095307	0	0	0.0350920356364707	0	0	0.0126134984237428	9.47034589534
TCGA.28.5209.01A	0	0.00539130987021435	0	0	0	0.130760987585426	0	0.0391172424542644	0	0	0.0317282147923151	0.0276827248190026	0.0915142005750696	0.128266177097283	0.0888833761539576	0.386291935977949	0	0	0.0403375730155746	0	0.0195097319914912	0.0105165256674527	7.75534620189629
TCGA.06.0743.01A	0	0.0417241828837123	0	0.10012085955399	0	0.0608322842993938	0	0.0248956382249262	0.0201680210100926	0	0.0371717788815914	0.0227449540703702	0.236334148927219	0.0816328989297017	0.0460462288926312	0.271226360486099	0	0	0	0.0167340607162504	0	0.0403685831240222	8.63557296827812
TCGA.14.0787.01A	0	0.0508800175412244	0	0.0196883871781578	0	0.115334813281491	0.0121162490227884	0	0	0	0.0272968904828978	0	0.290070295190884	0.0413214527717076	0.0570706733289652	0.326063204109083	0	0.0029708471863548	0.0210537246001325	0	0.0233726288469405	0.0127608164593739	6.95502539489781
TCGA.06.5856.01A	0.0294294241137742	0	0	0.0293290567491692	0	0.0654912949287298	0.0116761878984243	0	0	0	0.0209599816653378	0.0249030377874545	0.186614626435286	0.0679553583117155	0.0805663795590876	0.403226229801556	0	0	0.0465213880709288	0	0.00311316022132084	0.0302138744572162	7.78247728199578
TCGA.32.1982.01A	0.0361428847657186	0	0.000749759824499694	0.0240376532501948	0	0.181492030722196	0	0.0410570571453078	0	0.0274267942502298	0.043855440915473	0	0.150042089142197	0	0.0653342266419977	0.281060141749466	0	0	0	0.045263365947798	0.0312775802847789	0.0722609753601436	7.62367466193974
TCGA.28.2499.01A	0.00459266671784388	0.00984470357281275	0	0.000958623797223735	0	0.141604695694459	0	0	0.0405866418581959	0	0.00161143382568318	0	0.243287949454484	0	0.0783872848049028	0.43700192791297	0	0.00627215324396651	0.0102010639672998	0	0	0.0256508551501579	7.84463709258982
TCGA.28.2513.01A	0.00187176743252949	0.0205248611278749	0	0	0	0.207654013466718	0	0.0105046108882782	0.0162616247756135	0	0.044002336893695	0	0.232868483152831	0.0133141505268887	0.0893887063897414	0.25809814486263	0	0.0184291416479387	0.0332943082676128	0	0.0277390415210415	0.0260488090466076	8.29422960391663
TCGA.14.1829.01A	0	0.0198229218652606	0.0120725392196917	0.0533235853791089	0	0.156150388128648	0.00893886395123475	0.017816595692516	0	0.00260010610146173	0	0.0329292595671138	0.249767268118363	0	0.0300758571992187	0.322015051892471	0	0.017034020553757	0	0.00425888971510478	0.0443114588903157	0.0288831937257334	9.64115466382724
TCGA.14.1825.01A	0	0.00413179607630226	0.00205085837438463	0.032282118166123	0	0.0141209524154502	0	0.0486180700540464	0.0157840503814168	0	0.0251375415451693	0.0444345591570494	0.192966879953387	0.105884309558499	0.0437351505898948	0.404727822494227	0	0	0.0527829703047831	0	0.00120982318308677	0.0121330977461801	7.90290147842995
TCGA.06.2569.01A	0.0479773276741573	0	0	0.166181526710078	0	0.106632449206883	0	0.0517775863267197	0	0	0	0.0296554021021029	0.0381922245031644	0.0804474358652463	0.0409995533762999	0.421745210289595	0	0	0	0.00505458111958433	0	0.01133670282617	3.32109331719844
TCGA.08.0386.01A	0	0.00194823867329394	0.000405936933470667	0	0.0492297432556975	0.0756042405682369	0	0.0930384439721423	0.000374291387001649	0	0.078473501949049	0	0.038681663842634	0.233057611889631	0.017227474143887	0.197833923286164	0	0	0.0994958769186076	0	0	0.114629053180185	8.13285242672279
TCGA.15.1444.01A	0.0028531835044874	0	0	0	0	0.123157960474528	0	0.0439275325399013	0	0	0	0.0249724974392124	0.251353044178995	0	0.0484001367157973	0.363948200915078	0	0.00358229124975007	0	0.0583233587591207	0.03447703448587	0.0450047597372598	8.04067363616315
TCGA.06.0210.01A	0.015090110287999	0.00289775989762633	0	0	0	0.159525427876066	0	0.0223884779013075	0	0.00591682952212025	0.0452610190918936	0	0.17378054854036	0.184124140806643	0.0199599897774266	0.212075766534103	0	0.00985686221501964	0	0.0114575326107112	0.0186602822750884	0.119005252663637	5.98495337788991
TCGA.27.1832.01A	0	0.0365788782415404	0.00248447773846023	0.0199815985894552	0	0.154044190265428	0	0.0150095581304864	0.0238471221062909	0	0.00322551289127915	0.0103765419792972	0.291364921509233	0	0.0687392388211879	0.284077872332077	0.00209196246153105	0	0.0651243998996025	0	0	0.0230537250341318	7.4712719473594
TCGA.14.1823.01A	0.026850737716062	0	0	0.0114151792971226	0	0.202046387134084	0	0.0132430414999162	0.0119405180906505	0	0	0.0180464510036916	0.315739404049136	0.0305044098993093	0.0563610424189097	0.237376263400216	0	0	0.018361764020116	0	0.0225305004804841	0.0355843009903012	8.414748275223
TCGA.02.0047.01A	0	0.0325105058471487	0	0.0243028989999701	0	0.0546600913830495	0	0.0186055306538151	0	0	0.00625393473415424	0	0.255880614504607	0.130440022570099	0.030032787856389	0.395291264013069	0	0	0	0.00978804756361408	0.0318931000306312	0.0103412018434539	9.11500134443078
TCGA.32.1970.01A	0.0225278538146148	0	0	0	0	0.0976595692358069	0	0.0607550379271079	0	0.000771343837239882	0	0.0559856313102851	0.213366568565573	0	0.092059491731353	0.363282793666457	0	0	0.0584154193031725	0	0.00124758235665412	0.0339287082517355	8.05430535594562
TCGA.06.0646.01A	0.0222762969119229	0	0	0.00592563981969588	0	0.0909731777479647	0	0.0337392546985194	0	0	0	0.0466450727840629	0.246495887870586	0.0688564192802039	0.0674386385393631	0.239615609459092	0	0	0	0.0658619423945863	0.0773548702848235	0.0348171902091801	7.2840501155964
TCGA.41.2571.01A	0	0.00308509934996781	0.00249828125654854	0.00885438382321658	0	0.105840250844093	0	0.00810970440365462	0	0	0.049107135565307	0.047099328094585	0.185774826924552	0.13827687335035	0.00624021913598483	0.275630370135562	0	0	0	0.136387332663026	0.0112301995459838	0.0218659949071697	4.81367897938018
TCGA.06.2567.01A	0	0.0201906473577831	0	0	0.01265964689223	0.0945850083524856	0	0.0327548640848459	0	0	0.140908383835102	0.0131292764551371	0.188489047185115	0	0.0517800378645532	0.314742939238606	0	0	0	0.0249333645197527	0	0.10582678421439	8.42286882559151
TCGA.32.2615.01A	0	0	0	0.066455622078318	0	0.165810472940652	0	0.0279250642928289	0.0214472837408288	0	0.0112857253613667	0.0247357656251492	0.132588989975909	0.103681902393885	0.0437420357542225	0.31749431924072	0	0.00282356086520164	0	0.0265291346084068	0.00316694269537163	0.0523131804271394	8.7040924156849
TCGA.06.2570.01A	0.0171046276507522	0	0	0	0	0.0945064653924813	0	0.0216010540208686	0	0	0.0433278905840844	0.0149051656578803	0.184499555194114	0.0743918426455005	0.0584900734871534	0.350457269575403	0	0	0	0	0.0355170027478824	0.10519905304388	6.91914831423877
TCGA.06.5416.01A	0	0.0433827254827989	0	0.111500781332432	0	0.0538993307490992	0	0.0352315835224001	0	0	0	0.0490195663951841	0.0513515923861465	0.164046259189104	0.0655739051333536	0.32676196582405	0.0554135030629496	0	0	0.0368288172631525	0	0.00698996965933015	6.76293724393319
TCGA.32.5222.01A	0	0.0149350638312914	0	0	0	0.167994200553631	0	0.0307947191453868	0	0.0113849633762319	0.012907121386275	0.00267033403695238	0.178204303269964	0.124317651878192	0.0520405067483175	0.248326890865255	0	0.00239013068662148	0	0.0141124225142208	0.0853084310572008	0.0546132606504608	8.86924227440106
TCGA.06.0190.01A	0	0	0.000215991328680493	0	0	0.154298149703622	0.00528384567381421	0.0505553361539755	0	0	0.0599330665980623	0	0.0833753014498635	0.132439125885869	0.0375007564550026	0.275013585927827	0.0023403659997776	0	0	0.0614238376545306	0	0.137620637168976	7.24896725103571
TCGA.19.5960.01A	0.0176286340124688	0	0	0	0	0.116429552087425	0	0.0998161212279417	0	0.032955597963485	0	0.0205317834495191	0.138101366172473	0	0.0479142933697331	0.460220554909312	0	0	0	0.049158692287811	0.0172434045198313	0	8.2882338813933
TCGA.16.0846.01A	0.025873271407465	0	0	0.102667081884938	0	0.0410482535766781	0	0.0801792845455399	0	0	0	0.05447153266384	0.243395902483468	0	0.151043244656685	0.293907983639315	0	0	0.00741344514207202	0	0	0	8.11862793854234
TCGA.76.4925.01A	0.0349240284302142	0	0	0	0	0.0746219804980237	0	0.0118112670463157	0	0.000651958882459788	0.0402577250579357	0	0.156220224451315	0.114791198067258	0.0601899804461681	0.33858841924944	0	0	0	0.106037090091818	0	0.0619061277790513	6.91359351386774
TCGA.06.2557.01A	0.00519520749975554	0.0355492348088131	0	0.05558742495178	0	0.116439645057056	0	0	0.00407263823781581	0.0175836887935841	0	0.0771809099038395	0.0233229081090811	0	0.113472034472996	0.425589089363166	0.000699128380439686	0	0.0589251779165063	0	0.021881643345033	0.0445012691601337	7.72670193630503
TCGA.06.0138.01A	0	0	0.00131107362778723	0.0237697723771658	0	0.101191048296128	0	0.0195625588102393	3.11685147917102e-05	0	0.0229997220138646	0	0.26944161624012	0.0730666992770475	0.05208353142756	0.249523101514781	0	0	0	0.11663357512216	0.0304620912278035	0.0399240415505503	7.97809289898554
TCGA.19.2619.01A	0	0.0480019061796826	0	0	0	0.13359996529181	0	0.06568375677938	0	0	0.0695717595119775	0	0.201223470951303	0.0489695302934916	0.013444957001299	0.258196492948399	0	0.0401290954943391	0	0.0839268851398012	0.000358706122289752	0.0368934742862268	8.18358534915238
TCGA.26.5135.01A	0.00069605355963113	0.0166138947461163	0	0.0561219083998954	0	0.0806320211788615	0	0.0375621595126072	0	0	0.011446405174752	0.0412895317661504	0.203806340140516	0.11195501646151	0.079667992209878	0.351903113285535	0	0	0	0	0.00474310530785605	0.00356245825669194	5.91448430819221
TCGA.28.5204.01A	0.00941137670668832	0.0328283529468058	0	0	0	0.164377638967875	0	0.00191736274395271	0	0	0.0290724753724109	0	0.195182362249397	0	0.0894985577556064	0.431138398889918	0	0.0188211193067226	0	0	0	0.0277523550606229	7.0188958802088
TCGA.02.2486.01A	0.0624912849218309	0	0	0.107777359275606	0	0.117392879189371	0	0.0470479284366107	0.000204767147794924	0.00586043993489595	0	0	0.179456574595597	0.0727071458424453	0.0802427801881942	0.239426528062574	0	0	0.00542707553355968	0	0.0356730288994821	0.0462922079720375	7.05937811248498
TCGA.32.2634.01A	0	0.0315910618241015	0	0.0282948610441753	0	0.0442007128542863	0	0.0594146276108839	0.00810290998428242	0	0.0104464949030752	0.024154833051469	0.146021125047519	0.174086222616662	0.0307762424190303	0.384294116567625	0	0	0	0.038686725743484	0	0.0199300663334063	7.01733713889388
TCGA.06.0141.01A	0.0328859387851168	0	0	0.0337203590673803	0	0.113372564537893	0	0.0118913085523165	0	0	0.0193603603211962	0.00172919646184566	0.0987941002040072	0.189710340559461	0.0431530736656454	0.357112193384855	0	0	0.00686332117757186	0	0.00158430783395979	0.0898229354487515	7.22752639967988
TCGA.27.1837.01A	0.0213353671237895	0	0	0	0	0.142830255019452	0	0	0	0	0.00724887536282599	0.0419787989978786	0.257334491089487	0	0.151161545049474	0.31830288262204	0	0	0.0575982630309802	0	0	0.00220952170407237	7.96360193897799
TCGA.14.0789.01A	0.000434005832059778	0.00144404972615168	0	0.0135956483909671	0	0.174702891214235	0	0	0.0220072391166913	0	0.0378010096070858	0	0.212870135382836	0.156986988294972	0.0360920820515173	0.270859131301665	0.0228027617587525	0	0	0.01940927650732	0.00640489453365458	0.0245898862820914	7.35302368035296
TCGA.27.2519.01A	0.0406233276994299	0	0.00870083041786927	0.0684125335765333	0	0.146241733702503	0	0	0.00216530520614602	0	0.0253400935076644	0	0.196996597302571	0.0397380971461478	0.084145019230726	0.334601028081188	0	0	0	0	0.0143179093967899	0.0387175247324314	7.92633877297582
TCGA.26.5139.01A	0	0.0299546516678526	0	0	0	0.218326174988333	0	0	0	0	0.060177360921753	0	0.265336000959322	0.0836854974105981	0.0696104369400009	0.218660061848505	0	0	0.0179211359711289	0	0.0243614637960883	0.0119672154964181	8.53360926397881
TCGA.02.2483.01A	0.0158551838369542	0	0.00605871990564247	0.0537778561685841	0	0.0730871932296443	0	0.00516760619199407	0	0	0.0219412606798668	0.0280682192691151	0.150248091537878	0.119086073696141	0.0476092445786496	0.346081720997552	0	0	0	0.0334536368363042	0.0383305824041731	0.0612346106675013	4.69994509977545
TCGA.06.1804.01A	0	0.0629259983450114	0	0	0	0.0814391153362136	0	0.0186410690971569	0	0	0.0363959756156174	0.016443505196755	0.211123255752588	0.00472745033432047	0.143488986669967	0.275552389754582	0	0	0.0175848298575842	0	0	0.131677424040204	8.87715482515227
TCGA.02.2485.01A	0.0762866041581736	0	0	0.0611423329398218	0	0.0801580074796689	0	0.129091382808304	0	0	0	0.0142324605950855	0.135016428125765	0.0144176841490426	0.0737926288258915	0.35631235735927	0	0.0391059566832104	0	0.0204441568757658	0	0	8.57734542060325
TCGA.06.2559.01A	0.00709520012239309	0.0254690564145205	0	0	0	0.101641800193998	0	0.0258302463309195	0	0	0.0688098736284382	0	0.147899932016772	0.0646088024201587	0.075234025194995	0.405692919078455	0	0	0	0	0.0461300974479677	0.0315880471513818	5.88789079348907
TCGA.06.0130.01A	0.0224362469005857	0	0	0	0	0.0790175011820546	0	0.0189734496806431	0.0287535338804909	0.0559405064455268	0	0.0731863909503459	0.0654706707934455	0.0429202187356938	0.111180863284865	0.456361470620784	0	0	0.0106594909969459	0	0	0.0350996565286183	3.80700867025201
TCGA.27.1831.01A	0	0	0	0.101983533933367	0	0.0730419791540551	0	0.0248004273770998	0	0.083327668382699	0	0.00442168864693411	0.254559072024729	0	0.063104563164957	0.345403221431126	0	0	0	0.0207738689725381	0	0.0285839769124947	8.93589681061034
TCGA.06.0156.01A	0.00471217415100028	0	0.0203204212111301	0.097931239863708	0	0.138569461727045	0	0.0283632918791828	0	0	0.051719270586388	0	0.0527654805902668	0.0285688582123928	0.0497596371970748	0.374501953316463	0	0	0	0.0458416238614996	0	0.106946587403849	7.44022034516802
TCGA.76.4927.01A	0.00227646336695139	0.00528803748180978	0	0	0	0.162387330571059	0	0.0209616969527135	0.0159625570472677	0	0.0252218870687846	0	0.243256430272937	0.0953324129261069	0.0796324551137207	0.279024035223526	0	0	0	0	0.0575236168849644	0.0131330770901592	8.07350992195557
TCGA.27.1830.01A	0	0.00889002068565837	0.00452185385296391	0.0340315741857753	0	0.102767201827424	0	0.0722214311682768	0	0	0.0472531810864608	0	0.134823585067928	0.0363847845430762	0.0238798408422661	0.256497193122696	0	0.00274327007583051	0	0.151727295769003	0.0400620889312123	0.0841966788414271	7.85092120253799
TCGA.26.1442.01A	0.00161207775793201	0.0281636409403246	0	0	0	0.206408935069449	0	0	0	0	0.0591924710686529	0.0183788281968917	0.280309590867945	0	0.0242157180418268	0.348101238330895	0	0.00397754597854241	0.0296399537475412	0	0	0	7.37036114624279
TCGA.06.0174.01A	0.0683612506100833	0	0	0	0	0.0880853409173389	0	0.0625288891675629	0	0	0.0325307702908856	0.00576241599793006	0.0911471707128974	0.181417129637988	0.0639882713614676	0.327627179621341	0	0	0	0	0.00531394781710476	0.0732376338653999	6.94406589471874
TCGA.06.5414.01A	0	0	0	0.005799294011036	0	0.217584864679206	0	0	0	0	0.0372708825900277	0	0.217186979665797	0.120425671406326	0.0654929835333045	0.261925012413029	0	0	0.00459599841347672	0	0.0271869307296076	0.0425313825581902	8.28093178187905
TCGA.12.5299.01A	0.00685255880599591	0	0	0	0	0.163984889840858	0	0	0.00134474243727349	0	0.0356262073632539	0.0155757401208997	0.270893752144725	0.0820377249271978	0.0992076163282596	0.2386447541632	0	0.0106873624811723	0.00272088332715748	0	0.0270830137599197	0.0453407543000876	6.79426394284934
TCGA.06.0882.01A	0	0.0150716908873751	0	0.0263617155810891	0	0.13912647986186	0	0.0301193708403405	0	0	0.00277464356565412	0.00435294164795707	0.274713879987302	0.0328610041379072	0.0422601661451791	0.310786984462913	0	0	0	0.0235995010764403	0.0716409715292506	0.0263306502767327	8.36067919151943
TCGA.28.5216.01A	0	0	0	0.0139681031294732	0	0.077905076781476	0	0.0545478390515547	0	0	0.00257038427267627	0	0.316569844089033	0.109939949011316	0.0784203790247131	0.246365421225099	0	0.00949608666139827	0	0.0565644451146678	0.0245131297249826	0.00913934191361021	7.45504807924316
TCGA.06.5859.01A	0	0.0238973319125833	0	0	0	0.266480939957869	0	0.0217823570415423	0	0	0.02404295616592	0	0.17285404233622	0	0.0794555484067755	0.351642943106074	0	0.00464213355181348	0	0.0276264128502505	0	0.027575334670952	8.55370245124026
TCGA.06.0184.01A	0	0.00118462739375368	0	0	0	0.131978812673389	0	0.0186672633871242	0	0	0.000328477230473486	0.054185439372065	0.211577652112097	0.0796688183973132	0.0106276063227835	0.358453032419293	0	0.00730662128981207	0.0277044066240545	0	0	0.0983172427778415	7.25852688946454
TCGA.06.0750.01A	0.0118149101400026	0	0	0.0451266783392629	0	0.145568668044924	0	0	0	0	0.0400130809841612	0.0113676249783152	0.180567306028578	0.082032891939752	0.0977492288379182	0.267074290192478	0	0	0	0.0374081584149014	0.00992119642491771	0.0713559656747881	6.46480269744444
TCGA.06.0178.01A	0.0188293774476794	0.000710229924140192	0.00751419788384868	0.081062457738331	0	0.0411011073433084	0	0.0278033111935416	0	0	0.00873303028164278	0.0223081887972084	0.157455155747652	0.0510931149559861	0.0559464119545252	0.339145620870211	0.0468832049314816	0	0	0.0513426789802032	0.0338506016749173	0.0562213102753231	6.70956435216471
TCGA.02.0055.01A	0	0.0358317514373461	0	0	0	0.134327923809262	0.0049725927909995	0	0	0.0468294824491123	0.0401880717682221	0	0.187115003277341	0.105812345319563	0.0332138298347375	0.224634712613984	0	0.0187422628560991	0	0.0724990249231133	0.0120320542761091	0.0838009446441118	4.43764491075273
TCGA.27.2524.01A	0	0	0	0	0	0.105576461508429	0	0.0428589900583597	0.0091823279345132	0.0098391349392994	0	0.0401903005404497	0.279831793311248	0.199483470074348	0.0802145213947864	0.203651770632005	0	0	0	0	0.0225272749118787	0.0066439546946838	6.33314754255634
TCGA.27.2526.01A	0	0.0479591494769111	0	0.2586263394379	0	0.0524872594080433	0	0.0216918617013396	0.0313846927396153	0	0	0.0720265546343294	0.0489121975433576	0.00428539912393244	0.102865334773922	0.239052241051908	0.0112447180284346	0	0.098553670209005	0	0	0.0109105818713019	9.07761750630145
TCGA.12.5295.01A	0.0297527745944165	0	0	0.113050101503541	0	0.196244344841786	0	0.030510177693678	0	0.010145947631153	0.0172098303454597	0	0.127751114635926	0.0300952022699591	0.0511228059614076	0.351326620348984	0	0	0.0261272427457528	0	0.0116123264000689	0.00505151102786827	8.03015816841904
TCGA.06.0645.01A	0.000391083736436178	0.00165621221600959	0	0	0	0.138959244160473	0.00625972225129196	0.0200123251520089	0	0.00120372628201313	0.0153206114961121	0.0035444129192984	0.193898613978007	0.142154357367488	0.0598928221173402	0.290093149161339	0	0	0	0.0122739622707863	0.0761116269468249	0.0382281299445708	7.31753241034998
TCGA.27.2528.01A	0.00343501028177963	0	0	0	0	0.111435588358244	0	0.0368055045663599	0.0160311269445825	0	0.0437800574629769	0	0.134206429889162	0.130557712120195	0.0668868950035107	0.382687059528193	0	0	0	0.0699786547537657	0	0.00419596109123094	7.82782620977952
TCGA.06.5418.01A	0	0.0205411311002584	0	0	0	0.0994619875696271	0	0.0445419923179295	0	0	0.0260308891924673	0.0110626628955825	0.243100992547195	0.150468235553872	0.0507669575477741	0.269287559486357	0	0	0	0.00878356735300266	0	0.0759540244359351	7.49573764200547
TCGA.06.0168.01A	0	0.0256047219984295	0	0.0187552550242922	0	0.180619084070656	0	0	0	0	0.047665951210721	0.0332678264303964	0.12102531895186	0.0600806254687127	0.0326462744837282	0.351784630239783	0	0.020971186415097	0	0.0349113246293911	0	0.0726678010769335	7.92357754385728
TCGA.19.1390.01A	0.0457068537886327	0	0	0	0	0.047082286958463	0	0.0365221451890396	0	0	0.0404804800079673	0.00212760099825722	0.0924015028440751	0.176552712888949	0.0876691032576085	0.396775136268321	0	0	0	0.00482866896133163	0	0.0698535088373548	5.01078289875809
TCGA.41.3915.01A	0.0472553758297613	0	0.00274110127823154	0.107455150184226	0	0.108963603775288	0	0.0260931594297004	0.00439365396854771	0	0.010948362612812	0	0.118098210297303	0.101573909218621	0.0396679146304799	0.316369814492503	0	0	0.00739605073789632	0	0.00145758650276494	0.107586107041864	7.84099925739988
TCGA.06.0125.01A	0.0215507266069822	0	0	0	0	0.121179380597611	0	0.0339454552115698	0	0	0.107229380932148	0	0.0920818348492584	0.110590835860258	0.0316271126775885	0.400317186026223	0	0	0	0.0178877662013536	0	0.0635903210370081	8.15044029999962
TCGA.32.2638.01A	0	0.0139588976688485	0	0	0	0.190506542867638	0	0	0.0211891993454214	0.00652782562875932	0	0.00860669956680073	0.225331397681522	0	0.108113647182177	0.361311788364192	0	0	0	0.0235079731073465	0	0.0409460285872939	7.9977904583733
TCGA.06.2563.01A	0.0308240741142401	0	0	0	0	0.117735326310133	0	0.032726653180218	0.00239367344060316	0.0304553808877402	0	0.0579395556997091	0.0746339255898416	0.0270444056071326	0.130089272283352	0.405905732072176	0	0	0.025926155106046	0	0	0.0643258457088085	7.57967022883186
TCGA.06.5417.01A	0	0.0254468010271391	0	0.0219445580498177	0	0.0311269659194971	0	0.0234018196608796	0	0	0	0.0242097789049889	0.163515769837963	0	0.0307589044521595	0.546401219814664	0	0.0055016619524765	0.0940432824128645	0	0	0.0336492379675494	8.43692318426881
TCGA.28.2514.01A	0	0.0207677038800549	0	0	0	0.116926054730566	0	0.0463236878008325	0	0	0.0352375298968146	0.0454915992567396	0.127724285986828	0.089655790197801	0.081882229425311	0.301281789937862	0	0	0.0666759184068835	0	0.00577640906596536	0.0622570014143413	7.93273846108386
TCGA.06.0744.01A	0	0.0178185642573092	0.016721554669603	0.0210362939397144	0	0.0869726252563123	0	0.024762325400317	0	0	0	0.042425378603681	0.187053550422907	0	0.075359720078063	0.488438879864505	0	0	0	0.00267125556828656	0	0.0367398519393017	6.37553847974336
TCGA.28.2509.01A	0	0	0.00548284084871933	0.00882034670712447	0	0.0928865050636828	0	0.00678080680143722	0.0132660596642996	0	0.0349403621893689	0.0118522130879638	0.149788270913271	0.0157051381128269	0	0.440288555000536	0	0	0.179592843864443	0	0.00541887986379059	0.0351771778825354	7.51302313179757
TCGA.06.5408.01A	0.0253771186897047	0	0	0	0	0.197605068883586	0	0.0520989616396666	0	0	0.0159222701481526	0.0286240199741347	0.230659035912074	0.037202525545275	0.0642867275858708	0.300928642957241	0	0	0.00919305835582095	0	0	0.0381025703084735	6.27201072112761
TCGA.06.0132.01A	0.0356169747291814	0	0	0.0670320767313498	0	0.145922999972469	0	0.0165964332364301	0.000280797530645246	0	0.0323884361666602	0	0.189778461769338	0.0860205731398593	0.0597412418534985	0.264429148088345	0	0	0	0.0305360120898414	0.0361020578077141	0.0355547868846676	8.68084313081912
TCGA.19.2629.01A	0.0281226375610802	0	0	0.0330636519314194	0	0.0998210841497886	0	0.0100918251449973	0	0	0	0.0531347967696227	0.215949468911069	0	0.0856711132687951	0.423026747729344	0	0	0.0381607646187102	0	0.010081625957157	0.00287628395801688	6.85551749083782
TCGA.32.2616.01A	0	0.0443807983814788	0	0.0670208681476654	0	0.107732452141456	0	0.00404646823648125	0.0311591233970918	0	0.0274135684366869	0.0289405611064886	0.0643432302372597	0.117649359911951	0.0458867380934176	0.357045449316584	0	0.00690460322977272	0.00834696064575805	0	0.0174389082133083	0.0716909105046001	7.23595723222802
TCGA.26.5134.01A	0	0.00336036435016091	0	0.076190398172234	0	0.075344535624965	0	0.00443629440755492	0.00995466123493107	0	0	0.0181217278062766	0.0816918539720951	0.166472889360662	0.0889884007105675	0.439062703747287	0	0	0.015783143483975	0	0.0146581525751883	0.0059348745541024	6.58506388160769
TCGA.06.0139.01A	0.00572856439703609	0.011605107730987	0.000165276455604446	0	0	0.0496107696330592	0	0.029911677948912	0	0.0708396054722552	0	0.0259574971029061	0.0344346182241516	0.187851908249477	0.0564991363790477	0.385530285003247	0	0	0	0.0191663846687801	0.0122269062498011	0.110472262484735	4.90586361793908
TCGA.27.2523.01A	0.0351297185423398	0	0	0.0321795079489804	0	0.103444374568736	0	0.0662762379910391	0.0172103996011038	0	0.0101349353964488	0.0328327307287544	0.0793093559867112	0.13195348208608	0.0727030428913167	0.408765389289535	0	0	0	0	0	0.0100608249689547	6.19191914379096
TCGA.32.4213.01A	0.0402218964057319	0	0	0	0	0.20543113780364	0.00252976503413484	0.0173776726700162	0	0.00997093112196657	0	0.0356392299901205	0.141471035483127	0.0404070675045896	0.118286792042041	0.287771960850569	0	0	0.0485874040828342	0	0	0.052305107011229	7.44844487158125
TCGA.06.5412.01A	0.00529927441369952	0	0	0	0	0.186896620518031	0.00156303249734801	0.0098418311873154	0.0018744509867223	0	0.0282191811920374	0.025979846155513	0.197626041606174	0.0673299500505753	0.0363834288483884	0.259336453589969	0	0	0	0.0815137560210141	0.0124780923803424	0.0856580405528703	7.24387354779428
TCGA.32.2632.01A	0.0289559719120603	0.0124927413875679	0	0.119898795910677	0	0.101834766408149	0	0.0309008520183807	0.036611713784078	0	0	0.022058195526612	0.165326738228432	0	0.0934981454267347	0.366054944718723	0	0	0.00415412853910026	0	0.00197107089695065	0.0162419352425341	8.38390341698192
TCGA.06.0644.01A	0.00693527919231315	0.0218408522535285	0	0.0246693352634643	0	0.166012275430032	0.00236432323240351	0	0.062417848352159	0	0	0.0293616471110145	0.0546152516208154	0.112399293240676	0.0538495424487656	0.259544455400764	0.0963166371410411	0	0.0715669013407062	0	0	0.0381063579723165	5.27969443225766
TCGA.27.1834.01A	0.0254020055776265	0	0	0	0	0.204730322398121	0	0.018009678641076	0	0	0	0.0477271395248918	0.239503000423145	0	0.0693631894369374	0.344109004542752	0	0.0108317532648803	0.0224099834586626	0	0.00515885037104212	0.0127550723608649	8.90689679014
TCGA.14.0871.01A	0.0394657632765126	0	0	0.125252061911578	0	0.149208735929997	0	0.0595229561352265	0	0	0	0.0329790575051426	0.0307662603330641	0.124598297830088	0.0569588373973314	0.317174158378003	0	0	0	0.0351681175816712	0	0.0289057537213855	5.07923202949753
TCGA.12.0821.01A	0	0.0370800712534204	0	0	0	0.126933383024966	0	0.0391956501491026	0	0	0.0417211635069677	0	0.0646988710194075	0.184917691221298	0.078744659590965	0.305005634423592	0	0	0.0640456095346472	0.00382241354759886	0.00919817773301909	0.0446366749950156	8.04472506480489
TCGA.06.0238.01A	0.0266871538476027	0	0.00282741099775016	0.0748185211231737	0	0.132679970994245	0	0.012531346897613	0	0	0	0.0025745776667627	0.093829739072709	0.00879762486200958	0.0593923899834369	0.399814206072508	0	0	0	0.0474199098913422	0.10816910131156	0.0304580472792868	7.18896251743532
TCGA.76.4932.01A	0	0.0297973956725094	0	0.0227288490065999	0	0.122552610146893	0	0	0	0	0.029476942347928	0.0122102812061617	0.313981957425797	0	0.0334315271747024	0.388689243524532	0	0.0362366148581771	0.000132550377215712	0	0.0052729348176624	0.00548909344182169	7.86629914312823
TCGA.41.4097.01A	0	0.0310777011519823	0	0.127741225723669	0	0.140924432137996	0.00119425563595345	0.0115905145242719	0	0	0.0360735062238123	0	0.173575248111947	0	0.0302455589387477	0.316278834744823	0.0142758388236557	0.00364961979629776	0	0.0379829066383855	0	0.0753903575484587	7.69383772841328
TCGA.41.5651.01A	0.0167606232382395	0.0247908295970905	0	0.0677769680489324	0	0.0184863714004473	0	0.0640142114516624	0	0	0.0654289242470972	0	0.0483578475397518	0.157034057675536	0.0746788878095438	0.398799490847177	0	0	0	0.0146113144733168	0	0.0492604736712051	6.60164347182642
TCGA.06.0157.01A	0	0.00584831601240933	0.0110878684484447	0	0.00656885741643449	0.0959386681939889	0	0.0161231445552961	0.0560575220094557	0	0.0695758588957417	0	0.0507319215739907	0.0577660028957839	0.0577261104190808	0.464168065487716	0	0	0	0	0	0.108407664091657	8.97022794479388
TCGA.06.0878.01A	0.00734928177623179	0.0171319314651832	0	0	0	0.146846226712772	0	0.0364762808450328	0	0	0.0357228793337518	0	0.0919544948696121	0.270061153234599	0.0522568641418522	0.249162130438221	0	0	0	0.000711350295037123	0.0368094213232118	0.0555179855644964	7.0608009674099
TCGA.06.0129.01A	0.0757795601574556	0	0.00178351549246774	0.000344741280931451	0	0.0877718617479745	0	0.066494282758462	0	0	0	0.0342439203574792	0.228625731555347	0.00601808762884386	0.0480490616842122	0.425621885353192	0	0	0	0.0252673519836347	0	0	5.36741754191828
TCGA.12.0619.01A	0.0208522616047601	0	0.00210607397205531	0.0476843123074705	0	0.194036193085264	0	0.0107003634337062	0	0	0.0262242475368102	0.00128972421847913	0.207488806146025	0	0.0392092618348798	0.307882396882514	0	0.0104451633141096	0	0.0457788071260174	0	0.0863023885379091	6.38076228211728
TCGA.06.2565.01A	0.000878561692620463	0	0	0	0	0.175577236726619	0	0.031335057430281	0.0132755021959179	0	0	0.0209087928803105	0.0200605141989023	0.0606762235837748	0.0743369623982092	0.45677758676685	0.0349991094033521	0	0.103643305472932	0	0.00753114725023015	0	8.2673298670913
TCGA.28.2510.01A	9.37807491117243e-05	0	0	0	0	0.192994974755368	0	0.0133600395746304	0.00222297428308523	0	0.0250791997569081	0.00996599810472703	0.260552734503164	0.0577628179160559	0.0338332723079666	0.271739329077492	0	0	0	0.031659838176543	0	0.100735040794948	7.35652330497615
