# Supplementary material for: Identification of the prognostic and immunological roles of aquaporin 4: A potential target for survival and immunotherapy in glioma patients
Source: Front Cell Neurosci. 2022 Nov 29;16:1061428. doi: 10.3389/fncel.2022.1061428 (PMC9744806; doi:10.3389/fncel.2022.1061428)
Supplement: Supplementary Table 1 — Twenty immune checkpoints used in current research. [file Data_Sheet_1.ZIP › supplementary tables/SupplementaryTable5.csv]

	B.cells.naive	B.cells.memory	Plasma.cells	T.cells.CD8	T.cells.CD4.naive	T.cells.CD4.memory.resting	T.cells.CD4.memory.activated	T.cells.follicular.helper	T.cells.regulatory..Tregs.	T.cells.gamma.delta	NK.cells.resting	NK.cells.activated	Monocytes	Macrophages.M0	Macrophages.M1	Macrophages.M2	Dendritic.cells.resting	Dendritic.cells.activated	Mast.cells.resting	Mast.cells.activated	Eosinophils	Neutrophils	AQP4
B.cells.naive	NA	0	0.201082922056391	0.043822525000583	0.239497102063793	0.325944168503791	0.616015886828405	0.0464346213251883	0.372843819910775	0.259189483919485	0.00793518700400986	0.553871858377382	0.0466639472644563	0.296778994873285	0.00396870138833871	0.0652983496769333	0.634529833799402	0.0274524942028866	0.5135552132314	0.181526652892997	0.195559862676518	0.400477700566907	0.00160737791540244
B.cells.memory	0	NA	0.0138589488066205	0.495746789934198	0.795656869505472	0.559338931474984	0.256199832369147	0.18333887739347	0.757908143374497	0.22065399721338	0.0189492199035897	0.617584312053839	0.583179971220539	0.744545863774908	0.311721503306498	0.404826105258622	0.0658777759130063	0.0258264529486258	0.737841657799635	0.371181575048325	0.997543054762401	0.497667065822705	0.113545843610769
Plasma.cells	0.201082922056391	0.0138589488066205	NA	0.000219010011900167	0.315490039060816	0.144946999634013	0.695165001773436	0.247218662407103	0.985709752178924	0.742896196510643	0.603953703633691	0.952440060263091	0.202956475962981	0.245012191151712	0.00618769968112032	0.683968091597356	0.715542414135493	0.608078814390407	0.738235840031864	0.156946503584355	0.866451798141713	0.242844273977981	0.0332821423303897
T.cells.CD8	0.043822525000583	0.495746789934198	0.000219010011900167	NA	0.0157564746485663	0.00942165878574208	0.830640789839176	0.717103184013231	0.455085099279123	0.0613363221259087	0.000798526111790654	0.50629000845541	0.0599191943869486	0.142143075608267	0.920973419296149	0.70912149878763	0.22917178205593	0.588198735539286	0.966214889247609	0.740033206201775	0.753619747189657	0.022124943600357	0.42538304197031
T.cells.CD4.naive	0.239497102063793	0.795656869505472	0.315490039060816	0.0157564746485663	NA	0.0237262162014307	0.477611384942385	0.983711364306137	0.656292308056796	0.801634434048361	0.00469950818239862	0.070482461935502	0.330128934112877	0.467590375637528	0.154774613545617	0.903180807619988	0.53137602478353	0.752689656484119	0.644654680451422	0.606713302608028	0.262555733650249	0.0273373967238029	0.555678228654104
T.cells.CD4.memory.resting	0.325944168503791	0.559338931474984	0.144946999634013	0.00942165878574208	0.0237262162014307	NA	0.339111455901794	1.06303880744729e-05	0.991039971095765	0.331135788202015	0.36186351710289	0.0335800648605176	0.0429644532427758	0.00732916753180168	0.68421330176347	0.000193262178609821	0.313303249876592	0.000220645447176704	0.736819695918054	0.853526595596422	0.148095832971302	0.17850920862929	0.00862059823509553
T.cells.CD4.memory.activated	0.616015886828405	0.256199832369147	0.695165001773436	0.830640789839176	0.477611384942385	0.339111455901794	NA	0.403464629146	0.596992878430226	0.226517176785978	0.969239999350467	0.90160041449326	0.506328868886692	0.339476072535792	0.145324089822298	0.0769008034586123	0.013437043897367	0.747505910384575	0.413233815350758	0.980894868869417	0.58476506349781	0.724354500454512	0.266627846312965
T.cells.follicular.helper	0.0464346213251883	0.18333887739347	0.247218662407103	0.717103184013231	0.983711364306137	1.06303880744729e-05	0.403464629146	NA	0.111736624202865	0.90000872233732	0.0501624078434753	0.0168871046575414	0.00950398079760051	0.145152576575948	0.479230218246911	0.764232323531215	0.449151699233092	0.0168141180933459	0.112992659359397	0.095934484286174	0.0735126539250701	0.0419085318493191	0.558189261200778
T.cells.regulatory..Tregs.	0.372843819910775	0.757908143374497	0.985709752178924	0.455085099279123	0.656292308056796	0.991039971095765	0.596992878430226	0.111736624202865	NA	0.493953395409135	0.323167497450365	0.690689037038262	0.0343902654949924	0.140294928766944	0.721509081777954	0.878094213766272	0.0150718869992028	0.0967505733767433	0.00650714576296751	0.0140264063205713	0.265572024853083	0.475369295803658	0.308414184583824
T.cells.gamma.delta	0.259189483919485	0.22065399721338	0.742896196510643	0.0613363221259087	0.801634434048361	0.331135788202015	0.226517176785978	0.90000872233732	0.493953395409135	NA	0.00162011297848386	0.342939587579535	0.373326562591571	0.123172075662359	0.136261086101054	0.494145414535197	0.672822800165582	0.896607024603517	0.78940875989408	0.967591136168626	0.217537588213727	0.296773897119694	0.53794179180791
NK.cells.resting	0.00793518700400986	0.0189492199035897	0.603953703633691	0.000798526111790654	0.00469950818239862	0.36186351710289	0.969239999350467	0.0501624078434753	0.323167497450365	0.00162011297848386	NA	0	0.572029514059271	0.0010809365580382	0.0026509859571846	0.0921026114503942	0.777569708097521	0.288057096490587	0.0695878989676779	0.33782505843727	0.934644282485033	4.02465994397971e-06	0.964323195475353
NK.cells.activated	0.553871858377382	0.617584312053839	0.952440060263091	0.50629000845541	0.070482461935502	0.0335800648605176	0.90160041449326	0.0168871046575414	0.690689037038262	0.342939587579535	0	NA	0.417278522526912	0.100126112894342	0.0112162860008729	0.12447631514807	0.966324852420955	0.100921202782432	0.0243842774397018	0.114846317707542	0.0505387770609169	0.00260566764777082	0.0863835004785396
Monocytes	0.0466639472644563	0.583179971220539	0.202956475962981	0.0599191943869486	0.330128934112877	0.0429644532427758	0.506328868886692	0.00950398079760051	0.0343902654949924	0.373326562591571	0.572029514059271	0.417278522526912	NA	7.23988657247432e-06	0.372714755167109	8.05654552626933e-06	0.00110673353256296	0.00931503613916496	0.13287577081907	0.26861115294076	0.00225589574089957	0.0208013167161727	0.00172348870814076
Macrophages.M0	0.296778994873285	0.744545863774908	0.245012191151712	0.142143075608267	0.467590375637528	0.00732916753180168	0.339476072535792	0.145152576575948	0.140294928766944	0.123172075662359	0.0010809365580382	0.100126112894342	7.23988657247432e-06	NA	0.00764865901987077	0.0316481777442896	0.301327231713136	0.00332179523290632	0.009502878823896	0.650085480801968	0.0937700305867379	0.118457538545465	6.59206853081962e-06
Macrophages.M1	0.00396870138833871	0.311721503306498	0.00618769968112032	0.920973419296149	0.154774613545617	0.68421330176347	0.145324089822298	0.479230218246911	0.721509081777954	0.136261086101054	0.0026509859571846	0.0112162860008729	0.372714755167109	0.00764865901987077	NA	0.100064679824053	0.652296782710075	0.000684949357359521	0.00830732071260387	0.000268258240200048	0.262174309074715	0.00250255237085883	0.889616506752717
Macrophages.M2	0.0652983496769333	0.404826105258622	0.683968091597356	0.70912149878763	0.903180807619988	0.000193262178609821	0.0769008034586123	0.764232323531215	0.878094213766272	0.494145414535197	0.0921026114503942	0.12447631514807	8.05654552626933e-06	0.0316481777442896	0.100064679824053	NA	0.401663470918289	0.103698861447252	0.0992682529501323	0.0153064306594795	0.00050528950279416	0.0654173072263191	0.290884733666371
Dendritic.cells.resting	0.634529833799402	0.0658777759130063	0.715542414135493	0.22917178205593	0.53137602478353	0.313303249876592	0.013437043897367	0.449151699233092	0.0150718869992028	0.672822800165582	0.777569708097521	0.966324852420955	0.00110673353256296	0.301327231713136	0.652296782710075	0.401663470918289	NA	0.0608297826484359	0.0462982064497588	0.960315618416558	0.151821730194295	0.362782311673162	0.269627310400863
Dendritic.cells.activated	0.0274524942028866	0.0258264529486258	0.608078814390407	0.588198735539286	0.752689656484119	0.000220645447176704	0.747505910384575	0.0168141180933459	0.0967505733767433	0.896607024603517	0.288057096490587	0.100921202782432	0.00931503613916496	0.00332179523290632	0.000684949357359521	0.103698861447252	0.0608297826484359	NA	0.69903284347657	0.630213894357365	0.224685132441953	0.109125635712761	0.24754802977235
Mast.cells.resting	0.5135552132314	0.737841657799635	0.738235840031864	0.966214889247609	0.644654680451422	0.736819695918054	0.413233815350758	0.112992659359397	0.00650714576296751	0.78940875989408	0.0695878989676779	0.0243842774397018	0.13287577081907	0.009502878823896	0.00830732071260387	0.0992682529501323	0.0462982064497588	0.69903284347657	NA	0	0.0153304861979255	0.0101410946431693	0.0759838586379522
Mast.cells.activated	0.181526652892997	0.371181575048325	0.156946503584355	0.740033206201775	0.606713302608028	0.853526595596422	0.980894868869417	0.095934484286174	0.0140264063205713	0.967591136168626	0.33782505843727	0.114846317707542	0.26861115294076	0.650085480801968	0.000268258240200048	0.0153064306594795	0.960315618416558	0.630213894357365	0	NA	0.0729362575102899	0.0218134400658445	0.866394769039176
Eosinophils	0.195559862676518	0.997543054762401	0.866451798141713	0.753619747189657	0.262555733650249	0.148095832971302	0.58476506349781	0.0735126539250701	0.265572024853083	0.217537588213727	0.934644282485033	0.0505387770609169	0.00225589574089957	0.0937700305867379	0.262174309074715	0.00050528950279416	0.151821730194295	0.224685132441953	0.0153304861979255	0.0729362575102899	NA	0.884171625099916	0.318892198057434
Neutrophils	0.400477700566907	0.497667065822705	0.242844273977981	0.022124943600357	0.0273373967238029	0.17850920862929	0.724354500454512	0.0419085318493191	0.475369295803658	0.296773897119694	4.02465994397971e-06	0.00260566764777082	0.0208013167161727	0.118457538545465	0.00250255237085883	0.0654173072263191	0.362782311673162	0.109125635712761	0.0101410946431693	0.0218134400658445	0.884171625099916	NA	0.464444761685741
AQP4	0.00160737791540244	0.113545843610769	0.0332821423303897	0.42538304197031	0.555678228654104	0.00862059823509553	0.266627846312965	0.558189261200778	0.308414184583824	0.53794179180791	0.964323195475353	0.0863835004785396	0.00172348870814076	6.59206853081962e-06	0.889616506752717	0.290884733666371	0.269627310400863	0.24754802977235	0.0759838586379522	0.866394769039176	0.318892198057434	0.464444761685741	NA
