# Supplementary material for: Identification of the prognostic and immunological roles of aquaporin 4: A potential target for survival and immunotherapy in glioma patients
Source: Front Cell Neurosci. 2022 Nov 29;16:1061428. doi: 10.3389/fncel.2022.1061428 (PMC9744806; doi:10.3389/fncel.2022.1061428)
Supplement: Supplementary Table 1 — Twenty immune checkpoints used in current research. [file Data_Sheet_1.ZIP › supplementary tables/SupplementaryTable6.csv]

	B.cells.naive	B.cells.memory	Plasma.cells	T.cells.CD8	T.cells.CD4.naive	T.cells.CD4.memory.resting	T.cells.CD4.memory.activated	T.cells.follicular.helper	T.cells.regulatory..Tregs.	T.cells.gamma.delta	NK.cells.resting	NK.cells.activated	Monocytes	Macrophages.M0	Macrophages.M1	Macrophages.M2	Dendritic.cells.resting	Dendritic.cells.activated	Mast.cells.resting	Mast.cells.activated	Eosinophils	Neutrophils	AQP4
B.cells.naive	1	-0.645033935774064	0.107166265690055	0.168248933558838	-0.0986408377905441	-0.0824387218588092	-0.0421407702222757	0.166243978368511	-0.0748111340229618	0.0946393535247398	-0.220427662328029	0.0497335939249709	-0.166072482229621	-0.0875430545710164	0.238654480091842	0.15402531582165	-0.0399457261702804	-0.183785533995332	0.0548799107116652	-0.111964495065446	-0.108485673194615	-0.070591808382825	-0.26059413749412
B.cells.memory	-0.645033935774064	1	-0.204682763109835	-0.0572185760675416	0.0217681585699862	-0.0490501691790771	0.0952330165315828	-0.111504428942083	0.025907224076236	-0.102690837972991	0.195358631141497	-0.0419537281846072	0.0461063155172546	0.0273868775327378	-0.0848889313923133	-0.069943938578316	0.153698710654506	0.185733849559212	0.0281324067117193	-0.0750709053670033	-0.000258866897475159	-0.0569643063307256	0.132443891894287
Plasma.cells	0.107166265690055	-0.204682763109835	1	0.303354800443887	0.0842327640052159	-0.12207697915313	0.0329327856418222	0.0970456220850389	0.00150571611137302	-0.027570125851321	-0.0435862635274958	-0.00501390788106204	-0.106724642574414	-0.097497886357778	-0.227128748159978	-0.0342094108827612	0.0306283675588433	-0.0430905063222944	-0.0280885122820733	0.118568217005971	0.0141364326437566	0.0979450103982628	-0.177524307980486
T.cells.CD8	0.168248933558838	-0.0572185760675416	0.303354800443887	1	-0.200904015620385	-0.215690431630234	-0.0179785673977692	0.0304528227301884	0.0627324213775249	-0.156324350683533	-0.276387076100848	0.0558288168034278	-0.157176228803341	-0.122928355306107	0.00833984404921062	0.0313519515217687	0.100831100174704	-0.0454938036226019	0.00356069006987863	0.0278884612327513	-0.0263812065812376	-0.190594332936909	-0.0669352503796316
T.cells.CD4.naive	-0.0986408377905441	0.0217681585699862	0.0842327640052159	-0.200904015620385	1	-0.188412058191211	-0.0596462557142324	0.0017163067983755	0.0373994708017776	0.0211177487855152	0.234331390399153	-0.151183135210341	-0.0817309688165517	0.061009070406623	-0.119187948077039	0.0102258747030941	0.0525810727220868	-0.0264841156351546	0.0387567201761296	-0.0432544487304928	-0.0939764984383991	0.183920154886139	0.0495074256071733
T.cells.CD4.memory.resting	-0.0824387218588092	-0.0490501691790771	-0.12207697915313	-0.215690431630234	-0.188412058191211	1	0.0802309373582606	-0.357883572969056	0.000944058278679665	0.0815615431319601	0.0765405357180095	-0.177230111436079	0.168929346515553	-0.222588174960963	-0.0341813702489625	-0.305827505827506	-0.08461289632189	0.303207022076557	0.0282462433801441	-0.0155193850766955	0.121135627350139	0.112738069590284	0.218153685395065
T.cells.CD4.memory.activated	-0.0421407702222757	0.0952330165315828	0.0329327856418222	-0.0179785673977692	-0.0596462557142324	0.0802309373582606	1	-0.0701463396045743	-0.0444262490625617	0.101405379564417	-0.00324170270068513	-0.0103936303116193	-0.0558237225371614	0.080170585575174	-0.121963435821492	-0.14789042090837	0.205583976578218	0.0270583917717324	0.06870283286027	-0.00201312829211494	0.0459126031496801	0.0296389520508597	-0.0931823643683305
T.cells.follicular.helper	0.166243978368511	-0.111504428942083	0.0970456220850389	0.0304528227301884	0.0017163067983755	-0.357883572969056	-0.0701463396045743	1	-0.13310593779441	-0.0105626266958141	-0.163539443858049	0.198837103261066	-0.21544788673663	0.122015051416121	0.0594275634941996	-0.0252097132353393	-0.0635593090313083	-0.198966841941887	-0.13264543955185	0.139277716489836	-0.149599630864769	-0.169782421553302	-0.0491936182775335
T.cells.regulatory..Tregs.	-0.0748111340229618	0.025907224076236	0.00150571611137302	0.0627324213775249	0.0373994708017776	0.000944058278679665	-0.0444262490625617	-0.13310593779441	1	-0.0574565151653311	-0.0829115593050665	0.0334421980961353	-0.176441068239659	0.123496522302432	0.0299579830937161	0.0128939773191689	0.202219134607027	-0.138940060149912	0.225787563415244	-0.20433169772434	-0.0933874697475776	-0.0599498089272164	0.0854690689293771
T.cells.gamma.delta	0.0946393535247398	-0.102690837972991	-0.027570125851321	-0.156324350683533	0.0211177487855152	0.0815615431319601	0.101405379564417	-0.0105626266958141	-0.0574565151653311	1	-0.26041046347073	0.0795993385025119	-0.0747358253379379	-0.129053166612554	0.124756710434698	0.0574310171571965	-0.035487959132165	0.010923941198773	0.0224493881343702	-0.00341556358911514	0.103383967064666	0.0875439748994449	-0.0517439338212316
NK.cells.resting	-0.220427662328029	0.195358631141497	-0.0435862635274958	-0.276387076100848	0.234331390399153	0.0765405357180095	-0.00324170270068513	-0.163539443858049	-0.0829115593050665	-0.26041046347073	1	-0.633342312430094	-0.0474759628491971	0.269666653975108	-0.248683181364976	-0.140894289471274	-0.0237442491366348	0.0891332719691007	-0.151661160585589	0.0804441931379816	0.00689358769438578	0.373438356842774	0.0037601881095797
NK.cells.activated	0.0497335939249709	-0.0419537281846072	-0.00501390788106204	0.0558288168034278	-0.151183135210341	-0.177230111436079	-0.0103936303116193	0.198837103261066	0.0334421980961353	0.0795993385025119	-0.633342312430094	1	-0.0681110510335223	-0.137566908137744	0.210781216494123	0.128609714516774	-0.00354909397365494	-0.137248799402303	0.187551755039444	-0.131973071913244	-0.163275757803314	-0.249102997167521	-0.143409536152351
Monocytes	-0.166072482229621	0.0461063155172546	-0.106724642574414	-0.157176228803341	-0.0817309688165517	0.168929346515553	-0.0558237225371614	-0.21544788673663	-0.176441068239659	-0.0747358253379379	-0.0474759628491971	-0.0681110510335223	1	-0.364132107604564	-0.074831278465674	-0.362406558958283	-0.269136021413043	0.216007368623961	-0.125836473142769	0.0927985737462073	0.252585740348046	-0.192503353564672	0.258966321035287
Macrophages.M0	-0.0875430545710164	0.0273868775327378	-0.097497886357778	-0.122928355306107	0.061009070406623	-0.222588174960963	0.080170585575174	0.122015051416121	0.123496522302432	-0.129053166612554	0.269666653975108	-0.137566908137744	-0.364132107604564	1	-0.221430219004659	-0.179178678640301	0.086726061093894	-0.243126080139925	-0.21545112121351	0.0381221234175542	0.140184411248179	0.13068707458764	-0.365637336025835
Macrophages.M1	0.238654480091842	-0.0848889313923133	-0.227128748159978	0.00833984404921062	-0.119187948077039	-0.0341813702489625	-0.121963435821492	0.0594275634941996	0.0299579830937161	0.124756710434698	-0.248683181364976	0.210781216494123	-0.074831278465674	-0.221430219004659	1	0.1375915698011	0.0378643470501904	-0.279728579380124	0.219172400347641	-0.299297477901546	-0.0940513124327537	-0.250083396780326	-0.0116670802860362
Macrophages.M2	0.15402531582165	-0.069943938578316	-0.0342094108827612	0.0313519515217687	0.0102258747030941	-0.305827505827506	-0.14789042090837	-0.0252097132353393	0.0128939773191689	0.0574310171571965	-0.140894289471274	0.128609714516774	-0.362406558958283	-0.179178678640301	0.1375915698011	1	0.0704147279998241	-0.13615275359861	0.137912373489516	-0.201762813368265	-0.286234293446238	-0.153958070721028	-0.0886142593039145
Dendritic.cells.resting	-0.0399457261702804	0.153698710654506	0.0306283675588433	0.100831100174704	0.0525810727220868	-0.08461289632189	0.205583976578218	-0.0635593090313083	0.202219134607027	-0.035487959132165	-0.0237442491366348	-0.00354909397365494	-0.269136021413043	0.086726061093894	0.0378643470501904	0.0704147279998241	1	-0.15662697583821	0.166346327983847	0.004182897809626	-0.12004110178495	-0.0763945932470592	-0.0926026824465336
Dendritic.cells.activated	-0.183785533995332	0.185733849559212	-0.0430905063222944	-0.0454938036226019	-0.0264841156351546	0.303207022076557	0.0270583917717324	-0.198966841941887	-0.138940060149912	0.010923941198773	0.0891332719691007	-0.137248799402303	0.216007368623961	-0.243126080139925	-0.279728579380124	-0.13615275359861	-0.15662697583821	1	-0.0324935473974918	0.0404549695778975	0.101804487188489	0.134076287993097	0.096978351401077
Mast.cells.resting	0.0548799107116652	0.0281324067117193	-0.0280885122820733	0.00356069006987863	0.0387567201761296	0.0282462433801441	0.06870283286027	-0.13264543955185	0.225787563415244	0.0224493881343702	-0.151661160585589	0.187551755039444	-0.125836473142769	-0.21545112121351	0.219172400347641	0.137912373489516	0.166346327983847	-0.0324935473974918	1	-0.688783155659014	-0.201716356686871	-0.213631001483981	0.148346889323113
Mast.cells.activated	-0.111964495065446	-0.0750709053670033	0.118568217005971	0.0278884612327513	-0.0432544487304928	-0.0155193850766955	-0.00201312829211494	0.139277716489836	-0.20433169772434	-0.00341556358911514	0.0804441931379816	-0.131973071913244	0.0927985737462073	0.0381221234175542	-0.299297477901546	-0.201762813368265	0.004182897809626	0.0404549695778975	-0.688783155659014	1	0.149896715371659	0.191034569568771	-0.0141425259828438
Eosinophils	-0.108485673194615	-0.000258866897475159	0.0141364326437566	-0.0263812065812376	-0.0939764984383991	0.121135627350139	0.0459126031496801	-0.149599630864769	-0.0933874697475776	0.103383967064666	0.00689358769438578	-0.163275757803314	0.252585740348046	0.140184411248179	-0.0940513124327537	-0.286234293446238	-0.12004110178495	0.101804487188489	-0.201716356686871	0.149896715371659	1	0.0122465305725175	0.0836447506563654
Neutrophils	-0.070591808382825	-0.0569643063307256	0.0979450103982628	-0.190594332936909	0.183920154886139	0.112738069590284	0.0296389520508597	-0.169782421553302	-0.0599498089272164	0.0875439748994449	0.373438356842774	-0.249102997167521	-0.192503353564672	0.13068707458764	-0.250083396780326	-0.153958070721028	-0.0763945932470592	0.134076287993097	-0.213631001483981	0.191034569568771	0.0122465305725175	1	-0.0614401479412726
AQP4	-0.26059413749412	0.132443891894287	-0.177524307980486	-0.0669352503796316	0.0495074256071733	0.218153685395065	-0.0931823643683305	-0.0491936182775335	0.0854690689293771	-0.0517439338212316	0.0037601881095797	-0.143409536152351	0.258966321035287	-0.365637336025835	-0.0116670802860362	-0.0886142593039145	-0.0926026824465336	0.096978351401077	0.148346889323113	-0.0141425259828438	0.0836447506563654	-0.0614401479412726	1
