# Supplementary material for: Identification of the prognostic and immunological roles of aquaporin 4: A potential target for survival and immunotherapy in glioma patients
Source: Front Cell Neurosci. 2022 Nov 29;16:1061428. doi: 10.3389/fncel.2022.1061428 (PMC9744806; doi:10.3389/fncel.2022.1061428)
Supplement: Supplementary Table 1 — Twenty immune checkpoints used in current research. [file Data_Sheet_1.ZIP › supplementary tables/SupplementaryTable7.csv]

	X	BRCA	GBM	LGG	LUAD	LUSC	LGG.GBM
1	B.cells.naive	7.36e-11	0.013641454	0.699286742	0.776284752	0.16274186	0.000439893
2	B.cells.memory	0.169756926	0.151064537	0.972256936	0.499830456	0.001169966	0.039936681
3	Plasma.cells	0.057971139	0.053302753	0.166802322	0.001844382	0.111064178	0.006073364
4	T.cells.CD8	0.688306985	0.450833228	0.168556467	0.018383317	0.001479642	0.289733533
5	T.cells.CD4.naive	0.131273518	0.965189029	0.040598596	1	0.129287116	0.987125578
6	T.cells.CD4.memory.resting	0.466458483	0.00396738	2.52e-05	0.001241198	0.004708157	4.67e-05
7	T.cells.CD4.memory.activated	0.257797048	0.288320914	0.006981641	6.69e-05	0.389986018	0.12941057
8	T.cells.follicular.helper	0.347527529	0.890556311	0.048122272	0.778888693	0.976705576	0.849886899
9	T.cells.regulatory..Tregs.	0.000815797	0.863241077	0.990002994	2.67e-08	0.069169632	0.799016908
10	T.cells.gamma.delta	0.101916382	0.556444965	0.040535216	0.418060379	0.893244821	0.403686803
11	NK.cells.resting	0.852226904	0.641894253	0.189175414	0.135918425	0.679660152	0.461453245
12	NK.cells.activated	0.024154821	0.273803514	0.002800477	0.009464177	0.21557871	0.123887271
13	Monocytes	0.626310923	0.00047288	0.003973086	0.001995439	0.000714144	7.18e-07
14	Macrophages.M0	0.001713103	1.43e-07	0.482044933	4.25e-06	1.29e-05	9.41e-14
15	Macrophages.M1	0.044513995	0.251868216	0.003574968	1.75e-06	1.46e-07	0.106473843
16	Macrophages.M2	8.56e-08	0.211653581	0.001936876	3.41e-06	0.064583987	0.076325236
17	Dendritic.cells.resting	0.003619182	0.19940121	0.053920555	2.73e-05	0.01581683	0.068450242
18	Dendritic.cells.activated	0.468627899	0.187590574	0.450107919	0.009422969	0.091794731	0.062037839
19	Mast.cells.resting	0.253736764	0.128311848	0.465630046	0	2.03e-11	0.031690913
20	Mast.cells.activated	0.614905145	0.676802081	0.740693661	0.002592096	0.009522436	0.547874354
21	Eosinophils	0.001990693	0.227584615	0.909240191	0.733567395	0.014089416	0.096105186
22	Neutrophils	2.57e-06	0.082795659	0.562457253	0.531823571	5.29e-07	0.014529664
