# Supplementary material for: Identification of the prognostic and immunological roles of aquaporin 4: A potential target for survival and immunotherapy in glioma patients
Source: Front Cell Neurosci. 2022 Nov 29;16:1061428. doi: 10.3389/fncel.2022.1061428 (PMC9744806; doi:10.3389/fncel.2022.1061428)
Supplement: Supplementary Table 1 — Twenty immune checkpoints used in current research. [file Data_Sheet_1.ZIP › supplementary tables/SupplementaryTable8.csv]

	X	BRCA	GBM	LGG	LUAD	LUSC	LGG.GBM
1	B.cells.naive	0.194980315	-0.195265546	0.017128869	-0.012442994	0.062397302	-0.195963952
2	B.cells.memory	-0.041483079	0.114393333	0.001542255	0.02954099	0.144479971	0.115274843
3	Plasma.cells	0.057260444	-0.153555457	-0.061253058	-0.135738895	0.071205391	-0.153555457
4	T.cells.CD8	0.012125144	-0.060219047	-0.061001222	-0.102973192	-0.141508191	-0.059551109
5	T.cells.CD4.naive	-0.045591502	0.003488625	-0.090616257	0	-0.067794506	-0.000908461
6	T.cells.CD4.memory.resting	0.022010099	0.227254	0.18520333	0.140703616	0.125957483	0.226241939
7	T.cells.CD4.memory.activated	-0.034195039	-0.084724174	0.119206178	-0.173272006	-0.038449394	-0.085218019
8	T.cells.follicular.helper	0.028389203	-0.010998868	-0.087472373	0.012294284	0.001306488	-0.010654985
9	T.cells.regulatory..Tregs.	-0.100922099	0.013768292	0.000555643	-0.239985095	-0.081178984	0.014334072
10	T.cells.gamma.delta	0.04940975	-0.046986715	0.090644761	-0.035449416	-0.006004532	-0.046986715
11	NK.cells.resting	0.005630537	-0.037161487	-0.058177958	0.06522819	-0.018474312	-0.041443858
12	NK.cells.activated	-0.068072013	-0.087310283	-0.13196257	-0.113260555	-0.055366801	-0.08646261
13	Monocytes	-0.014717409	0.274059589	0.127210076	0.134732645	0.150552926	0.273695367
14	Macrophages.M0	-0.094576563	-0.402620331	-0.03116843	-0.199364551	-0.193338245	-0.40158988
15	Macrophages.M1	-0.060676264	0.091400534	0.128661011	-0.207066982	-0.232046749	0.090692986
16	Macrophages.M2	-0.16080484	-0.099593981	-0.136814349	0.201297544	0.082550899	-0.099537258
17	Dendritic.cells.resting	0.087777386	-0.102309067	-0.085319854	0.182170237	0.107657784	-0.102309067
18	Dendritic.cells.activated	0.021903134	0.105043064	0.033482263	0.113325585	0.075330951	0.104765926
19	Mast.cells.resting	-0.034488184	0.121117908	0.032346711	0.409243043	0.293345513	0.120505197
20	Mast.cells.activated	0.015205741	-0.033310493	-0.014674847	-0.131339515	-0.11561802	-0.033823063
21	Eosinophils	0.093246019	0.096226958	-0.005055277	0.01490451	0.109514187	0.093478206
22	Neutrophils	-0.141435443	-0.137999755	0.025680766	0.027373322	0.221615319	-0.136939861
