# Supplementary material for: Identification of the prognostic and immunological roles of aquaporin 4: A potential target for survival and immunotherapy in glioma patients
Source: Front Cell Neurosci. 2022 Nov 29;16:1061428. doi: 10.3389/fncel.2022.1061428 (PMC9744806; doi:10.3389/fncel.2022.1061428)
Supplement: Supplementary Table 1 — Twenty immune checkpoints used in current research. [file Data_Sheet_1.ZIP › supplementary tables/SupplementaryTable9.csv]

	ID
1	TAP2
2	CCL3
3	CCL4
4	TNFSF9
5	CD86
6	CCL8
7	TNFRSF18
8	CXCL10
9	TNFSF13B
10	PVR
11	CCL26
12	IL2RA
13	TAP1
14	CD80
15	CCL7
16	CCL13
17	CCR5
18	CD70
19	CXCL11
20	HLA-DRB1
21	CCL18
22	CCL5
23	CCL15
24	CCR1
25	CXCL9
26	HLA-DQB1
27	NT5E
28	CXCL16
29	HLA-DRA
30	CXCL5
31	HLA-DPA1
32	HLA-DPB1
33	HLA-DQA1
34	IL6
35	CXCL1
36	CCL2
37	CXCL2
38	HLA-DMB
39	TNFRSF9
40	HLA-F
41	HLA-A
42	HLA-B
43	TNFSF14
44	CXCL3
45	CCL24
46	ICOS
47	B2M
48	TNFSF15
49	CCL23
50	CXCL13
51	TNFSF4
52	TNFRSF8
53	CXCR6
54	CCR7
55	CXCL8
56	CCL20
57	HLA-DOB
58	CXCL12
59	CCL11
60	CXCR3
61	CD48
62	TNFRSF4
63	ENTPD1
64	TAPBP
65	CCR2
66	XCL2
67	CXCL17
68	IL6R
69	TNFRSF14
70	HLA-E
71	HLA-C
72	CD276
73	HLA-DQA2
74	CXCR4
75	HLA-DOA
76	CCL17
77	MICB
78	CXCR2
79	LTA
80	HLA-G
81	CCL21
82	CD28
83	CXCR1
84	HLA-DMA
85	CD27
86	CCL28
87	KLRC1
88	CCR8
89	CX3CL1
90	CXCL6
91	ULBP1
92	TNFSF18
93	CXCL14
94	BTNL2
95	CCL25
96	CCR3
97	ICOSLG
98	XCR1
99	RAET1E
100	HHLA2
101	TNFSF13
102	CCL1
103	CD40
104	CCL19
105	TNFRSF25
106	CCL22
107	CCR4
108	CCR10
109	TNFRSF17
110	CCR6
111	CX3CR1
112	CCL14
113	CD40LG
114	XCL1
115	CCR9
116	KLRK1
117	TNFRSF13B
118	TMIGD2
119	TNFRSF13C
120	CXCR5
121	CCL16
122	CCL27
